# Supplementary material for: Role of MXD3 in Proliferation of DAOY Human Medulloblastoma Cells
Source: PLoS One. 2012 Jul 10;7(7):e38508. doi: 10.1371/journal.pone.0038508 (PMC3393725; doi:10.1371/journal.pone.0038508)
Supplement: Table S2 — Gene Ontology analysis of MXD3 target genes. (XLS) [file pone.0038508.s005.xls]

## Sheet: Raw Data
Name	Accession	ChIP # 180860 08/21/08	ChIP # 179916 08/21/08	ChIP # 179916 06/22/09	H2	D2	B2	A1	F3	J1	J3	P	H2	D2	B2	A1	F3	J1	J3	P	F3 (532/635)	D2 (532/635)	J1 (532/635)	J3 (532/635)	F3 (635/532)(3.1)	D2 (635/532)(3.2	D2 (635/532)(4.1)	G2 (635/532)(5.1)	G2 (635/532)(4.2)	G3 (635/532)(5.2)	D3 (635/532)(5.3)	B3 (635/532)(2.1)	J1 (635/532)(4.3)	J1 (635/532)(3.3)	J3 (635/532)(2.2)	M3 (635/532)(2.3)	P0690 (635/532)	P0218 (635/532)	P0265 (635/532)	DaoyA (635/532)(1.4)	DaoyB (635/532)(2.4	DaoyC (635/532)(3.4)	DaoyD (635/532)(4.4)	DaoyE (635/532)(5.4)	CHR position	Mouse ChIP peak
SH3KBP1	NM_031892	4.4775	1.6085	2.229	0.5485	1.944	1.273	0.619	1.1845	0.9155	1.2775	0.836	0.6561	2.32536	1.52273	0.740431	1.41687	1.0951	1.52811	1	1.6085	2.229	0.5485	1.944	1.273	0.619	1.1845	0.9155	1.2775	0.836	1.0905	1.3455	1.3255	0.5045	1.207	0.835	1.412	1.328	1.4805	1.1685	1.072	0.6415	1.0635	1.2125	CHRX:19815140-19817840
SPTBN2	NM_006946	4.385	2.3425	-0.0125	82.8274	49.3364	74.6182	93.7303	95.9432	65.9099	72.9165	63.269	1.30913	0.779789	1.17938	1.48146	1.51643	1.04174	1.15248	1	0.988	1.214	0.737	1.496	1.383	0.946	0.497	1.037	1.643	0.699	1.258	1.241	1.296	0.863	1.638	1.694	1.081	0.604	1.272	1.175	1.843	0.715	0.563	0.646	CHR11:66244946-66247646
DPAGT1	NM_203316	4.3175	0.4625	0.89	3225.68	2394.46	2857.13	2254.52	2379.49	2322.21	2160.51	3344.02	0.964613	0.716043	0.854401	0.674195	0.711566	0.694437	0.646084	1	0.709	1.137	0.429	0.883	1.514	0.729	1.709	1.277	1.224	1.132	1.44	1.622	1.332	0.608	1.31	1.212	1.236	1.289	1.429	1.154	1.411	0.781	1.21	1.352	CHR11:118477495-118480195
KCNH1	NM_172362	4.3	0.42	0.8975	11.4315	-0.140441	9.36333	-19.8015	9.06779	-15.0642	21.872	-2.44808	-4.66957	0.0573677	-3.82476	8.08859	-3.70403	6.15345	-8.93434	1	3.403	6.4	2.156	2.48	0.309	0.292	0.381	0.837	1.279	0.991	1.741	0.827	0.641	-0.955	-1.78	-0.213	0.327	0.057	0.044	0.879	-1.319	-0.7	234945	0.783	CHR1:209373580-209376280
MTHFD1	NM_005956	4.165	0.6425	0.28	1365.82	822.783	896.743	872.051	670.328	898.579	988.567	1009.07	1.35354	0.815389	0.888684	0.864213	0.664303	0.890503	0.979683	1	0.282	0.616	0.647	0.7	1.581	0.863	2.019	1.584	1.544	1.752	2.233	1.363	1.471	0.611	1.429	0.89	1.883	2.771	2.421	1.375	1.605	0.846	1.744	1.405	CHR14:63922645-63925345
TBC1D10B	NM_015527	4.16	0.9625	0.205	301.331	304.743	305.054	295.529	304.412	289.25	219.276	175.425	1.71772	1.73717	1.73894	1.68465	1.73528	1.64885	1.24997	1	1.092	1.546	0.512	0.994	1.382	0.741	1.686	1.16	1.298	0.874	0.868	0.959	1.85	0.747	1.441	1.28	1.615	1.555	1.795	1.351	1.284	0.841	1.183	1.006	CHR16:30287902-30290602
IREB2	NM_004136	4.045	0.45	0.5075	828.156	482.916	581.366	576.326	575.439	540.069	704.457	530.503	1.56108	0.910299	1.09588	1.08638	1.0847	1.01803	1.3279	1	5.3495	2.7625	-0.335	50000.5	0.873	0.882	0.415	0.803	1.3675	0.484	0.426	0.5825	3.554	0.188	0.627	0.575	1.074	1.6345	0.931	1.0255	0.9845	0.314	3.4365	-2.871	CHR15:76515480-76518180
CETN2	NM_004344	4.0425	0.3975	0.8275	5961.35	6608.52	6373.5	5966.33	5651.69	4203.31	4101.75	4954.23	1.20328	1.33391	1.28648	1.20429	1.14078	0.848429	0.827929	1	0.875	1.602	0.494	1.036	1.214	0.441	0.565	1.055	0.913	0.775	0.95	1.704	1.5	0.463	1.347	1.043	1.201	1.814	1.088	0.845	1.302	0.547	0.676	1.114	CHRX:151747966-151752157
MTFR1	NM_014637	4.025	0.54	0.41	2706.78	2340.05	2293.68	1626.83	2211.85	1704.21	2497.67	2110.72	1.2824	1.10865	1.08668	0.770747	1.04791	0.807409	1.18333	1	1.422	1.9045	0.491	1.818	1.241	0.5535	1.3085	1.128	1.4285	0.938	0.9415	1.222	1.1365	0.645	1.162	1.0175	2.7125	3.0035	2.4395	1.277	1.219	0.717	1.2575	1.1715	CHR8:66717327-66720027
ACSS2	NM_018677	4.0125	0.595	0.2975	568.227	386.78	527.303	470.427	386.866	334.247	283.804	289.5	1.96279	1.33603	1.82143	1.62496	1.33632	1.15456	0.980323	1	1.2155	1.4045	0.787	1.134	0.919	0.6085	1.502	1.012	1.482	0.598	0.5055	0.9865	0.397	49.98	1.2545	1.1845	1.0385	0.5915	0.9565	0.707	0.1995	0.358	1.1625	0.9765	CHR20:32923818-32928535
TRUB2	NM_015679	4.0075	1.0575	0.75	11360.8	5995.49	7008.13	5779.46	6555.93	7910.28	9680.67	8889.03	1.27806	0.674482	0.788402	0.650179	0.73753	0.889892	1.08906	1	0.798	1.117	0.363	1.496	1.977	1.104	1.842	1.419	1.904	1.086	1.457	1.658	1.662	0.753	1.434	1.057	1.653	2.275	2.034	1.449	1.266	0.94	1.26	1.298	CHR9:130122435-130126718
GPATC2	NM_018040	4.0075	-0.0525	0.61	453.49	387.376	411.363	363.469	394.687	358.32	335.62	413.29	1.09727	0.937299	0.995337	0.879452	0.954989	0.866994	0.812069	1	1.544	1.82	0.597	0.84	1.31	0.454	1.057	1.055	1.578	0.714	2.09	0.94	1.331	0.419	1.242	0.961	2.834	3.532	6.059	1.138	1.099	0.696	1.004	1.157	CHR1:215869117-215873232	not there
MRPL24	NM_145729	3.9575	1.815	0.3825	7932.02	6858.99	7804.86	6116.1	5306.09	6503.57	6828.64	7449.18	1.06482	0.920771	1.04775	0.821044	0.712305	0.873059	0.916698	1	0.533	1.27	0.476	0.752	1.46	0.687	1.557	1.262	1.721	0.809	1.523	1.969	1.575	0.625	0.894	1.259	1.207	1.447	1.378	0.935	1.18	0.541	1.423	0.99	CHR1:154977047-154979747
ZNF226	NM_001032375	3.95	0.0425	0.5225	414.012	283.556	394.292	340.289	372.867	357.333	354.605	420.713	0.984072	0.673989	0.937199	0.808838	0.886273	0.84935	0.842867	1	1.554	1.89833	0.949333	2.00833	0.742667	0.195	0.967	0.916667	1.18767	0.726667	0.962333	0.890667	0.966333	0.286667	0.599333	0.656667	0.697333	0.373	0.402333	0.918	0.763333	0.494	0.975667	0.983	CHR19:49358888-49362078
EPHA7	NM_004440	3.9425	0.8225	1.0075	-21.12	-6.09651	-14.1621	-3.96289	-7.68638	-11.4965	-14.3231	-11.1107	1.90087	0.548708	1.27464	0.356675	0.691802	1.03473	1.28913	1	4.468	4.468	2.9925	50001.7	0.4495	-2.0255	-0.8325	0.32	2.0035	0.871	-0.237	0.592	-4.1115	0.302	0.7025	1.1455	0.147	0.2445	3.282	1.3135	-1.651	0.8575	0.4895	0.5825	CHR6:94185493-94188193
RPL9	NM_000661	3.905	1.4875	0.705	6821.9	5787.17	6660.72	5035.42	5084.5	6177.09	6201.53	6543.37	1.04257	0.884433	1.01793	0.769546	0.777045	0.944023	0.947758	1	0.55	1.123	1.036	1.48767	1.68367	1.021	2.11067	2.146	2.69433	1.571	1.74633	1.95167	1.801	0.696	1.52033	1.48933	1.40133	1.21433	0.999667	1.037	1.53467	0.842667	1.28567	1.414	CHR4:39134859-39139163
C20orf121	NM_024331	3.865	0.73	0.3525	1513.11	1421.06	1316.78	1255.8	1654.16	1086.77	1284.19	1437.07	1.05291	0.988858	0.916296	0.873861	1.15107	0.756242	0.893614	1	1.3325	1.277	0.4635	1.243	1.1075	0.667	1.3805	1.5215	2.2285	1.122	0.9895	1.0265	2.803	0.8485	1.1725	1.118	0.965	1.7035	1.86	1.1135	1.0835	0.687	1.201	0.956	CHR20:42535760-42538460
MED19	NM_153450	3.8475	0.5	0.6325	2737.31	2711.05	2711.83	2180.52	2912.91	2141.14	1797.29	2410.03	1.1358	1.1249	1.12523	0.904766	1.20866	0.888427	0.745752	1	1.278	2.05	0.468	1.464	0.764	0.583	1.223	0.979	1.252	0.96	0.965	1.625	1.064	0.438	0.943	0.716	0.637	0.636	0.526	0.701	0.936	0.599	1.294	0.884	CHR11:57234417-57238449
PCYT1A	NM_005017	3.8225	0.56	0.815	104.181	67.1929	64.0606	90.1328	89.1749	49.6411	55.0069	41.8443	2.48974	1.60579	1.53093	2.15401	2.13111	1.18633	1.31456	1	1.259	1.977	0.591	1.262	1.026	0.54	1.005	1.006	0.968	0.612	0.77	0.488	0.8	0.269	0.87	1.088	0.905	0.442	1.238	-0.968	0.661	0.517	0.47	0.635	CHR3:197498481-197501181
C14orf133	NM_022067	3.81	2.4675	0.8225	748.454	670.568	738.002	727.402	803.481	543.629	528.958	747.001	1.00194	0.897679	0.987953	0.973763	1.07561	0.727748	0.708108	1	0.827	0.441	0.466	0.617	0.778	-1.432	1.194	0.944	1.02	0.154	1.096	0.624	0.762	0.273	0.977	0.85	1.11	-3.339	1.387	1.126	0.557	0.564	-1.575	0.878	CHR14:76991954-76995857
TTC30B	NM_152517	3.7375	0.58	0.6625	150.047	126.438	163.944	136.772	143.354	72.0956	100.152	130.078	1.15351	0.972017	1.26035	1.05146	1.10206	0.554249	0.769936	1	1.723	2.947	0.857	1.209	0.941	0.444	0.95	0.887	1.238	0.733	1.235	0.944	0.886	0.338	0.98	-1.145	1.075	1.15	0.915	1.014	0.739	-1.016	0.934	1.116	CHR2:178125250-178127950
GPT2	NM_133443	3.7225	0.4375	0.2275	2511.43	1749.59	2365	1604.88	1479.28	1942.44	2053.23	2250.88	1.11575	0.777288	1.0507	0.712999	0.657198	0.862969	0.91219	1	0.536	0.4475	0.5315	0.595	1.4125	0.5595	1.082	1.0675	1.071	0.83	1.3695	1.1875	0.859	0.2015	1.174	0.382	1.3005	1.5375	1.0065	1.3435	1.2745	0.7455	0.9285	1.1025	CHR16:45473608-45476308
HSPC111	NM_016391	3.7	0.6925	0.5875	5906.97	4595.54	5364.69	3290.48	4054.32	5481.45	6414.56	6870.92	0.859706	0.66884	0.780782	0.478899	0.59007	0.797775	0.933582	1	0.841	1.322	0.637	1.284	1.407	0.834	1.479	1.722	2.03	1.707	1.915	2.099	2.437	0.684	1.174	1.136	2.225	2.506	2.398	0.939	1.132	0.804	1.386	1.123	CHR5:175746189-175751159
MRPL43	NM_032112	3.695	1.6425	0.7225	1587.4	1312.4	1405.1	1202.18	1259	1048.46	1163.44	1183.01	1.34184	1.10937	1.18774	1.01621	1.06424	0.886267	0.983465	1	1.9605	3.1805	-5.852	1.98075	1.276	0.41925	1.6145	-0.60075	1.611	0.61775	1.122	1.97325	2.8495	0.63775	0.7855	-0.965	0.7855	0.73725	1.0025	1.00375	0.00025	0.6935	1.26125	1.0435	CHR10:102735101-102739462
RBM19	NM_016196	3.6875	2.7725	0.62	115.638	70.2098	139.764	93.3114	59.748	114.002	106.413	114.168	1.01287	0.614966	1.22419	0.817313	0.523332	0.998545	0.932068	1	0.933	1.3085	0.6175	1.5285	1.141	0.7185	1.4765	1.119	1.2055	1.3025	1.266	1.0585	1.471	1.4465	0.9335	1.014	1.0345	0.9785	1.0265	0.9695	0.9105	0.823	1.3155	0.883	CHR12:112887999-112890699
HSP90AB1	NM_007355	3.6875	0.7575	0.23	33911	22358.3	33131.8	21761.4	22238.1	24140.5	27509.9	26695.1	1.27031	0.837544	1.24112	0.815181	0.833038	0.904302	1.03052	1	0.61	0.78	0.591333	0.956333	1.82567	0.901667	1.99467	1.55867	2.34667	1.233	2.013	1.626	1.53833	0.933333	1.58967	1.20967	1.48467	1.98633	1.55367	1.323	1.41667	0.824333	1.41933	1.35333	CHR6:44320626-44323326
TARS	NM_152295	3.6725	1.0775	0.4625	11063.3	10219.6	10822.1	5850.69	8930.38	7712.99	8105.37	7767.92	1.42423	1.31562	1.39318	0.753186	1.14965	0.992929	1.04344	1	0.835	1.296	0.692	1.025	1.538	0.442	1.592	1.45	2.191	1.703	1.544	1.179	1.518	0.539	1.291	1.712	3.29	3.419	2.688	1.5	1.485	0.774	1.626	1.406	CHR5:33474454-33477154
ZNF480	NM_144684	3.6725	0.2825	0.83	2149.24	1456.21	1603.59	1262.51	1472.57	1515.29	1504.33	1180.19	1.82109	1.23388	1.35875	1.06975	1.24774	1.28394	1.27465	1	1.003	0.953	1.036	1.65	0.85	0.647	0.922	1.188	1.186	0.723	0.886	1.254	0.85	0.268	1.227	1.072	1.563	1.691	1.119	0.745	0.95	0.475	1.241	0.993	CHR19:57490062-57492762
FLJ46020	NM_207472	3.66	0.21	0.41	-5.14936	-12.635	-4.09761	13.4971	-8.93841	17.1736	4.63292	11.0556	-0.465768	-1.14286	-0.370635	1.22083	-0.808493	1.55338	0.419055	1	no	no	no	no	no	no	no	no	no	no	no	no	no	no	no	no	no	no	no	no	no	no	no	no	CHR21:34240899-34243599
PNPT1	NM_033109	3.6275	0.1275	0.55	253.747	220.667	247.511	143.539	160.656	189.345	321.728	284.177	0.892921	0.776513	0.870975	0.505106	0.565338	0.666292	1.13214	1	1.5595	1.849	0.675	2.631	1.6775	0.7705	1.4195	1.3435	2.027	1.022	1.3405	1.4755	1.874	0.96	1.317	1.2595	2.9915	3.1375	2.7005	1.431	1.726	0.67	1.1295	1.1015	CHR2:55773963-55776663
OSR2	NM_053001	3.625	1.75	0.6775	38.3361	28.1989	20.0708	26.8889	8.74979	22.6746	9.26881	48.4398	0.791417	0.582144	0.414345	0.555099	0.180632	0.468098	0.191347	1	0.597	2.0565	0.971	1.521	0.592	0.697	0.213	0.5355	0.99	1.0015	0.9395	0.764	0.957	0.559	0.8335	1.2085	0.431	-25.003	1.158	2.5795	0.872	0.5865	1.027	0.593	CHR8:100023661-100026361
PPP1R3F	NM_033215	3.61	0.6175	0.125	401.396	477.947	510.192	351.82	400.301	290.29	294.539	568.648	0.705877	0.840496	0.897201	0.618696	0.703952	0.510492	0.517963	1	0.866667	2.072	0.594333	1.476	0.952667	0.589333	0.979333	0.980333	1.28567	0.882333	-0.231667	0.755667	1.877	0.743667	0.92	1.00967	0.794	0.173	0.888333	0.763333	2.97267	0.109667	-0.272333	0.891667	CHRX:49011060-49013760
MAGED4	NM_177537	3.5975	1.22	0.4225	284.424	234.075	260.067	291.288	206.97	207.094	179.681	262.16	1.08493	0.892872	0.992017	1.11111	0.789481	0.789955	0.685388	1	0.489	0.728	0.282	1.446	1.367	-0.186	1.47	1.082	2.093	1.022	1.029	1.391	0.372	0	1.337	1.142	1.76	0.826	1.071	1.036	1.096	0.702	-9.114	1.2	CHRX:51828608-51831308
CCDC28A	NM_015439	3.59	0.5975	0.9025	2343.17	1425.65	2066.74	1516.79	1709.8	1425.9	1702.16	2054.82	1.14033	0.693811	1.0058	0.738162	0.832094	0.693928	0.828377	1	0.455	0.663	0.338	0.566	1.586	0.8	1.69	1.146	1.494	0.784	1.377	1.735	1.02	0.847	1.418	1.134	1.048	0.56	0.915	1.001	1.306	0.737	1.333	1.054	CHR6:139134149-139136849
MGC26694	NM_178526	3.585	3.1	0.375	36.7268	28.2294	26.845	30.6482	20.0699	3.94691	28.9137	10.4805	3.50429	2.69351	2.56142	2.92431	1.91497	0.376595	2.7588	1	1.079	1.812	1.147	0.617	0.531	0.233	0.888	0.616	0.82	0.559	0.711	0.244	0.873	0.389	0.201	0.189	0.752	0.476	0.683	0.753	0.843	0.611	1.206	0.783	CHR19:19033607-19036307
C17orf45	NM_152350	3.545	0.4675	0.1925	34374.6	26050.8	33705.8	23053.5	27143.8	23615.8	24568.8	24083.1	1.42733	1.0817	1.39956	0.957246	1.12709	0.980595	1.02017	1	0.531	1.0345	0.447	0.914	1.061	0.5425	1.134	1.046	1.0165	0.8085	0.8355	1.5945	0.9835	0.417	0.9145	1.1255	0.9985	0.69	0.5155	1.027	1.279	0.769	1.082	1.045	CHR17:16280880-16283580
ZNF452	NM_052923	3.535	1.0075	0.7625	152.684	85.7301	106.26	94.2272	139.941	97.8788	129.379	93.3107	1.63629	0.918759	1.13878	1.00982	1.49973	1.04896	1.38654	1	1.92467	7.36167	1.79867	2.159	1.05967	0.783667	1.02633	1.489	1.07967	0.723667	1.10067	0.685	0.386333	0.259667	0.866667	0.983667	1.69233	0.795667	4.893	1.271	0.608333	0.642667	1.15433	0.436333	CHR6:28662591-28665291
MET	NM_000245	3.51	0.6825	0.8475	6283.2	3450.28	4165.19	2709.92	3312.56	4558.4	4274.48	4044.4	1.55355	0.853101	1.02987	0.670041	0.819048	1.12709	1.05689	1	0.451667	0.82025	0.50175	1.30733	1.82142	1.15558	2.69133	1.67275	2.25858	2.03758	1.72917	1.16525	3.08192	1.13325	1.4145	1.44758	4.54558	3.85117	2.63592	1.1975	1.41608	0.794333	1.33783	1.13617	CHR7:116097494-116100194
2007-09-15	NM_203341	3.495	0.715	0.4375	12436.8	11052.6	11463.3	7330.9	9788.78	9767.26	9594.51	11582.9	1.07372	0.954214	0.989675	0.632906	0.845105	0.843247	0.828333	1	no	no	no	no	no	no	no	no	no	no	no	no	no	no	no	no	no	no	no	no	no	no	no	no	CHR1:87150749-87154895	check
VPS37B	NM_024667	3.495	0.25	0.72	2599.57	1870.75	2204.6	1371.91	2084.53	1736.16	2336.18	1332.18	1.95137	1.40428	1.65489	1.02982	1.56476	1.30325	1.75365	1	0.729	1.2	0.531	1.186	1.422	0.664	1.353	0.994	1.318	0.918	1.038	1.353	1.137	0.621	1.069	1.527	1.175	1.606	0.977	0.922	1.321	0.707	1.04	0.816	CHR12:121946165-121948865
MUT	NM_000255	3.49	0.74	0.5725	2071.89	1610.15	2067.54	1769.51	1310.79	1209.29	1487.63	1476.02	1.4037	1.09088	1.40075	1.19884	0.888057	0.819287	1.00787	1	0.939	1.562	0.509	1.528	1.428	0.52	2.256	1.341	1.916	0.942	1.694	1.282	1.929	0.497	1.391	1.157	1.642	1.817	1.607	0.387	1.322	0.724	1.502	1.302	CHR6:49536854-49541011
MC2R	NM_000529	3.4825	0.4625	0.8425	41.5771	25.2319	18.2774	22.007	34.9402	21.1983	20.8439	36.3936	1.14243	0.693305	0.502215	0.604694	0.960066	0.582475	0.572735	1	3.196	43	-2.615	5.667	-0.875	-1.458	0	-29.233	0.666	-7.432	0.764	0	1.175	0.458	0.996	1.308	-0.389	0.039	0.43	0.425	-2.088	0.563	0.261	-7.461	CHR18:13905035-13907735
C9orf165	NM_198573	3.48	3.625	0.265	11.1207	22.4441	44.758	42.055	21.8993	35.5392	31.2222	44.324	0.250896	0.506363	1.00979	0.948807	0.494074	0.801805	0.704408	1	1.509	2.393	0.591	1.728	1.428	0.318	1.962	1.353	0.602	0.661	0.888	1.192	0.641	1.057	0.86	0.629	0.883	0.589	0.676	2.984	1.221	0.912	0.276	0.752	CHR9:34512537-34515237
SCD	NM_005063	3.4625	0.8	0.4075	7998.22	4958.91	4963.71	5086.19	5243.28	5523.83	8345	5849.66	1.3673	0.847726	0.848547	0.869484	0.896339	0.9443	1.42658	1	1.42	1.492	0.496333	1.36633	0.617667	29169.8	1.46667	0.871667	1.246	0.670333	1.12967	1.03067	1.05733	-0.301333	0.600667	2.83367	1.11167	0.508667	1.39633	0.671667	1.211	0.340333	1.33967	0.857667	CHR10:102094561-102097261
NUMA1	NM_006185	3.4575	1.13	0.3	184.237	178.016	175.264	144.65	143.479	130.967	114.812	61.6111	2.99032	2.88936	2.84469	2.3478	2.32879	2.12571	1.8635	1	0.697	0.808	0.538	0.795	0.063	-7.438	1.989	0.926	1.23	1.026	1.058	-0.383	-1.316	-41.129	-1.673	0.481	0.854	1.124	1.03	1.077	-0.895	1.838	-0.47	0.771	CHR11:71467352-71471421
OR51I2	NM_001004754	3.4525	1.4125	0.6125	-0.835699	-5.27158	-2.54138	-10.1009	-28.522	6.52556	0.276521	6.84089	-0.122162	-0.770598	-0.371499	-1.47655	-4.16934	0.953905	0.0404218	1	no	no	no	no	no	no	no	no	no	no	no	no	no	no	no	no	no	no	no	no	no	no	no	no	CHR11:5429094-5431794
PSME2	NM_002818	3.445	0.8325	0.21	19560.7	15393.5	18403.5	13682.2	15252.5	13285.1	12566.8	14449.2	1.35376	1.06535	1.27367	0.946912	1.05559	0.91943	0.869722	1	0.723	1.118	0.805	1.216	1.146	0.538	1.695	1.467	1.418	1.943	1.791	2.047	1.36	0.586	1.415	1.014	1.713	2.455	1.803	0.984	1.312	0.712	1.132	1.529	CHR14:23684345-23687895
BCL11B	NM_138576	3.44	0.4075	0.23	803.997	835.384	830.819	791.245	854.18	672.92	744.368	628.146	1.27995	1.32992	1.32265	1.25965	1.35984	1.07128	1.18503	1	2.1845	2.553	1.5985	2.128	0.8765	0.1355	1.307	0.914	0.785	0.988	62178.2	0.992	0.7595	0.7825	0.898	1.3845	1.704	1.5065	1.467	0.791	0.902	0.693	1.1705	0.803	CHR14:98807075-98809775
MECP2	NM_004992	3.435	0.83	0.3775	222.422	167.582	200.735	222.472	140.116	114.56	142.834	89.5632	2.4834	1.8711	2.24126	2.48397	1.56444	1.27909	1.59478	1	1.2305	1.881	0.658	1.4775	1.2275	0.581	1.095	1.0305	-8.011	0.737	0.7675	1.225	1.0185	0.625	1.227	1.0465	1.628	1.222	1.4665	1.0535	1.321	0.7525	0.9975	0.998	CHRX:153015823-153018523
ESRRG	NM_206595	3.4325	1.51	0.585	27.4946	14.273	14.114	37.8708	15.9934	29.3682	25.3116	27.7141	0.992078	0.515007	0.509272	1.36648	0.577084	1.05969	0.913311	1	2.186	2.816	1.475	1.308	0.2395	0.9965	1.4425	1.434	1.621	3.194	0.3335	-1.1465	3.005	-9.732	0.7965	0.9925	-1.627	0.9915	-6.345	2.815	0.705	-7.746	0.485	1.8865	CHR1:215329099-215331799
FLJ42418	NM_001001695	3.42	0.845	0.4625	2.25865	8.42377	2.98538	14.4932	15.455	-12.2602	-18.1301	0.333287	6.77688	25.2748	8.95739	43.4856	46.3716	-36.7858	-54.398	1	no	no	no	no	no	no	no	no	no	no	no	no	no	no	no	no	no	no	no	no	no	no	no	no	CHR2:6827393-6830093
C3orf26	NM_032359	3.4175	1.475	0.5575	2251.7	1903.9	2743.62	1679.45	1595.28	2227.45	2008.96	2445.26	0.920844	0.778607	1.12202	0.686819	0.652398	0.910926	0.821574	1	1.266	1.961	0.892	2.7	1.445	0.768	1.722	1.663	2.047	1.164	1.48	2.692	2.362	0.871	1.25	1.404	2.023	2.281	2.039	1.041	1.129	0.753	1.142	1.404	CHR3:101017170-101019870
TTF2	NM_003594	3.4175	0.7725	0.9075	6591.76	4182.8	4442.38	4270.13	2859.59	4524.97	4358.34	4744.66	1.3893	0.881579	0.936291	0.899987	0.602696	0.953696	0.918578	1	1.404	1.5885	0.7485	1.4195	0.827	0.2685	0.9305	0.7775	0.755	0.947	0.9155	0.344	1.324	0.511	0.7095	0.8105	1.4195	1.534	1.6665	0.7645	0.8425	0.483	0.69	0.8625	CHR1:117402271-117404971
S100A16	NM_080388	3.415	0.965	0.8675	2719.13	2985.29	3014.82	2063.67	2382.3	2308.86	2240.77	3241.53	0.838844	0.920952	0.930063	0.636634	0.734931	0.712275	0.69127	1	0.617	1.326	0.347	1.029	1.355	0.65	1.251	1.003	1.435	1.175	1.272	1.698	1.47	0.751	1.389	1.111	1.28	1.532	1.359	1.021	1.385	0.72	1.257	1.158	CHR1:151851638-151854338
PIK3R4	NM_014602	3.415	0.865	0.375	2693.25	1634.14	2423.13	1532.87	2022.79	1932.24	2164	1746.81	1.54181	0.935501	1.38717	0.877524	1.15799	1.10615	1.23883	1	1.025	1.018	0.476	1.289	1.39	0.765	1.264	1.238	1.285	1.2	1.3	0.901	1.068	0.514	1.37	1.386	4.061	3.098	4.182	1.801	1.148	0.747	0.92	1.051	CHR3:131947835-131950535
CDC6	NM_001254	3.41	0.09	0.52	176.161	242.678	278.7	186.882	231.686	184.178	156.662	191.204	0.921323	1.26921	1.4576	0.977393	1.21172	0.963252	0.819343	1	1.0185	1.622	0.7555	1.9965	1.15	0.6	1.188	1.322	1.381	1.1215	1.284	0.973	1.2445	0.4875	1.2475	1.319	1.8625	1.712	1.4165	1.436	1.2285	0.7195	0.844	1.352	CHR17:35695471-35698171
KPNA4	NM_002268	3.405	0.8975	0.555	9904.08	8549.74	8522.02	6171.28	7098.74	7880.43	7104.4	6729.29	1.47179	1.27053	1.26641	0.917077	1.0549	1.17106	1.05574	1	1.4145	2.215	0.699	1.9115	1.487	0.6145	1.694	1.2885	2.0325	1.2155	1.392	1.0815	2.263	0.694	1.315	1.12	3.1155	3.3285	2.8885	1.6	1.524	0.796	1.4365	1.27	CHR3:161765570-161768270
CDC5L	NM_001253	3.3925	0.105	0.475	3797.47	3068.62	3068.4	2351.45	2417.38	2167.03	3144.06	2367.3	1.60413	1.29625	1.29616	0.993304	1.02116	0.915402	1.32812	1	4.9655	2.714	2.511	29.7365	1.2195	0.4155	-0.59	0.1475	1.386	0.576	1.3005	0.7765	1.49	0.609	0.713	0.019	1.2655	1.4445	1.482	1.2415	0.5705	0.4265	1.3825	0.843	CHR6:44461079-44463779
WDR46	NM_005452	3.3825	0.715	0.435	3298.42	2050.77	2768.11	2021.63	2275.5	2306.35	3501.81	3268.39	1.00919	0.627455	0.846934	0.618539	0.696215	0.705652	1.07142	1	0.45	0.537	0.367	0.564	1.252	0.739	1.25	1.002	1.853	0.792	1.384	1.721	0.9	0.646	1.399	1.146	0.568	1.679	1.702	1.18	1.326	0.587	1.064	0.818	CHR6:33363155-33367169
NOS1	NM_000620	3.38	2.8175	0.1625	18.5961	-14.0992	5.24847	-10.6682	8.91401	-8.04694	9.2663	-20.9756	-0.886559	0.67217	-0.250218	0.508599	-0.424969	0.383632	-0.441765	1	0.859	1.475	0.871	1.554	1.461	0.454	1.757	0.867	1.133	0.453	1.362	1.265	0.912	0.267	1.336	1.348	1.333	1.254	0.387	1.11	0.977	0.656	0.609	1.015	CHR12:116283465-116286165
EDN1	NM_001955	3.3675	0.6625	0.61	1740.26	7370.03	6187.13	2785.71	6606.43	1390.86	1908.56	671.552	2.59141	10.9746	9.21319	4.14817	9.83756	2.07111	2.84201	1	6.761	6.321	0.436	5.7562	0.675	0.2385	0.7003	0.626	0.7907	0.4185	0.8243	0.8449	1.5345	0.394	0.6444	1.0363	2.3536	2.457	2.9952	0.8621	1.0588	0.6585	1.166	1.0771	CHR6:12396444-12399144
TPM1	NM_001018008	3.3625	0.855	0.755	20659.9	25852.1	21795	16860.4	21273.3	16150.9	15769.5	17400.8	1.1873	1.48569	1.25253	0.968944	1.22255	0.928169	0.906253	1	1.19383	1.41117	0.857167	1.23767	1.25833	0.447167	1.3825	1.4685	1.65367	1.39483	1.81633	1.754	1.78017	0.7045	1.4385	1.36767	1.7425	1.99383	2.11933	1.28467	1.45983	0.837667	1.09517	1.4845	CHR15:61125488-61128188
MCM7	NM_005916	3.36	0.4	0.4325	12851.7	8510.72	11615.9	9859.46	9088.01	11177.7	10256.9	12183.7	1.05483	0.698532	0.953391	0.809232	0.745914	0.917427	0.841857	1	0.379	0.475	0.83	0.694	1.802	0.996	2.695	1.632	1.403	1.447	1.939	1.749	1.169	0.742	1.748	1.807	2.006	2.119	1.599	1.21	1.912	0.874	0.911	1.494	CHR7:99534915-99539563
SULT1C1	NM_176825	3.355	1.605	-0.2025	52.4121	0.681115	7.26257	22.6474	32.7696	40.4764	48.2935	22.9531	2.28345	0.0296742	0.31641	0.986682	1.42768	1.76344	2.10401	1	2.274	1.726	1.284	2.795	0.937	0.708	2.221	1.115	1.518	0.729	0.539	0.833	0.854	0.624	0.753	1.233	1.389	1.824	1.222	0.849	1.038	0.717	0.783	-1.036	CHR2:108269326-108272026
PTGFRN	NM_020440	3.3475	0.95	0.53	1296.49	602.8	1124.36	904.966	592.593	646.745	784.307	610.621	2.12323	0.987192	1.84133	1.48204	0.970477	1.05916	1.28444	1	0.751	0.729	0.573	0.886	1.041	0.159	1.545	1.053	1.651	1.061	1.059	0.792	1.277	0.929	0.967	1.072	1.774	2.057	1.863	0.987	0.664	0.595	1.11	1.084	CHR1:117252011-117254711
ZC3H10	NM_032786	3.3475	0.635	0.6125	494.484	398.879	518.214	418.219	474.913	238.993	334.616	318.244	1.55379	1.25338	1.62835	1.31415	1.49229	0.750973	1.05144	1	1.4985	-0.421	0.955	2.108	1.1725	0.6335	1.423	0.9825	1.5545	0.6885	1.209	1.054	1.085	0.241	1.192	1.6955	0.987	1.1195	1.0465	0.9805	0.8435	0.7075	1.1915	0.806	CHR12:54794440-54798796
CAMKK1	NM_172207	3.3425	1.1275	0.145	11.1165	-5.20022	22.57	13.1014	14.0957	31.6762	20.2414	44.6246	0.249112	-0.116533	0.505776	0.293593	0.315873	0.709837	0.453592	1	4.66367	2.05533	0.364333	2.015	0.534333	0.298333	1.54933	0.176	1.46767	0.815	0.809	0.429	0.188667	-1.12933	0.646	-0.386	0.554	-1.48133	2.05067	0.874	-0.132333	0.291333	1.94533	0.871667	CHR17:3740286-3745286
ATG9A	NM_024085	3.3425	0.615	0.8825	696.29	704.336	723.497	621.519	679.428	403.458	532.637	358.408	1.94273	1.96518	2.01864	1.73411	1.89568	1.12569	1.48612	1	1.261	1.587	0.545	1.577	1.263	0.832	1.147	1.131	1.662	0.791	1.107	1.39	1.677	0.561	1.38	1.161	1.394	1.527	1.411	1.418	0.569	0.748	1.475	1.057	CHR2:219800585-219804774
NA	NM_194290	3.3375	2.615	0.5525	no	no	no	no	no	no	no	no	#VALUE!	#VALUE!	#VALUE!	#VALUE!	#VALUE!	#VALUE!	#VALUE!	#VALUE!	no	no	no	no	no	no	no	no	no	no	no	no	no	no	no	no	no	no	no	no	no	no	no	no	CHR5:43075598-43078451
C12orf11	NM_018164	3.3325	0.5925	1.0325	2698	1804.89	2541.26	1480.94	1860.92	1487.55	2492.34	2413.03	1.1181	0.747977	1.05314	0.613725	0.771197	0.616463	1.03287	1	1.402	1.73	0.631	2.474	1.519	0.815	1.894	1.233	2.348	1.361	1.37	1.435	1.674	0.609	1.555	1.016	2.862	3.041	3.336	1.282	1.419	0.759	1.414	1.216	CHR12:26980382-26984386
HSPC142	NM_014173	3.3325	0.4075	0.1675	6754.12	5015.89	7432.74	4677.86	4497.16	4458.07	5620.81	5784.36	1.16765	0.867148	1.28497	0.808709	0.777469	0.770711	0.971726	1	0.438	0.626	0.38	0.556	1.555	0.822	1.318	0.882	1.519	0.754	0.949	1.985	1.284	0.602	1.608	1.356	2.605	2.805	2.65	0.925	1.33	0.811	1.055	1.569	CHR19:17236044-17239731
TRAPPC6B	NM_177452	3.3075	1.16	0.365	1681.92	1708.83	1475.12	1232.3	1805.18	1193.94	1196.27	1136.05	1.48049	1.50418	1.29846	1.08472	1.58899	1.05096	1.05301	1	5.9325	2.802	5.3625	23.774	0.8725	0.5695	1.5765	0.8045	0.2535	1.0305	-0.287	1.1155	1.374	0.6895	0.949	1.1475	-0.414	1.172	1.5945	6.472	1.0165	0.6415	1.0635	0.5515	CHR14:38708769-38711469
PSMB3	NM_002795	3.2925	0.2925	0.2775	19846.6	16750.9	20159.2	14475.4	14347.4	14273.8	14726.4	15242.7	1.30204	1.09895	1.32255	0.949665	0.941268	0.936438	0.966127	1	0.42	0.796	0.624	0.473	1.174	0.624	0.557	1.216	0.949	0.909	1.525	2.087	1.075	0.516	1.439	1.186	1.158	1.764	1.475	0.902	1.543	0.601	0.769	1.301	CHR17:34160327-34163027
FAM72A	NM_207418	3.285	1.185	0.585	434.817	312.988	347.098	231.3	265.886	253.288	363.575	322.901	1.3466	0.969301	1.07494	0.716319	0.823429	0.784415	1.12597	1	0.8245	1.322	0.542	1.6555	1.473	0.326	1.5195	1.2235	1.8315	1.085	1.398	1.174	1.044	0.5935	1.4245	1.485	2.4185	2.6335	2.8995	1.5155	1.4485	0.7565	1.005	1.2125	CHR1R:870996-873696
RPL12	NM_000976	3.2775	0.79	0.31	49737	34499	44741.4	33300.4	31050.7	42962.7	43625.2	44756.3	1.11128	0.770818	0.999667	0.744038	0.693773	0.959924	0.974729	1	0.379333	0.672333	0.821667	0.707333	1.96	1.35733	2.59567	1.968	2.56567	1.36	1.96733	2.23833	1.69967	0.65	1.73567	1.831	1.36333	1.51967	1.55733	1.158	1.776	0.936667	1.592	1.58633	CHR9:129251412-129255705
CSMD3	NM_198123	3.2775	0.26	0.66	19.1538	-9.0862	2.52745	15.3626	31.9952	13.0703	0.530496	-9.33711	-2.05136	0.973128	-0.270689	-1.64532	-3.42667	-1.39982	-0.0568158	1	100000	4.431	3.082	0.444	0.367	0.272	1.179	0.892	1.514	0.26	0.909	0.416	0.261	0.18	0.753	0.835	1.073	0.072	0.117	1.103	0.933	0.597	0.656	0.56	CHR8:114517918-114520618
TRFP	NM_004275	3.2725	2.3125	0.2025	8080.61	7091.16	8056.43	6385.01	6395.38	5289.02	6317.96	6904.41	1.17035	1.02705	1.16685	0.924772	0.926275	0.766035	0.915061	1	0.742	1.403	0.404	1.537	1.557	0.753	1.203	1.339	0.481	1.076	1.577	-4.395	1.265	0.555	1.352	1.152	2.533	2.625	2.847	1.289	1.124	0.732	1.11	1.214	CHR6:41994742-41999055
CGI-115	NM_016052	3.2625	0.5825	0.325	3114.95	1918.24	2748.74	1657.79	1126.3	3042.08	3334.53	4044.25	0.770216	0.474313	0.679665	0.409914	0.278493	0.752198	0.824512	1	0.533	1.0545	0.7005	1.6735	3.0835	1.1675	1.7915	2.6005	1.8975	1.824	1.56	1.329	1.4285	0.9105	1.1915	1.2165	2.162	2.4425	2.1355	1.374	1.2905	0.7385	0.7495	1.1125	CHR1:216523074-216525774
GPR101	NM_054021	3.255	0.95	0.3425	4.5532	31.7392	10.0682	5.39155	-5.1947	-7.79477	0.496736	1.59685	2.85136	19.8761	6.30506	3.37636	-3.25309	-4.88134	0.311072	1	2.81	16.429	-4.176	4.467	0.66	0.703	1.928	0.991	1.193	1.049	1.71	0.756	1.65	0.716	0.854	1.24	0.68	0.37	0.778	-2.034	0.737	0.691	1.486	0.829	CHRX:135940999-135943699
CD68	NM_001251	3.255	0.6025	0.725	3736.88	1812.29	3330.1	2181.47	3867.47	2102.22	2306.31	3084.96	1.21132	0.587458	1.07946	0.70713	1.25365	0.681442	0.747598	1	0.082	1.426	0.466	2	1.204	0.04	1.767	1.124	1.262	0.8	1.084	1.286	1.353	0.723	1.261	1.163	1.196	1.145	1.359	1.056	0.95	0.635	0.47	0.968	CHR17:7414667-7418004
TAX1BP1	NM_006024	3.2475	1.185	0.3225	16861.8	13318.8	17826.7	12759.1	13197	13007	10957.5	14721.9	1.14536	0.90469	1.2109	0.866673	0.896421	0.88351	0.744298	1	0.6	0.7	0.625	0.53	1.392	0.6	1.367	1.141	1.531	0.914	1.717	1.293	1.284	0.483	1.538	1.434	1.715	1.941	2.086	1.187	1.552	0.788	1.244	1.419	CHR7:27744132-27746832
CCNH	NM_001239	3.24	0.3	0.865	1995.93	1661.18	1829.9	1125.87	1565.62	1646.1	1593.4	1639.17	1.21764	1.01343	1.11635	0.68685	0.955126	1.00422	0.972076	1	1.728	2.195	0.662	2.308	1.558	0.648	1.736	1.148	1.7	1.332	1.167	1.863	2.323	0.74	1.356	1.392	2.669	2.28	2.695	1.024	1.471	0.647	1.585	1.197	CHR5:86744092-86746792
NIN	NM_182944	3.23	1.1625	0.94	287.525	290.113	408.346	277.891	349.164	284.95	138.881	132.793	2.16521	2.18469	3.07504	2.09266	2.62937	2.14582	1.04584	1	2.7366	2.3982	1.074	1.8288	0.9418	-0.8202	2.5338	0.6554	11.6114	-2.5078	0.8066	0.8042	-0.7344	0.4548	1.0186	1.0538	0.9922	-0.3742	1.7692	1.281	-0.4244	0.6056	-0.3816	1.4356	CHR14:50367089-50369789
RPL3	NM_001033853	3.2075	0.635	0.59	44330.9	35835	40980.4	28472.5	30561.8	34687.2	34674.3	38239	1.15931	0.937133	1.07169	0.744592	0.799231	0.907117	0.906778	1	0.355667	0.727	0.796667	0.396667	1.769	0.785333	2.057	1.67767	1.96133	1.41067	1.97267	1.98133	1.51367	0.603667	1.678	1.102	1.508	1.79467	1.33933	1.325	1.837	0.830333	0.743	1.547	CHR22:38045116-38047816
ROBO3	NM_022370	3.2	0.405	0.7425	395.769	474.071	433.555	333.008	380.872	339.694	250.899	298.87	1.32422	1.58621	1.45065	1.11422	1.27437	1.13659	0.839493	1	3.99033	4.09067	0.920333	3.55767	0.792	0.475667	1.32467	0.811667	1.48633	0.809667	0.813333	0.749	1.05433	0.360667	0.821333	1.23733	0.522	0.565	-2.98067	1.04333	0.708333	0.704333	0.736	1.433	CHR11:124238291-124240991
NA	NM_017804	3.19	0.7675	0.7825	328.555	364.214	382.929	241.575	264.687	330.069	267.244	279.039	1.17745	1.30524	1.37231	0.865737	0.948563	1.18288	0.957728	1	4392.03	2440.35	3417.61	4392.07	5976.47	3414.42	6501.58	5078.49	1301.6	5073.99	3652.1	5979.47	6877.58	4269.31	7349.04	17465.4	3501.14	618.814	4402.33	4763.59	8402.86	3415.77	3439.31	1215.06	CHR16:67721847-67726182	recheck
PLEKHG4	NM_015432	3.19	0.265	0.2075	792.788	286.405	510.764	258.147	246.114	559.534	622.715	707.801	1.12007	0.40464	0.72162	0.364717	0.347716	0.790525	0.879788	1	0.415	0.66	0.463	1.038	1.727	1.145	2.039	1.264	1.401	1.501	1.476	1.236	1.93	0.725	1.228	1.047	1.321	1.707	1.087	1.239	1.098	0.617	1.362	1.102	CHR16:65866713-65869413
C20orf51	NM_022099	3.1875	-0.3325	0.1975	21.8842	35.4594	8.31564	16.9697	-3.48611	-0.348679	-1.56981	26.2173	0.834724	1.35252	0.317181	0.647271	-0.13297	-0.0132996	-0.0598768	1	3.058	16.833	2.76	2.526	-0.515	0.875	2.073	1.189	1.463	-1.156	0.907	-1.021	1.671	0.729	1.807	0.71	0.087	0.054	0.743	-6.103	0.391	-2.1	1.532	0.696	CHR20:61138325-61141025
ZNF311	NM_001010877	3.185	0.3225	0.7575	63.4302	80.4244	124.625	101.824	160.016	65.7565	75.1038	94.7625	0.66936	0.848694	1.31513	1.07452	1.6886	0.693908	0.792548	1	2.2005	2.515	2.3275	-5.634	-0.039	1.008	2.35	2.6735	0.7405	0.693	0.438	-0.854	0.771	0.917	0.389	0.587	0.46	0.653	-0.1075	0.889	0.6355	0.714	-0.559	11.7365	CHR6:29080516-29083216
NA	NM_207449	3.18	1.7625	0.37	-3.83951	24.3685	39.896	31.9473	3.63085	-11.519	3.81674	-4.41828	0.869006	-5.51537	-9.02976	-7.23071	-0.821778	2.60713	-0.863852	1	no	no	no	no	no	no	no	no	no	no	no	no	no	no	no	no	no	no	no	no	no	no	no	no	CHR16:47933829-47936529
FBL	NM_001436	3.1775	2.7775	0.1225	9652.99	5638.31	8255.89	5217.65	4988.79	7518.44	9457.05	10615.6	0.909323	0.531136	0.777714	0.491509	0.46995	0.708246	0.890865	1	0.256	0.639	0.997	0.519	1.208	0.596	0.385	2.109	2.107	1.423	1.884	1.715	1.08	0.467	1.268	1.206	1.209	1.289	0.614	0.629	1.211	0.69	0.727	1.329	CHR19:45028313-45031013
CTH	NM_153742	3.1775	0.62	0.82	1588.49	1061.14	1500.52	667.497	720.564	1553.87	1360.74	1126.48	1.41013	0.941993	1.33204	0.592551	0.639659	1.37941	1.20796	1	0.15	0.258	0.571	0.263	1.836	0.519	1.195	0.565	0.804	0.597	1.098	1.441	0.523	0.196	0.882	0.64	2.559	1.382	1.748	1.061	1.144	0.704	1.127	0.744	CHR1:70647342-70650042
RTN4IP1	NM_032730	3.1725	0.11	0.775	1965.11	1322.75	1646.72	1320.76	1282.61	1432.38	1514.99	1820.72	1.07931	0.7265	0.904436	0.725409	0.704456	0.786714	0.832087	1	0.731	1.062	0.412	1.339	1.325	0.674	1.523	1.229	2.076	1.003	1.178	1.697	1.607	0.666	1.374	0.989	1.96	1.979	2.103	0.931	1.094	0.725	1.055	0.831	CHR6:107181945-107186245
STIM2	NM_020860	3.17	0.41	0.375	130.949	171.576	139.398	134.97	114.031	118.751	142.418	93.2133	1.40483	1.84068	1.49547	1.44797	1.22333	1.27398	1.52788	1	2.6945	6.485	1.4755	7.397	1.1175	0.5565	1.0395	0.9855	1.254	0.8615	0.9445	0.893	1.172	0.6945	0.965	0.776	0.884	0.2925	0.8415	1.146	1.0735	0.5875	0.645	1.009	CHR4:26469208-26471908
OLFML1	NM_198474	3.165	2.96	0.21	97.7768	-11.682	-15.1053	-15.9501	1.05637	1.52339	-18.3331	-21.0248	-4.65056	0.555629	0.718455	0.758634	-0.0502442	-0.072457	0.871979	1	3.298	4.277	18	0.868	0.656	0.535	13.324	-0.531	-4.497	0.212	0.207	0	-11.747	0.154	-0.215	0.244	0.171	-0.03	-1.289	-0.966	0.116	0.57	-7.048	0	CHR11:7461130-7463830
ANXA4	NM_001153	3.1625	0.965	0.6725	144.311	64.8931	107.603	33.4309	105.372	50.8278	87.0463	111.184	1.29795	0.583656	0.967798	0.300681	0.947725	0.457152	0.782904	1	0.389	1.089	0.305	0.876	1.446	0.678	2.163	1.177	1.527	0.767	1.408	1.506	1.763	0.449	1.247	1.764	2.497	2.049	1.593	0.971	1.295	0.654	1.469	1.159	CHR2:69859954-69862654
C1RL	NM_016546	3.155	0.94	-0.0475	197.571	35.8683	64.9664	69.7712	65.7368	131.954	85.2117	100.513	1.96562	0.356851	0.646345	0.694148	0.65401	1.3128	0.847764	1	1.722	1.329	1.188	2.195	1.389	1.094	1.546	1.403	1.549	2.336	1.529	1.091	0.673	0.444	1.097	1.203	1.299	0.728	1.239	1.043	1.008	0.553	0.93	0.864	CHR12:7152569-7155269
DCTN4	NM_016221	3.15	1.78	0.48	3586.37	3164.31	2720.77	1795.02	2265.72	2727.34	2614.67	2395.24	1.49729	1.32108	1.13591	0.749413	0.945924	1.13865	1.09161	1	0.951	1.294	0.338	1.206	1.751	0.686	1.805	1.233	3.11	1.48	1.349	1.176	2.157	0.782	1.617	1.21	1.963	1.832	1.295	2.015	1.351	0.815	1.441	1.342	CHR5:150118269-150120969
DLG2	NM_001364	3.1475	1.6525	0.7525	78.843	85.8151	88.8024	87.7595	57.3207	76.3388	92.3106	91.3779	0.862824	0.939124	0.971816	0.960402	0.627293	0.835419	1.01021	1	0.547	9.45467	2.59367	5.892	1.042	0.885667	2.175	0.387667	0.448333	0.740667	-1.956	1.165	-1.05533	0.698333	1.12533	1.322	0.314	0.193667	0.45	-0.059	0.957333	0.817	1.754	0.768	CHR11:84311586-84314286
EPB41L4B	NM_018424	3.1475	1.46	0.6	65.5028	26.6886	55.5263	1.60537	92.678	25.0201	60.1025	27.407	2.39	0.973787	2.02599	0.0585753	3.38154	0.912909	2.19296	1	-10.61	-2.0475	0.60825	1.9635	1.02925	0.574	66621.4	0.7995	1.257	0.8005	0.5035	1.023	1.235	0.87175	0.762	0.84	1.45	0.98775	1.878	1.157	-0.1115	0.72375	1.1215	0.84875	CHR9:111122342-111125042
SCFD2	NM_152540	3.145	3.08	0.6425	534.789	510.394	572.566	554.983	563.49	476.128	444.641	573.745	0.932101	0.889583	0.997945	0.967298	0.982126	0.82986	0.77498	1	1.005	1.419	0.701	1.455	0.705	0.724	1.343	1.133	1.696	0.911	1.057	0.696	1.253	0.043	0.887	-0.775	0.86	0.715	0.679	0.907	1.1	0.55	1.158	0.765	CHR4:53926499-53929199
TGFBI	NM_000358	3.145	1.395	0.4375	67204.3	62830.5	64805.1	58286.4	59858.3	62861.6	59285.1	64890.5	1.03566	0.968254	0.998685	0.898227	0.922451	0.968733	0.913618	1	1.004	1.052	0.936	0.786	1.362	0.693	1.601	2.087	3.018	2.734	1.645	1.551	3.225	0.997	1.825	1.82	2.121	3.744	2.427	1.204	1.855	0.901	1.555	1.877	CHR5:135390396-135393096
UNQ1940	NM_205855	3.145	0.4775	0.9925	-3.33481	20.7975	11.8756	32.3518	44.4671	-3.36734	1.37099	18.8147	-0.177245	1.10538	0.631187	1.7195	2.36342	-0.178974	0.0728679	1	2.25	6.2	3.423	2.362	0.725	0.722	2.054	1.074	-1.903	1.062	0.995	0.788	0.6	0.797	0.91	1.299	0.363	0.497	1.055	-0.976	1.08	0.8	2.643	-2.487	CHR7:135083487-135086187
C12orf49	NM_024738	3.1425	0.26	0.475	938.645	757.726	804.083	561.153	755.558	767.814	660.094	797.982	1.17627	0.949553	1.00765	0.703216	0.946836	0.962195	0.827204	1	1.7155	2.237	0.666	1.7955	0.867	0.254	0.7835	0.945	1.1335	0.71	0.978	0.7905	1.2425	0.384	0.578	0.8415	0.9615	0.9895	1.1085	0.6485	0.685	0.4695	0.7145	0.752	CHR12:115658325-115662426
TCP10L2	NM_001013683	3.135	1.735	0.46	-26.1205	-23.3488	-14.8517	-30.6739	-32.7381	-14.1126	-35.9563	-39.5956	0.659681	0.589681	0.375084	0.774679	0.826812	0.356417	0.908088	1	4.163	-107	5.75	2.675	0.789	0.764	1.332	0.982	1.383	0.932	1.865	0.973	0.587	0.35	0.251	-1.705	0.54	0.253	0	0.287	1.019	0.25	0.783	0	CHR6:167501870-167504570
GUF1	NM_021927	3.1325	1.525	0.475	2032.39	2129.35	1774.82	1587.31	1647.07	1864.35	2127.08	1901.46	1.06886	1.11985	0.933394	0.834784	0.866209	0.980482	1.11865	1	1.669	1.461	0.916	-1.56	1.075	0.494	0.944	1.171	1.685	0.887	0.949	1.057	1.39	0.748	1.397	0.927	2.597	3.047	3.084	1.559	1.409	0.787	1.011	1.17	CHR4:44373039-44375739
PDZD8	NM_173791	3.1275	2.3	0.575	1759.61	1195.29	1466.84	1217.66	1529.09	1146.07	1401.69	1192.98	1.47497	1.00194	1.22955	1.02068	1.28173	0.960674	1.17495	1	0.810333	2.796	0.913	1.70667	1.012	0.487333	0.972667	1.036	1.40467	0.809	1.037	1.03533	1.29033	0.779667	1.162	1.03533	1.30367	1.18733	1.35767	0.996	1.15233	0.616333	0.732	1.08233	CHR10:119124427-119127127
CHCHD6	NM_032343	3.125	0.37	0.29	678.687	489.408	729.384	583.48	586.121	443.74	464.889	622.002	1.09113	0.786827	1.17264	0.938069	0.942314	0.713407	0.747407	1	0.441	0.624	0.438	0.701	1.624	1.029	2.06	1.183	1.683	0.818	0.858	2.243	1.259	0.793	1.44	1.078	1.198	1.299	1.083	0.826	1.304	0.723	1.092	0.984	CHR3:127903607-127906307
PLSCR2	NM_020359	3.1225	1.61	0.8	-10.456	-17.8657	19.3242	-14.7069	5.32866	-6.75589	-9.88544	10.0518	-1.04021	-1.77736	1.92245	-1.46311	0.530118	-0.672105	-0.983445	1	9.8	21.667	6.333	2.651	0.703	2.625	1.71	0.969	-2.18	1.01	0.803	0.613	-2.349	0.875	-4.517	0.487	5.025	0.381	0.107	0.318	0.723	0.194	1.6	0	CHR3:147695912-147698612
KRCC1	NM_016618	3.1225	0.8925	0.6575	3007.13	2125.57	1932.08	1998.73	2065.36	2195.39	2015.26	2639.86	1.13913	0.805185	0.731889	0.757135	0.782378	0.831631	0.763399	1	1.064	2.057	0.542	1.917	1.808	0.585	1.55	1.125	1.711	0.869	1.22	1.176	1.758	0.705	1.313	1.765	1.829	1.442	1.303	1.325	1.357	0.701	1.498	1.303	CHR2:88135863-88138563
UTP6	NM_018428	3.1125	1.515	0.3175	8980.22	8043.3	8528.65	6345.87	8067.34	8137.65	8029.92	9515	0.943796	0.845328	0.896337	0.666933	0.847855	0.855245	0.843922	1	1.037	1.379	0.497	1.175	1.43	0.558	1.459	1.139	2.061	1.07	1.477	1.095	1.93	0.676	1.439	1.221	1.662	2.125	2.097	1.623	1.371	0.68	1.579	1.278	CHR17:27252342-27255042
TBX3	NM_016569	3.1075	0.4325	0.38	145.104	493.945	226.988	280.846	510.629	220.757	257.102	159.714	0.908524	3.09269	1.42121	1.75843	3.19715	1.3822	1.60976	1	3.844	4.4965	0.7745	3.5205	0.5965	0.164	4.711	1.0815	1.5325	0.732	0.5085	0.794	0.7695	0.688	0.8535	1.1915	2.979	0.79	1.5465	0.5235	0.7095	0.6525	2.8365	1.152	CHR12:113605852-113608552
WDR75	NM_032168	3.1025	0.1475	0.695	6406.79	5120.02	6513.48	3513.73	4364.81	4918.37	6322.91	7093.77	0.903158	0.721763	0.918198	0.495327	0.615303	0.693336	0.891334	1	1.081	1.597	0.652	1.982	1.472	0.585	1.314	1.197	2.7	1.23	1.278	0.777	1.23	0.555	1.121	1.014	2.826	3.296	2.153	1.365	1.346	0.612	1.147	1.098	CHR2:190012203-190014903
TAPBP	NM_172209	3.1	1.41	0.07	980.322	770.501	1048.06	871.667	969.985	566.891	619.386	347.8	2.81864	2.21536	3.0134	2.50624	2.78892	1.62994	1.78087	1	1.2635	2.2255	0.771	1.0725	0.11825	0.8865	24.4102	0.714	2.6255	0.9815	4.08775	0.5655	1.864	-2.0775	6.59725	15.261	0.21375	0.04225	1.542	1.3735	1.2325	0.0585	1.506	0.83975	CHR6:33389467-33392167
EIF3S6	NM_001568	3.0975	0.2925	0.27	38122	31926	33469.1	24254	30084.6	30565.7	32651.5	32150.1	1.18575	0.993029	1.04102	0.754397	0.935754	0.950717	1.01559	1	1.10567	1.23867	0.754333	1.59733	1.39433	0.713333	1.006	1.563	1.62167	1.47367	1.58867	1.70333	0.827667	0.485333	1.399	1.21433	1.649	1.403	1.23467	1.26733	1.549	0.769667	0.726333	1.31633	CHR8:109329628-109332328
OXA1L	NM_005015	3.095	3.1775	0.2175	3497.2	3241.77	3068.3	2795.48	2925.08	3142.07	2974.62	3559.12	0.982602	0.910836	0.862094	0.785442	0.821856	0.882822	0.835774	1	0.475	0.577	0.296	0.605	1.725	0.568	1.155	1.357	1.604	1.347	1.412	1.68	1.081	0.56	1.321	-4.245	1.505	1.754	1.242	0.543	1.446	0.86	1.237	1.106	CHR14:22303370-22306070
NEGR1	NM_173808	3.095	0.655	0.355	43.7963	46.0487	56.3963	53.4556	33.5983	61.8644	52.8913	31.8899	1.37336	1.44399	1.76847	1.67626	1.05357	1.93994	1.65856	1	1.518	2.589	0.722	1.571	1.003	0.622	1.341	0.844	1.173	0.749	0.67	0.739	0.97	0.521	0.803	0.445	4.101	0.544	2.28	1.376	1.051	0.563	1.191	0.998	CHR1:72520365-72523065
WBP4	NM_007187	3.0925	1.695	0.215	1203.64	934.701	935.558	776.262	1054.46	588.157	696.194	774.432	1.55422	1.20695	1.20806	1.00236	1.3616	0.759469	0.898973	1	1.5065	2.156	0.7805	2.2835	1.0855	0.484	1.1925	0.964	1.4495	0.7275	1.009	1.1965	1.0325	0.4515	1.1705	1.1655	1.689	1.5855	1.322	1.225	1.23	0.646	1.261	1.111	CHR13:40531496-40534196
ISG20L2	NM_030980	3.09	0.6475	0.4825	1981.76	1489.06	1812.97	1147.6	1495	1282.19	2053.28	1754.38	1.12961	0.848767	1.0334	0.654135	0.852153	0.73085	1.17037	1	1.203	1.618	0.651	1.305	0.935	0.447	0.829	0.939	1.262	0.659	1.096	0.99	0.944	0.196	0.794	0.511	1.223	0.994	1.341	1.031	0.91	0.38	0.994	0.887	CHR1:154962701-154966529
C6orf106	NM_024294	3.0875	0.9375	0.325	498.931	429.252	417.968	443.84	446.629	324.224	350.224	263.234	1.89539	1.63068	1.58782	1.6861	1.6967	1.23169	1.33046	1	1.14333	1.756	0.642667	1.27567	0.869333	0.532333	1.142	1.025	1.37267	0.713333	1.183	0.812667	0.951	0.426	0.968333	0.629667	1.37967	0.981333	1.56367	1.09067	0.954	0.619333	1.036	1.03867	CHR6:34772103-34774803
HOXB3	NM_002146	3.0825	1.8	0.8175	53.7244	44.0548	49.7452	66.6575	59.9886	69.879	31.2877	23.81	2.25638	1.85026	2.08926	2.79956	2.51947	2.93486	1.31406	1	2.13367	3.74367	0.988	1.78967	0.449	0.641	1.74967	1.07667	1.091	1.023	0.699667	0.434667	5.16033	0.665	0.853	2.846	0.55	1.77167	1.99033	1.52033	0.564	0.194333	1.483	0.504333	CHR17:44006309-44009009
OR52B2	NM_001004052	3.075	0.105	0.7625	21.6145	13.3735	16.518	27.1304	0.949347	20.7383	3.39784	8.15761	2.64961	1.63939	2.02485	3.32578	0.116376	2.5422	0.416524	1	27	11.333	3.304	9	-0.438	0.613	1.777	0.619	1.477	0	1.036	0.061	0.294	0.219	0.502	-2.273	0.066	-1.033	-0.107	0.839	-2.436	1.4	1.709	-11.192	CHR11:6147632-6150332
LMO3	NM_001001395	3.0725	1.3	0.265	120.54	93.3751	97.187	83.4797	74.8973	95.7409	109.993	154.584	0.779771	0.60404	0.628699	0.540027	0.484508	0.619344	0.711543	1	4.875	8.429	1.696	2.017	1.118	0.547	13.668	1.813	2.423	0.793	2.262	0.346	-0.081	-0.167	0.72	1.136	0.329	0.202	0.238	0.971	1.013	0.067	-2.349	0.755	CHR12:16650198-16654491
CNIH3	NM_152495	3.0725	0.4425	0.1675	360.738	221.07	513.816	244.043	285.053	116.169	138.038	195.56	1.84464	1.13045	2.6274	1.24792	1.45762	0.59403	0.70586	1	2.5275	4.9495	1.129	2.6605	-0.509	0.5705	1.8115	0.851	1.2375	0.696	1.004	-2.7475	1.5055	1.627	1.0445	1.166	1.1565	0.9815	1.3435	0.069	0.3065	-0.3235	0.6685	0.7935	CHR1:222868601-222871301
GRB10	NM_001001550	3.06	1.875	0.45	719.841	496.575	943.478	402.326	418.404	605.94	392.01	501.215	1.43619	0.990742	1.88238	0.8027	0.83478	1.20894	0.78212	1	0.742	1.3205	0.697	1.412	1.5915	0.78	2.7265	1.243	1.9855	1.2305	1.141	1.0275	1.5585	0.4355	1.2645	1.104	1.589	2.4005	2.4865	1.29	0.936	0.743	1.6185	1.173	CHR7:50739992-50742692
TRAF3IP2	NM_147686	3.055	0.725	0.35	932.538	568.715	611.266	727.545	646.26	726.384	674.955	943.387	0.9885	0.602844	0.647948	0.771206	0.685043	0.769975	0.71546	1	2.209	3.165	1.082	2.1325	1.2305	0.9225	1.7125	0.9645	1.2935	1.023	0.326	1.571	0.7775	0.5675	1.1955	1.2335	1.543	1.388	1.708	1.085	1.078	0.675	1.1225	1.0725	CHR6:112033255-112036214
ELMO1	NM_130442	3.055	0.6575	0.4225	296.523	257.501	303.395	180.983	228.81	245.703	195.758	194.668	1.52322	1.32277	1.55852	0.929702	1.17539	1.26216	1.0056	1	1.37	2.418	-9.213	1.473	0.7025	-0.0785	-3.438	0.6025	0.766	0.3	0.952	0.3265	1.3015	0.495	-0.685	0.746	0.3635	2.422	0.6075	-7.7665	0.2265	-0.056	-0.553	2.436	CHR7:36990690-36994446
RIOK2	NM_018343	3.0525	0.6025	0.725	2452.44	2659.62	2785.53	1718.38	2039.82	2103.91	1703.54	2494.56	0.983116	1.06617	1.11664	0.688848	0.817708	0.843397	0.6829	1	3.49491	2.339	0.502727	2.39836	1.45991	0.521909	1.46273	1.02518	1.40918	1.24918	1.13036	1.32827	1.32009	0.773909	1.39391	1.18845	2.78964	2.38664	2.46245	1.29673	1.26909	0.727364	1.28736	1.04255	CHR5:96544200-96546900
WDR89	NM_080666	3.0525	0.4075	1.095	130.138	112.416	101.719	110.644	89.1401	84.3183	87.951	158.138	0.82294	0.710871	0.643226	0.699669	0.563685	0.533194	0.556166	1	-0.332	2.423	0.1585	3.056	1.2335	0.5285	0.8335	0.8805	1.4345	0.9195	0.838	1.03	1.052	0.63	0.936	0.9665	0.8705	0.7825	0.588	0.946	0.9185	0.701	0.9875	0.9115	CHR14:63177378-63180544
C10orf120	NM_001010912	3.05	3.5275	0.155	-16.4294	-6.60532	-30.1253	-16.8486	-13.808	-15.1366	-17.9759	2.71672	-6.04749	-2.43135	-11.0888	-6.20179	-5.08259	-5.57163	-6.61676	1	no	no	no	no	no	no	no	no	no	no	no	no	no	no	no	no	no	no	no	no	no	no	no	no	CHR10:124448828-124451528
C18orf37	NM_194281	3.0475	1.385	0.2275	1916.39	1588.69	1891.37	1310.77	2115.63	1381.52	1659.62	1559.68	1.22871	1.0186	1.21267	0.84041	1.35645	0.885773	1.06408	1	1.284	1.959	0.746	2.205	0.81	0.608	0.785	0.88	0.868	0.76	1.069	0.963	0.891	0.714	1.012	0.526	0.851	1.429	0.673	1.001	1.088	0.499	0.689	0.716	CHR18:31331453-31334153
PRICKLE2	NM_198859	3.0475	0.6425	0.7	2782.04	2305.24	2347.51	2169.48	3265.37	2765.55	3363.37	3521.42	0.790033	0.654633	0.666636	0.616081	0.927288	0.78535	0.955116	1	-3.878	1.752	0.352	1.793	0.803	0.433	1.189	0.908	1.396	0.69	1.105	0.904	1.492	0.959	0.708	0.884	1.552	1.196	1.367	0.98	1.022	0.581	0.836	0.891	CHR3:64185671-64188371
PPP1R10	NM_002714	3.04	0.3625	0.745	1226.21	926.56	996.638	922.242	816.43	717.433	759.327	760.479	1.61242	1.21839	1.31054	1.21271	1.07357	0.943397	0.998485	1	0.954	1.488	0.416	1.411	1.178	0.65	1.268	1.043	1.003	0.954	0.832	0.678	1.714	0.571	1.001	1.072	1.469	1.165	0.95	0.945	0.959	0.595	1.131	0.909	CHR6:30691384-30695199
RP11-114H20.1	NM_001013687	3.04	0.07	0.4275	-26.3991	-8.08771	-10.9004	-15.9455	-16.203	0.635147	-7.15568	-10.3753	2.54442	0.779516	1.05061	1.53688	1.5617	-0.0612172	0.689685	1																									CHRX:51813591-51816291	dne
SUPV3L1	NM_003171	3.035	0.52	0.8	977.315	684.73	992.415	615.271	756.688	780.233	860.168	792.513	1.23318	0.863998	1.25224	0.776354	0.954796	0.984504	1.08537	1	0.623	1.16	0.52	0.583	1.277	0.675	1.515	1.075	0.026	0.814	1.153	0.953	1.171	0.509	1.06	2.022	1.095	0.155	1.065	1.267	1.049	0.757	1.004	1.018	CHR10:70607798-70610498
DNAJC3	NM_006260	3.0325	0.5925	0.98	559.146	804.284	729.927	518.892	738.915	558.966	367.373	569.791	0.981318	1.41154	1.28105	0.910672	1.29682	0.981003	0.64475	1	31.389	3.825	0.711	2.511	0.918	0.804	1.06	0.887	1.039	0.793	1.31	1.38	1.86	0.838	1.11	0.835	1.384	1.836	1.644	1.547	1.148	0.8	1.021	1.215	CHR13:95125283-95127983
FGF14	NM_175929	3.025	0.7725	0.545	18.79	16.2813	-2.63382	-4.05549	16.2549	16.9535	-6.04186	20.8733	0.900192	0.780007	-0.126181	-0.19429	0.778741	0.812207	-0.289453	1	-0.414	-37	2.933	-8.2	0.66	0.656	1.97	1.022	1.133	1.029	0.821	0.102	1.671	-0.239	1.029	1.33	-0.123	0.05	0.192	0.772	0.902	0.571	1.583	0.813	CHR13:101851625-101854325
RAB5C	NM_201434	3.0225	1.015	-0.1725	2983.28	3523.61	3252.99	2717.86	2399.18	2496.53	2509.1	2147.73	1.38903	1.64062	1.51461	1.26546	1.11708	1.1624	1.16825	1	1.2455	1.522	0.6235	1.69	1.3865	0.712	1.1425	1.156	1.444	0.853	1.0075	1.7365	1.3335	0.7635	1.2165	0.5965	1.39	1.725	1.593	0.7405	1.518	0.715	1.0055	1.1125	CHR17:37560048-37562748
ARF5	NM_001662	3.02	1.54	0.75	3849.07	2371.6	3528.24	3466.74	2625.16	2638.12	2224.66	2450.31	1.57085	0.967877	1.43992	1.41482	1.07136	1.07665	0.907913	1	0.4885	0.75	0.401	0.691	1.582	0.7895	1.313	0.9595	1.2555	0.826	1.076	1.8675	0.858	0.6315	1.396	1.3105	0.8925	1.0855	1.0505	1.029	1.2715	0.732	0.9995	1.0185	CHR7:127012390-127016252
CHMP2A	NM_014453	3.0175	0.835	0.2225	2210.89	1101.09	1886.59	1289.52	1665.71	1289.84	1353.41	1664.28	1.32844	0.661603	1.13358	0.774819	1.00086	0.775014	0.813211	1	0.824	1.022	0.444	0.95	1.617	1.668	1.721	1.203	1.557	0.867	1.447	1.88	1.253	0.519	1.588	1.343	1.424	1.54	1.294	1.194	1.493	0.861	1.272	1.399	CHR19:63757667-63760498
ZNF395	NM_018660	3.015	0.895	0.76	792.288	479.754	900.585	580.393	397.06	435.236	579.338	496.325	1.59631	0.966613	1.81451	1.16938	0.799999	0.876917	1.16725	1	0.855	-0.09275	-0.12	0.79275	0.493	1.53325	1.83625	1.314	0.14625	0.9825	31090.3	1.31825	0.9415	0.31675	1.057	1.7455	0.51675	0.688	0.97225	1.17925	1.25975	0.81575	1.02225	8.904	CHR8:28299396-28302096
LOC389607	NM_001013651	3.015	0.32	0.07	3.97024	-2.42094	22.3961	3.36357	8.95902	1.63426	-9.77513	-13.6175	-0.291555	0.177782	-1.64466	-0.247004	-0.657907	-0.120012	0.717838	1	1.584	2.415	1.114	2.343	0.956	0.536	1.791	0.753	1.134	0.818	0.87	1.368	1.547	0.406	1.249	0.984	0.612	0.492	0.523	0.76	1.003	0.492	1.326	0.945	CHR8:601119-603819
MESDC1	NM_022566	3.0025	1.245	0.5425	472.848	295.782	419.876	324.5	357.788	337.776	337.855	263.086	1.79732	1.12428	1.59597	1.23344	1.35997	1.2839	1.2842	1	1.33	1.339	0.633	1.67	1.646	0.852	2.218	1.372	1.838	1.01	1.351	1.424	2.684	0.859	1.304	1.247	2.955	2.223	4.2	1.407	1.499	0.799	1.342	1.117	CHR15:79078827-79081527
DGKK	NM_001013742	2.995	0.68	0.4275	4.70432	-1.32237	15.458	8.0601	-11.2203	11.6941	11.1908	-11.5576	-0.407032	0.114415	-1.33747	-0.697383	0.970808	-1.01181	-0.96826	1																									CHRX:50229977-50232677	dne
PVALB	NM_002854	2.9925	3.1125	0.24	37.6451	39.6465	24.6487	43.2396	33.0456	30.6783	46.3738	32.0469	1.17469	1.23714	0.769145	1.34926	1.03116	0.957294	1.44706	1	3.389	1.645	1.527	1.574	0.735	-0.473	1.332	-7.786	0.65	1.654	-11.745	-0.989	1.774	-0.756	-0.403	-1.065	0.469	0.778	1.05	0.514	-37.119	0.304	1.446	-12.643	CHR22:35544963-35547663
ASAH2	NM_019893	2.99	2.515	0.79	69.0447	41.0053	57.607	56.8389	51.655	50.664	66.567	89.6334	0.770301	0.457478	0.642695	0.634127	0.576292	0.565235	0.742658	1	1.5	1.627	1.335	2.007	0.882	0.662	1.077	0.911	0.862	0.794	1.036	0.972	1.072	0.666	0.934	1.303	0.536	-0.053	0.123	1.022	0.904	0.656	0.636	0.812	CHR10:51677819-51680519
FLJ35220	NM_173627	2.9875	1.2625	0.2925	-12.5036	11.2954	23.5481	31.8888	20.3718	20.3942	9.06285	15.2828	-0.818145	0.739091	1.54082	2.08658	1.33299	1.33446	0.59301	1	1.949	2.327	0.616	1.649	0.058	0	1.517	0.861	1.44	0.229	0.888	0.817	0.498	0.438	0.342	-0.682	0.136	0.337	0.381	1.155	0.224	-1.575	0.615	-0.05	CHR17:76001361-76004061
NA	NM_001001680	2.9875	1.11	0.795	-0.105688	-12.4551	-2.12097	15.4273	1.77929	26.4775	-3.56898	-2.23382	0.0473126	5.5757	0.949482	-6.90625	-0.796522	-11.853	1.5977	1	4392.03	2440.35	3417.61	4392.07	5976.47	3414.42	6501.58	5078.49	1301.6	5073.99	3652.1	5979.47	6877.58	4269.31	7349.04	17465.4	3501.14	618.814	4402.33	4763.59	8402.86	3415.77	3439.31	1215.06	CHR11:70811548-70814248	recheck
TRMT5	NM_020810	2.985	0.77	0.5375	8.10795	19.1351	13.8516	-6.7502	23.2264	-0.251679	3.01937	49.7383	0.163012	0.384716	0.278489	-0.135714	0.466972	-0.00506007	0.0607051	1	0.364	1.161	0.86	1.086	1.665	0.62	1.294	1.775	1.788	1.409	2.125	2.511	2.023	0.843	1.67	1.09	2.126	2.289	1.881	1.323	1.798	0.91	0.741	1.666	CHR14:60515432-60519728
GRIN2A	NM_000833	2.9825	1.25	0.5375	41.2461	39.0368	61.3217	46.1374	59.5148	44.5709	36.1167	63.6349	0.648167	0.61345	0.963649	0.725032	0.935254	0.700416	0.567561	1	5.89533	12.1417	-1.77367	1.813	0.519	6.442	2.17967	49546.7	1.21033	49519.9	1.96767	-7.992	3.225	-0.757333	-1.794	3.48767	-6.50567	0.386333	0.344667	-1.11167	0.004	-1.494	-0.298	2.24	CHR16:10183612-10186312
CLN6	NM_017882	2.9825	0.4575	0.5225	199.323	191.382	201.031	164.728	214.675	144.211	162.271	142.527	1.3985	1.34278	1.41048	1.15577	1.50621	1.01182	1.13853	1	1.077	1.652	0.74	1.538	1.136	0.698	1.018	0.922	1.406	0.783	1.119	1.131	1.855	0.887	1.16	1.218	1.283	1.357	1.122	0.336	1.132	0.447	0.887	0.817	CHR15:66308579-66311279
SLC3A2	NM_002394	2.98	0.8575	0.7625	2358.52	2713.86	2955.51	1836.71	2855.91	2099.65	1493.88	1911.15	1.23408	1.42001	1.54645	0.961051	1.49434	1.09863	0.781668	1	0.5085	0.8835	0.4545	0.708	1.301	-0.0735	1.3715	1.0915	1.538	0.9055	1.228	1.527	1.14	0.47	1.2355	0.6555	1.594	1.605	1.668	1.4255	0.738	0.7665	1.2485	1.085	CHR11:62377893-62380593
JMJD2B	NM_015015	2.98	0.58	0.345	177.131	90.3618	137.465	73.8431	74.0783	77.7936	76.3652	88.8698	1.99315	1.01679	1.54682	0.830913	0.83356	0.875365	0.859293	1																									CHR19:4917931-4920631	dne
GFM2	NM_170681	2.9775	0.575	0.765	575.422	622.285	698.88	411.215	359.835	387.352	543.494	618.166	0.930853	1.00666	1.13057	0.665217	0.5821	0.626614	0.879203	1	1.182	1.797	0.5615	1.6745	1.006	0.4525	0.8745	0.842	1.08	1.04	0.9695	0.8825	0.592	0.5825	0.9685	0.9845	1.072	1.6245	1.2835	1.1085	0.9105	0.692	1.2245	0.918	CHR5:74096658-74100998
CCDC97	NM_052848	2.9775	0.3775	0.2575	1381.34	1042.95	1454.3	873.91	776.604	965.465	1176.38	780.71	1.76934	1.33591	1.86279	1.11938	0.99474	1.23665	1.50681	1	0.336	0.767	0.419	0.78	1.536	0.617	1.668	1.128	2.188	0.841	1.321	1.577	2.091	0.503	1.051	2.022	0.979	1.166	1.064	0.832	1.147	0.644	1.256	1.007	CHR19:46505733-46508433
CCDC121	NM_024584	2.97	1.1475	0.4775	34.6692	14.7622	45.7766	43.3878	52.5402	46.67	13.8517	32.7357	1.05906	0.450951	1.39837	1.3254	1.60498	1.42566	0.423136	1	3.0735	2.065	0.99	1.7445	1.0675	0.645	1.7695	1.23	3.308	0.6885	1.0975	0.853	0.9165	1.2685	0.7985	0.4355	0.8515	-0.1095	0.3305	0.7335	0.6595	0.475	0.485	0.492	CHR2:27703206-27707583
ZSCAN2	NM_181877	2.97	0.26	0.3525	118.695	58.5184	122.406	118.588	109.244	90.0623	84.3285	84.7553	1.40045	0.69044	1.44423	1.39918	1.28893	1.06262	0.994964	1	1.3485	2.0215	0.672	2.367	0.9205	0.6145	1.1645	0.855	8.3345	0.6905	1.8355	0.855	-1.734	0.582	1.057	1.004	0.512	0.6	0.724	1.066	0.9645	0.6655	0.5875	1.0225	CHR15:82943052-82945752
CBWD3	NM_201453	2.9675	0.1375	0.3625	2.81391	-37.9184	-3.72748	-0.816363	15.337	13.0015	-16.431	-16.3252	-0.172366	2.32269	0.228326	0.0500062	-0.939467	-0.796403	1.00648	1	1.175	1.418	0.286	2.782	-0.721	0.715	2.155	0.991	1.441	0.826	0.452	0.029	1.598	0.646	0.355	170451	-0.12	-1.78	0.976	0.864	0.976	0.489	2.937	1.032	CHR9:70044504-70047204
ADAMTS17	NM_139057	2.96	1.3675	0.3025	29.5511	43.716	6.16269	36.6997	3.77016	30.0151	-1.79137	24.4011	1.21106	1.79156	0.252557	1.50401	0.154508	1.23007	-0.0734132	1	2.481	2.44	1.635	0.223	1.183	1.4	2.221	1.608	-3.997	-2.973	0.945	3.41	2.007	1.007	10.039	7.305	0.79	-2.526	0.882	3.44	0	0.375	1.713	0.138	CHR15:98699150-98701850
GORASP1	NM_031899	2.96	0.89	0.6775	676.597	691.072	655.198	567.592	725.369	570.305	557.295	522.592	1.29469	1.32239	1.25375	1.08611	1.38802	1.0913	1.0664	1	1.3485	2.0215	0.672	2.367	0.9205	0.6145	1.1645	0.855	8.3345	0.6905	1.8355	0.855	-1.734	0.582	1.057	1.004	0.512	0.6	0.724	1.066	0.9645	0.6655	0.5875	1.0225	CHR3:39121994-39126334
PIGM	NM_145167	2.955	1.615	0.295	2606.94	2135.27	2319.24	1962.69	1859.48	2175.44	1931.5	2360.62	1.10435	0.904538	0.982468	0.83143	0.787708	0.921554	0.818217	1	0.842	1.27	0.521	0.912	1.214	0.593	0.946	1.121	1.481	0.861	0.982	1.234	1.178	0.57	1.187	1.011	1.88	2.548	2.386	1.187	1.174	0.685	1.011	0.921	CHR1:158267872-158270572
MAD2L1BP	NM_014628	2.955	0.8675	0.3725	1370.36	1110.51	1263.7	1069.36	1129.19	966.452	1033.21	1321.38	1.03707	0.840416	0.956346	0.809277	0.854549	0.731396	0.781915	1	0.883	1.171	0.331	0.971	1.47	0.54	1.888	1.242	1.704	1.05	1.452	1.5	1.403	0.471	1.395	1.432	1.384	1.422	1.272	1.148	1.368	0.769	1.134	1.241	CHR6:43709354-43712054
PPP1R1A	NM_006741	2.955	0.615	0.5175	no	no	no	no	no	no	no	no	#VALUE!	#VALUE!	#VALUE!	#VALUE!	#VALUE!	#VALUE!	#VALUE!	#VALUE!	-4.186	2.977	4.3395	9.3	-4.6815	0.4915	10.0885	1.017	0.994	0.8325	1.0465	-2.573	1.456	0.344	-0.06	-6.5545	0.287	0.2305	0.313	0.7595	4.025	1.504	1.3425	0.4205	CHR12:53268210-53270910
GREM2	NM_022469	2.9525	0.115	0.905	18.9988	48.5805	20.9329	26.1185	19.924	18.7549	21.1889	27.6494	0.687131	1.75702	0.757083	0.944633	0.720594	0.678313	0.766341	1	10.253	7.77867	13.1477	-0.379333	2.13367	0.925333	0.754667	0.402	1.23233	0.806	-1.81967	-0.506333	1.82333	0.467	0.952667	1.314	-0.212667	0.127333	-9.311	40683.7	0.465	-1.03433	-2.72333	-0.449	CHR1:238841585-238844285
ABT1	NM_013375	2.95	0.4525	0.6075	60.8031	48.4856	67.3001	86.8301	75.9672	29.2473	54.5166	40.3413	1.50722	1.20188	1.66827	2.15239	1.88311	0.724995	1.35138	1	2.037	3.117	0.73	-56.571	1.314	0.618	1.308	1.034	1.28	1.027	1.094	1.195	1.809	0.708	1.071	0.733	2.238	2.841	2.284	1.157	1.346	0.787	1.196	0.95	CHR6:26702958-26705658
ZNF462	NM_021224	2.9425	0.535	0.48	2659.54	1687.36	2105.23	1703.81	2157.04	1901.84	2036.65	925.28	2.87431	1.82362	2.27523	1.8414	2.33123	2.05542	2.20112	1	1.694	2.1625	0.9975	1.5395	0.771	0.5465	0.9835	0.7705	1.075	0.961	0.8795	0.4795	1.611	0.5885	0.8315	0.733	0.8785	1.2485	1.263	0.9605	0.927	0.5905	0.868	0.88	CHR9:108662998-108665698
C11orf1	NM_022761	2.94	0.895	0.5625	15.3173	20.6766	14.418	25.2232	27.2831	11.5374	24.9114	28.9847	0.528461	0.713363	0.497434	0.870223	0.941295	0.398053	0.859467	1	10.7737	33334.9	2.57633	-13.364	-0.041	0.926333	1.62967	0.284	0.218	0.473	0.001	0.746	-0.297333	-2.78067	0.574667	0.638333	0.458667	0.330333	0.425333	0.806	0.897667	0.506667	1.57567	1.51067	CHR11:111253274-111255974
LHX1	NM_005568	2.94	0.7325	0.055									#DIV/0!	#DIV/0!	#DIV/0!	#DIV/0!	#DIV/0!	#DIV/0!	#DIV/0!	#DIV/0!	0.627	0.743	0.366	0.88	1.149	0.847	1.643	0.792	1.512	0.692	2.011	1.067	1.263	0.449	0.976	1.291	0.808	0.517	0.488	0.827	1.044	0.831	1.285	0.947	CHR17:32366411-32369111
CBWD2	NM_172003	2.94	0.005	0.6925									#DIV/0!	#DIV/0!	#DIV/0!	#DIV/0!	#DIV/0!	#DIV/0!	#DIV/0!	#DIV/0!	1.06	1.57	0.516	2.272	1.372	0.476	0.882	1.409	1.382	0.962	1.646	1.982	0.743	0.549	0.822	0.978	1.7	1.794	1.603	1.012	-23.009	0.636	0.961	1.23	CHR2:113909652-113912352
DGKZ	NM_003646	2.9375	2.16	0.4	26.5054	43.6629	29.7906	36.8698	3.73313	37.2425	31.5206	9.92615	2.67026	4.39878	3.00122	3.71441	0.37609	3.75195	3.17552	1	1.2	1.565	0.6535	1.422	0.0645	0.9925	1.628	0.9345	1.6335	0.7165	1.1805	-0.3975	-0.1975	1.071	1.3235	1.4835	0.869	0.5815	-0.2085	1.178	1.307	-0.0835	1.3475	0.872	CHR11:46321362-46326094
PRKCG	NM_002739	2.9375	0.6725	0.3475									#DIV/0!	#DIV/0!	#DIV/0!	#DIV/0!	#DIV/0!	#DIV/0!	#DIV/0!	#DIV/0!	-29.5	9.75	100000	2.439	0.835	0.719	2.061	0.557	1.443	-0.124	0.553	0.928	1.807	0.798	-2.469	-4.261	0.766	-25.936	0.9	-0.193	1.028	0.849	1.142	0.391	CHR19:59075078-59077778
LRAT	NM_004744	2.9375	0.51	0.3175									#DIV/0!	#DIV/0!	#DIV/0!	#DIV/0!	#DIV/0!	#DIV/0!	#DIV/0!	#DIV/0!	1.79933	33335.5	1.899	2.20967	0.82	0.429333	-2.86533	0.633333	88827.9	0.985667	0.395	0.322667	1.23067	0.547333	0.700333	1.27767	1.27767	0.479	-0.259667	0.976	-0.235333	-0.0916667	0.569	0.833	CHR4:155882412-155885112
PUS7L	NM_031292	2.935	2.835	0.445	956.371	522.847	718.048	409.482	463.545	472.88	673.78	652.328	1.46609	0.80151	1.10075	0.627725	0.710601	0.724911	1.03289	1	1.9	1.733	0.9875	1.879	-1.2505	0.6765	1.8545	0.6375	0.4835	1.0015	0.6045	0.5895	-0.629	0.6065	0.513	0.3945	0.4415	1.002	0.811	0.486	1.016	0.676	1.4265	0.4625	CHR12:42436846-42441056
ZNF577	NM_032679	2.935	2.535	0.37	46.7769	39.4115	46.7893	32.9064	10.8893	17.9668	19.7705	46.4026	1.00807	0.849339	1.00833	0.709151	0.234671	0.387194	0.426064	1	2.082	3.901	0.616	2.261	0.955	0.522	2.025	0.861	2.525	0.78	4.042	0.777	1.64	0.351	0.926	-8.863	1.389	0.832	0.715	0.75	1.06	0.709	1.566	1.05	CHR19:57082509-57085209
LY6E	NM_002346	2.935	2.43	0.135	3653.12	3302.96	3201.28	2454.74	3985.78	3017.3	2995.73	3858.79	0.946703	0.855959	0.829607	0.636144	1.03291	0.78193	0.776341	1	0.951	1.385	0.518	1.173	1.236	0.766	1.432	1.135	1.569	0.837	0.842	1.882	0.771	0.675	1.432	1.227	1.552	1.597	1.528	1.07	0.846	0.839	1.352	1.165	CHR8:144169099-144171799
C17orf70	NM_025161	2.935	0.6475	0.8375									#DIV/0!	#DIV/0!	#DIV/0!	#DIV/0!	#DIV/0!	#DIV/0!	#DIV/0!	#DIV/0!	0.583	1.096	0.473	0.662	1.436	0.51	1.194	0.879	1.245	0.693	1.049	1.61	1.771	1.68	1.512	1.031	1.045	1.419	1.134	1.345	1.665	0.897	1.029	0.757	CHR17:77129344-77132044
ZNF766	NM_001010851	2.935	0.2075	0.7025									#DIV/0!	#DIV/0!	#DIV/0!	#DIV/0!	#DIV/0!	#DIV/0!	#DIV/0!	#DIV/0!	1.013	1.415	0.663	1.342	1.095	0.554	1.13	1.007	1.194	0.781	1.147	1.156	1.011	0.486	1.239	1.25	1.387	1.368	1.81	1.388	1.368	0.668	0.954	1.25	CHR19:57462435-57465135
GALNT10	NM_198321	2.9275	0.8325	0.635									#DIV/0!	#DIV/0!	#DIV/0!	#DIV/0!	#DIV/0!	#DIV/0!	#DIV/0!	#DIV/0!	1.6905	2.128	1.1535	2.1625	1.05225	-0.31375	1.5235	0.978	1.4865	1.0415	0.68875	0.9225	0.9935	0.533	0.9785	1.73725	1.33925	1.11475	-2.6705	0.85475	0.84025	0.444	0.89425	0.95475	CHR5:153548287-153550987
ELP3	NM_018091	2.9275	0.175	0.655									#DIV/0!	#DIV/0!	#DIV/0!	#DIV/0!	#DIV/0!	#DIV/0!	#DIV/0!	#DIV/0!	2.1975	0.2635	0.9055	2.76	1.098	0.51	1.0255	1.0525	1.353	0.8	1.4285	1.044	1.125	0.5285	1.053	1.057	0.806	1.0825	0.967	1.0015	0.8845	0.5265	0.869	1.3465	CHR8:28004444-28007144
FLJ16171	NM_001004348	2.9225	-0.225	-0.4625									#DIV/0!	#DIV/0!	#DIV/0!	#DIV/0!	#DIV/0!	#DIV/0!	#DIV/0!	#DIV/0!																									CHR5:174354840-174357540	dne
SP8	NM_198956	2.92	1.2575	0.2175									#DIV/0!	#DIV/0!	#DIV/0!	#DIV/0!	#DIV/0!	#DIV/0!	#DIV/0!	#DIV/0!	1.328	1.935	0.988	2.129	1.471	0.172	1.735	1.058	1.228	1.007	1.198	0.561	1.684	0.779	1.329	1.168	3.404	3.423	4.144	1.554	1.036	0.608	1.111	0.827	CHR7:20792530-20795230
LOC649159	NM_001040069	2.92	1.0075	0.495									#DIV/0!	#DIV/0!	#DIV/0!	#DIV/0!	#DIV/0!	#DIV/0!	#DIV/0!	#DIV/0!																									CHR16:33869504-33872204	dne
MYO7A	NM_000260	2.92	0.5525	0.3525									#DIV/0!	#DIV/0!	#DIV/0!	#DIV/0!	#DIV/0!	#DIV/0!	#DIV/0!	#DIV/0!	11.9585	-7.4465	1.0395	50000.2	0.246	0.4515	1.014	-0.05	-9.4405	0.396	-0.083	0.4955	1.259	-1.5	0.639	-0.284	0.1975	0.402	-0.177	0.128	0.549	-0.219	-0.9135	0.4405	CHR11:76514757-76517457
USP2	NM_004205	2.9175	5.105	0.59	49.1468	53.7006	44.4378	52.4285	58.8027	55.476	47.4555	56.2301	0.87403	0.955016	0.790285	0.932393	1.04575	0.986589	0.843952	1	50001.3	-16.106	12.8795	2.2565	0.8195	43754.6	3.4675	1.812	0.425	6.725	4.394	0.135	2.5375	-2.472	-0.855	-115.054	0.2605	4.604	-1.3295	1.9565	-0.515	0.513	5.3925	1.3685	CHR11:118757075-118759775
ATP5G3	NM_001689	2.915	2.2825	0.48	323.426	345.678	447.925	228.38	297.391	230.611	359.72	341.298	0.947636	1.01283	1.31242	0.669152	0.871353	0.675687	1.05398	1	1.609	1.7755	1.534	1.7235	1.243	0.768	1.3105	1.189	1.55	0.917	1.36	1.602	2.0125	0.876	1.1035	1.5035	1.117	0.7195	0.84	1.273	1.226	0.7055	1.2465	0.8345	CHR2:175753992-175756899
SLCO1C1	NM_017435	2.9125	1.955	0.6425									#DIV/0!	#DIV/0!	#DIV/0!	#DIV/0!	#DIV/0!	#DIV/0!	#DIV/0!	#DIV/0!	-18.4	2.512	-5.143	3.073	-0.729	0.768	1.97	1.094	1.606	-0.743	2.015	-13.79	0	0.86	-2.635	-2.557	0.196	0.295	0.039	0.61	0.969	-1.07	-1.566	124356	CHR12:20737465-20740165
WDR5B	NM_019069	2.9125	1.005	1.08									#DIV/0!	#DIV/0!	#DIV/0!	#DIV/0!	#DIV/0!	#DIV/0!	#DIV/0!	#DIV/0!	1.8	1.983	1.446	1.81	0.735	0.749	1.823	1.89	1.564	0.943	0.863	1.076	0.702	0.253	1.347	1.539	1.2	1.243	1.348	1.148	1.017	0.603	0.639	0.84	CHR3:123617072-123619772
RFT1	NM_052859	2.91	1.1175	0.3025									#DIV/0!	#DIV/0!	#DIV/0!	#DIV/0!	#DIV/0!	#DIV/0!	#DIV/0!	#DIV/0!	0.487	0.855	0.28	0.677	1.422	0.62	1.484	1.304	1.738	0.936	1.11	1.341	1.61	0.833	1.097	0.887	1.403	1.638	1.661	1.246	1.397	0.838	1.227	1.142	CHR3:53139003-53141703
MRPS21	NM_031901	2.9075	1.97	0.92									#DIV/0!	#DIV/0!	#DIV/0!	#DIV/0!	#DIV/0!	#DIV/0!	#DIV/0!	#DIV/0!	0.692	1.233	0.676	1.371	1.5895	0.898	2.642	1.729	2.3405	1.2215	1.814	1.827	1.711	0.5445	1.654	1.2425	1.3865	1.629	0.9325	0.9515	1.4195	0.838	1.2725	1.551	CHR1:148530692-148533392
DEFA3	NM_005217	2.905	2.0275	0.2075	-30.9142	-42.2971	-28.4062	-15.261	-38.6587	-34.7488	-47.4189	0.0297286	-1039.88	-1422.77	-955.518	-513.344	-1300.38	-1168.87	-1595.06	1	-28.5	47	3.596	0.268	0.875	-1.094	1.999	10.529	2.498	1.411	-2.073	0.204	0.542	0.175	-2.541	-5.114	0.087	0.402	-6.124	2.136	0.559	-1.167	1.175	0.977	CHR8:6862726-6865426
RPS6KA5	NM_182398	2.9	1.4075	0.92									#DIV/0!	#DIV/0!	#DIV/0!	#DIV/0!	#DIV/0!	#DIV/0!	#DIV/0!	#DIV/0!	1.59767	2.023	1.04167	2.23167	-0.149333	-0.217667	1.41333	0.797333	0.515	1.00433	0.928	0.324	0.947333	0.535667	0.687333	0.452667	0.481	0.241333	0.332333	0.701333	-0.617333	0.552	0.838333	0.938	CHR14:90596246-90598946
TM9SF2	NM_004800	2.9	0.765	0.475									#DIV/0!	#DIV/0!	#DIV/0!	#DIV/0!	#DIV/0!	#DIV/0!	#DIV/0!	#DIV/0!	0.8895	1.2075	0.5325	1.132	1.4935	0.5845	1.6035	1.3115	1.9155	1.0425	1.461	1.4335	1.8	0.599	1.5525	1.3845	2.2205	2.2855	2.017	1.3725	1.4125	0.7775	1.338	1.273	CHR13:98949528-98952228
CXCL5	NM_002994	2.895	0.65	0.41									#DIV/0!	#DIV/0!	#DIV/0!	#DIV/0!	#DIV/0!	#DIV/0!	#DIV/0!	#DIV/0!	4.6205	2.308	1.479	5.111	0.6335	0.4115	1.4125	1.162	1.415	1.0995	17.51	0.474	3.8435	0.6265	1.061	1.377	1.1985	1.224	1.1535	0.72	0.882	0.1335	1.114	-2.3045	CHR4:75082780-75085480
SMAD1	NM_001003688	2.89	0.56	0.8975									#DIV/0!	#DIV/0!	#DIV/0!	#DIV/0!	#DIV/0!	#DIV/0!	#DIV/0!	#DIV/0!	0.7185	1.6475	0.539	1.387	1.1705	0.5355	1.1055	1.2435	2.002	1.1405	1.1575	1.2075	1.1545	0.527	1.256	1.064	1.066	0.75	0.7185	0.5215	1.3595	0.702	1.043	1.046	CHR4:146620200-146623906
MAOA	NM_000240	2.88	0.8825	0.13									#DIV/0!	#DIV/0!	#DIV/0!	#DIV/0!	#DIV/0!	#DIV/0!	#DIV/0!	#DIV/0!	0.777	0.846	0.563	0.659	1.013	-0.067	1.296	0.902	1.309	0.58	0.883	0.324	0.641	0.632	0.92	1.12	1.484	1.171	1.171	1.15	0.511	0.519	0.817	0.849	CHRX:43398152-43400852
ADCK4	NM_024876	2.8775	2.095	0.565	456.257	303.824	340.154	307.099	260.18	292.605	290.104	330.474	1.38062	0.91936	1.02929	0.929268	0.787296	0.885413	0.877845	1	2.6115	2.4195	-3.061	2.3055	0.739	0.269	1.1105	0.5935	0.2565	0.8645	1.278	0.87	1.3725	0.367	1.0525	0.6015	0.642	0.851	0.825	0.5835	1.053	0.717	1.495	0.6515	CHR19:45912647-45916640
CRYZ	NM_001889	2.8775	0.325	0.5675									#DIV/0!	#DIV/0!	#DIV/0!	#DIV/0!	#DIV/0!	#DIV/0!	#DIV/0!	#DIV/0!	0.668	1.031	0.84	1	1.292	0.351	1.309	0.977	1.351	0.678	1.131	1.45	1.488	0.453	1.122	1.323	1.603	2.866	2.541	1.413	1.15	0.597	1.205	1.046	CHR1:74969227-74973515
PREX1	NM_020820	2.875	2.375	0.495	-3.4235	65.8287	49.5085	46.6291	86.9725	10.3118	-5.50082	6.31852	-0.54182	10.4184	7.83545	7.37975	13.7647	1.632	-0.870588	1	3.313	4.863	0.874	2.465	0.754	0.322	0.571	0.812	1.125	0.609	0.465	0.545	2.141	0.884	1.078	1.293	1.658	0.528	0.315	1.029	0.901	0.655	1.216	0.993	CHR20:46877327-46880027
HMGB4	NM_001008728	2.875	0.245	0.1325									#DIV/0!	#DIV/0!	#DIV/0!	#DIV/0!	#DIV/0!	#DIV/0!	#DIV/0!	#DIV/0!	100000	3.404	100000	2.161	-5.584	0.675	1.865	1.075	-0.127	0.566	124356	-5.65	234945	0.603	-13.235	-12.272	0.127	0.47	3.868	0.806	0.976	-18.085	1.52	1.192	CHR1:34100017-34102717
CST9	NM_001008693	2.8675	3.635	0.53	14.6458	21.1378	14.7723	32.0607	2.4419	8.51117	20.0301	35.2112	0.415941	0.600313	0.419533	0.910526	0.06935	0.241717	0.568857	1	4.7	11.4	5.6	2.872	87508.3	0.259	2.12	1.044	1.006	1.044	-0.622	0.756	0	0.583	-0.669	-10.227	-0.25	-6.315	-3.868	0.854	0.224	14.876	1.5	0.765	CHR20:23534013-23536713
DKC1	NM_001363	2.8625	0.845	0.455									#DIV/0!	#DIV/0!	#DIV/0!	#DIV/0!	#DIV/0!	#DIV/0!	#DIV/0!	#DIV/0!	0.852	1.292	0.487	1.357	1.997	0.826	2.357	1.694	3.464	1.463	2.302	1.42	2.466	0.854	1.593	1.768	2.242	2.644	2.305	1.304	1.352	0.812	0.993	1.339	CHRX:153642143-153644843
LOC387856	NM_001013635	2.8625	0.4075	0.2325									#DIV/0!	#DIV/0!	#DIV/0!	#DIV/0!	#DIV/0!	#DIV/0!	#DIV/0!	#DIV/0!	0.552	2.146	1.328	14.6	3.5	7.114	2.781	1.586	2.152	1.36	0.885	2.554	1.723	-2.188	3.162	170451	0.499	0.261	0.878	3.311	3.252	0.833	1.634	0.885	CHR12:46861465-46864165
POU3F4	NM_000307	2.8575	0.8025	0.865									#DIV/0!	#DIV/0!	#DIV/0!	#DIV/0!	#DIV/0!	#DIV/0!	#DIV/0!	#DIV/0!	2.87	5.741	1.403	3.217	0.602	-2.406	0	0.087	1.654	0.929	0.947	16.471	-0.47	-1.677	-2.259	0	0.632	30.312	0.928	2.06	-0.671	1.177	1.153	-3.731	CHRX:82647756-82650456
MIXL1	NM_031944	2.855	1.36	0.2525									#DIV/0!	#DIV/0!	#DIV/0!	#DIV/0!	#DIV/0!	#DIV/0!	#DIV/0!	#DIV/0!	2.55	3.057	0.341	2.565	0.239	0.859	1.332	427.342	1.518	1.179	1.151	0.896	1.988	-1.575	0.965	1.268	0.707	0.518	-3.868	0.933	0.924	-1.05	1.705	1.22	CHR1:224475805-224478505
AMPD2	NM_004037	2.855	0.315	0.2025									#DIV/0!	#DIV/0!	#DIV/0!	#DIV/0!	#DIV/0!	#DIV/0!	#DIV/0!	#DIV/0!	0.886	1.083	0.375	0.918	1.333	0.691	1.532	1.063	1.552	0.84	1.268	1.486	1.37	0.076	1.49	1.177	1.384	1.667	1.714	1.163	1.458	0.804	1.371	1.075	CHR1:109961781-109965298
UBL4B	NM_203412	2.8525	3.435	-0.0025	-23.5641	-12.7225	-39.9902	-12.635	-6.63821	-17.1846	-8.6064	-3.72702	6.3225	3.41359	10.7298	3.39012	1.78111	4.61083	2.30919	1	12.143	22.8	4.435	1.093	-4.266	-2.516	1.845	1.892	0.148	1.757	-21.14	-9.704	1.282	23.627	1.113	1.705	1.587	2.44	3.61	0.523	-104.919	1.619	7.048	1.161	CHR1:110454384-110457084
HMP19	NM_015980	2.8525	1.805	0.6275									#DIV/0!	#DIV/0!	#DIV/0!	#DIV/0!	#DIV/0!	#DIV/0!	#DIV/0!	#DIV/0!	-3.3	2.439	1	1.317	0.826	2.479	1.87	1.831	1.221	-4.459	3.686	0.934	2.349	0	-1.129	-9.375	0.338	0.291	0.267	1.014	-1.319	-1.653	0.666	1.71	CHR5:173403129-173405829
TNPO2	NM_013433	2.8525	0.265	0.6125									#DIV/0!	#DIV/0!	#DIV/0!	#DIV/0!	#DIV/0!	#DIV/0!	#DIV/0!	#DIV/0!	1.6515	2.301	1.1305	2.078	0.63	0.207	0.7735	0.871	0.6515	0.815	0.9465	0.244	0.2755	0.3195	1.25	0.5585	0.52	0.932	0.595	0.9275	0.165	0.538	0.0795	0.865	CHR19:12693578-12696278
PWP1	NM_007062	2.85	1.4425	0.465									#DIV/0!	#DIV/0!	#DIV/0!	#DIV/0!	#DIV/0!	#DIV/0!	#DIV/0!	#DIV/0!	1.027	1.115	0.57	1.41	1.59	0.674	1.803	1.661	1.446	1.761	1.91	1.633	0.951	0.646	1.226	1.792	1.611	1.597	1.401	1.286	1.506	0.825	0.678	1.379	CHR12:106601519-106604219
WWP1	NM_007013	2.85	0.8975	0.425									#DIV/0!	#DIV/0!	#DIV/0!	#DIV/0!	#DIV/0!	#DIV/0!	#DIV/0!	#DIV/0!	1.84	1.697	0.429	1.807	1.228	0.519	1.447	1.172	1.745	1.002	1.208	1.087	1.452	0.58	1.038	1.368	1.069	1.635	1.464	1.646	1.235	0.759	0.874	1.193	CHR8:87421909-87424609
POLD1	NM_002691	2.85	0.7325	0.42									#DIV/0!	#DIV/0!	#DIV/0!	#DIV/0!	#DIV/0!	#DIV/0!	#DIV/0!	#DIV/0!	1.19	1.991	0.644	1.83	1.449	0.755	1.846	1.197	1.154	1.138	0.797	1.013	1.396	0.481	1.566	0.656	1.234	1.327	1.331	1.267	1.441	0.808	0.957	1.187	CHR19:55577207-55579907
ARFIP2	NM_012402	2.85	0.7075	0.5975									#DIV/0!	#DIV/0!	#DIV/0!	#DIV/0!	#DIV/0!	#DIV/0!	#DIV/0!	#DIV/0!	0.684	0.966	0.406	0.813	1.101	0.502	1.12	0.954	1.494	0.729	0.997	1.148	1	0.585	1.156	0.923	1.223	1.258	1.23	0.898	1.031	0.718	0.957	0.76	CHR11:6457065-6461371
NEU1	NM_000434	2.8475	0.35	0.0975									#DIV/0!	#DIV/0!	#DIV/0!	#DIV/0!	#DIV/0!	#DIV/0!	#DIV/0!	#DIV/0!	0.742	1.116	0.4	0.899	1.474	0.777	1.38	1.284	1.596	0.907	1.134	1.393	1.149	0.311	1.237	1.037	1.541	1.604	1.707	1.03	1.377	0.771	0.879	1.109	CHR6:31938162-31940862
DLC1	NM_024767	2.8475	0.055	0.75									#DIV/0!	#DIV/0!	#DIV/0!	#DIV/0!	#DIV/0!	#DIV/0!	#DIV/0!	#DIV/0!	5.53467	-0.104	1.12433	2.93433	0.7	0.384333	-3.22567	0.731333	0.959333	0.635333	0.510333	0.835333	-0.055	0.421667	1.201	-2.472	0.598	0.643333	1.31633	0.915	-1.068	0.599667	1.234	0.928	CHR8:13416266-13418966
CXCL13	NM_006419	2.8475	0.04	0.6725									#DIV/0!	#DIV/0!	#DIV/0!	#DIV/0!	#DIV/0!	#DIV/0!	#DIV/0!	#DIV/0!	7.18	48	-11.167	4.167	0.811	0.76	1.928	2.081	1.373	1.122	0.895	0.888	-1.88	0.697	0.88	0.978	-0.067	0.096	0.441	6.916	0.969	0.839	-0.94	11.192	CHR4:78649730-78652430
CRMP1	NM_001014809	2.845	1.6225	0.5575									#DIV/0!	#DIV/0!	#DIV/0!	#DIV/0!	#DIV/0!	#DIV/0!	#DIV/0!	#DIV/0!	0.9185	1.0385	0.4635	0.782	1.237	0.6315	-1.246	0.768	0.251	0.6455	0.595	0.9725	0.7365	0.135	0.298	0.467	0.558	0.469	0.766	1.0025	0.7305	0.627	0.1565	0.8605	CHR4:5945186-5947886
RPL4	NM_000968	2.845	1.34	0.9675									#DIV/0!	#DIV/0!	#DIV/0!	#DIV/0!	#DIV/0!	#DIV/0!	#DIV/0!	#DIV/0!	0.351	0.456	0.649	0.531	1.836	0.879	1.8	1.745	2.036	1.451	2.042	1.989	1.409	0.586	1.846	1.868	1.932	2.046	1.688	1.558	1.548	0.928	0.847	1.619	CHR15:64582284-64586438
METT5D1	NM_152636	2.845	0.38	0.6425									#DIV/0!	#DIV/0!	#DIV/0!	#DIV/0!	#DIV/0!	#DIV/0!	#DIV/0!	#DIV/0!	1.46067	1.81067	0.795333	1.67333	-2.69633	-2.31233	1.094	1.14433	-5.234	1.19933	0.124333	-0.894	1.14067	0.432333	-0.106667	13.09	2.08533	1.65067	-1.60167	-2.11433	-6.08933	0.781333	1.05467	3.18433	CHR11:28085723-28088934
TMPRSS11F	NM_207407	2.8425	1.305	0.99									#DIV/0!	#DIV/0!	#DIV/0!	#DIV/0!	#DIV/0!	#DIV/0!	#DIV/0!	#DIV/0!	6.143	13.133	9.722	2.217	0.511	0.346	0.953	0.288	1.251	0.291	0.015	0.717	0.458	0.23	0.313	0.155	0.773	1.137	0.276	0.766	0.767	0.219	0.392	2.433	CHR4:68677682-68680382
H2AFX	NM_002105	2.8425	0.615	0.6375									#DIV/0!	#DIV/0!	#DIV/0!	#DIV/0!	#DIV/0!	#DIV/0!	#DIV/0!	#DIV/0!	0.442	0.724	0.971	0.753	1.137	0.376	0.653	1.458	1.346	1.225	1.44	1.61	1.115	0.535	1.028	1.92	1.253	1.461	1.275	0.926	1.262	0.87	0.976	1.279	CHR11:118470887-118473587
ABHD2	NM_152924	2.8425	0.175	0.625									#DIV/0!	#DIV/0!	#DIV/0!	#DIV/0!	#DIV/0!	#DIV/0!	#DIV/0!	#DIV/0!	2.5636	9.4332	2.6102	2.0374	-0.245	18.8358	1.4768	0.9692	1.1596	1.0084	-11.225	-3.5038	2.8584	-1.428	0.7276	0.4416	1.0918	1.2234	0.401	0.8422	-1.0706	2.7618	0.9836	1.0224	CHR15:87430427-87433127
C18orf54	NM_173529	2.84	0.2925	0.7325									#DIV/0!	#DIV/0!	#DIV/0!	#DIV/0!	#DIV/0!	#DIV/0!	#DIV/0!	#DIV/0!	2.382	2.008	1.266	2.357	1.0355	0.502	0.508	0.9345	1.609	1.028	0.7655	0.8925	1.316	0.852	0.847	1.89	0.9265	0.3515	0.9805	1.067	0.9815	0.4935	0.867	0.737	CHR18:50134441-50139668
TRIM54	NM_187841	2.835	2.69	0.185	13.314	32.2545	40.0448	9.33166	38.6284	45.1379	28.5402	34.1265	0.390137	0.945147	1.17342	0.273444	1.13192	1.32267	0.836307	1	9.909	3.302	-0.013	9.833	0.458	0.86	2.028	1.069	1.509	0.973	8.705	2.107	1.709	0.742	1.004	0.522	0.732	0.18	0.938	-0.371	2.106	0.744	2.349	0.777	CHR2:27356903-27359603	1.99
NA	NM_006697	2.835	0.485	0.1525									#DIV/0!	#DIV/0!	#DIV/0!	#DIV/0!	#DIV/0!	#DIV/0!	#DIV/0!	#DIV/0!	4392.03	2440.35	3417.61	4392.07	5976.47	3414.42	6501.58	5078.49	1301.6	5073.99	3652.1	5979.47	6877.58	4269.31	7349.04	17465.4	3501.14	618.814	4402.33	4763.59	8402.86	3415.77	3439.31	1215.06	CHR1:148174367-148177551	check
STX2	NM_194356	2.835	0.395	0.355									#DIV/0!	#DIV/0!	#DIV/0!	#DIV/0!	#DIV/0!	#DIV/0!	#DIV/0!	#DIV/0!	1.675	2.94	2.718	2.404	0.785	0.439	0.568	0.776	0.844	0.888	0.946	1.42	1.047	0.453	1.035	1.017	1.143	1.153	1.281	0.751	0.941	0.473	0.982	1.001	CHR12:129889264-129891964
GABRA5	NM_000810	2.8325	2.45	0.8625	81.6626	141.479	59.1312	100.919	50.4474	90.0625	104.469	87.451	0.93381	1.61781	0.676165	1.15401	0.576865	1.02986	1.1946	1	6.133	3.329	2.569	2.6	-0.948	-5.25	-0.868	1.097	2.665	0.173	0.525	-0.4	0.392	0.7	1.807	0.62	0.681	0.465	1.093	0.742	0.597	0.63	-0.069	0.774	CHR15:24740495-24743195
LPHN1	NM_014921	2.8325	1.3475	0.235									#DIV/0!	#DIV/0!	#DIV/0!	#DIV/0!	#DIV/0!	#DIV/0!	#DIV/0!	#DIV/0!	0.782	1.087	0.597	1.041	0.8765	0.3635	1.482	1.4495	0.7305	1.119	0.95	0.671	0.998	0.5755	0.7275	0.916	0.608	0.569	0.5875	0.773	0.7375	0.5695	1.1245	0.863	CHR19:14177497-14180197
PLEKHG5	NM_020631	2.8325	0.7325	0.2325									#DIV/0!	#DIV/0!	#DIV/0!	#DIV/0!	#DIV/0!	#DIV/0!	#DIV/0!	#DIV/0!	1.588	1.68	0.474	1.471	0.755	0.471	0.575	0.708	0.136	0.794	0.483	0.544	1.156	0.686	-0.106	0.634	0.284	1.137	0.529	0.94	0.891	0.425	0.238	0.712	CHR1:6473847-6476547
YBX1	NM_004559	2.8325	0.5375	0.3									#DIV/0!	#DIV/0!	#DIV/0!	#DIV/0!	#DIV/0!	#DIV/0!	#DIV/0!	#DIV/0!	0.618	0.927	0.6082	1.0242	1.3664	0.5572	1.301	1.3762	1.8186	1.2968	1.4202	1.747	1.6406	0.6468	1.362	1.3192	1.79	2.289	1.9514	1.3076	1.3362	0.743	1.4254	1.3526	CHR1:42918510-42921210
KRTAP8-1	NM_175857	2.8325	0.225	0.28									#DIV/0!	#DIV/0!	#DIV/0!	#DIV/0!	#DIV/0!	#DIV/0!	#DIV/0!	#DIV/0!	2.317	0.314	-0.242	4.078	-0.716	0.677	4.134	3.144	2.454	-14.439	1.22	0.777	1.157	0.674	1.554	1.218	0.543	1.372	3.074	2.098	0.949	-0.802	1.683	1.531	CHR21:31106941-31109641
MKI67IP	NM_032390	2.83	0.61	0.0375									#DIV/0!	#DIV/0!	#DIV/0!	#DIV/0!	#DIV/0!	#DIV/0!	#DIV/0!	#DIV/0!	0.559	1.183	0.353	1.134	1.495	0.543	2.164	1.287	1.942	1.267	1.609	1.431	2.899	0.808	1.349	1.201	3.749	4.147	3.904	1.395	1.628	0.843	1.24	1.2	CHR2:122210438-122213138
POLDIP2	NM_015584	2.8275	2.0125	0.3325	1091.28	1018.18	1174.11	861.891	944.816	828.404	1173.05	1012.52	1.07779	1.00559	1.15959	0.851233	0.933132	0.81816	1.15855	1	0.758	1.134	0.372	1.03	1.317	0.668	1.478	1.545	1.925	1.091	1.327	1.229	1.439	0.641	1.187	0.964	2.229	1.874	1.834	1.33	1.255	0.914	1.402	1.576	CHR17:23706613-23710893
ATP1B1	NM_001677	2.8275	0.7825	0.4425									#DIV/0!	#DIV/0!	#DIV/0!	#DIV/0!	#DIV/0!	#DIV/0!	#DIV/0!	#DIV/0!	1.1375	1.5375	0.6865	1.4925	1.4645	0.7215	1.2245	1.539	1.7425	1.006	1.8815	1.7275	1.5325	0.501	1.396	1.2465	2.4275	1.28	3.0325	1.1495	1.2285	0.781	1.0235	1.072	CHR1:167340370-167343070
GFRA2	NM_001495	2.825	0.5275	0.34									#DIV/0!	#DIV/0!	#DIV/0!	#DIV/0!	#DIV/0!	#DIV/0!	#DIV/0!	#DIV/0!	2.82267	2.939	2.05267	2.252	1.364	0.491333	1.624	0.285667	1.77367	0.828667	-1.43667	0.875333	1.984	0.722	0.695333	4.40967	0.202	2.15167	0.841	0.488667	0.31	4.122	1.94433	-0.257667	CHR8:21652234-21654934
NMS	NM_001011717	2.825	0.165	0.6775									#DIV/0!	#DIV/0!	#DIV/0!	#DIV/0!	#DIV/0!	#DIV/0!	#DIV/0!	#DIV/0!																									CHR2:100451175-100453875	dne
COG4	NM_015386	2.8225	0.8825	0.85									#DIV/0!	#DIV/0!	#DIV/0!	#DIV/0!	#DIV/0!	#DIV/0!	#DIV/0!	#DIV/0!	-0.036	0.626	0.395	0.687	1.632	0.805	1.394	0.979	1.429	0.813	1.135	1.548	0.997	0.681	1.517	0.923	1.575	1.291	1.205	1.495	1.27	0.554	1.201	0.993	CHR16:69113001-69117138
SEMA7A	NM_003612	2.82	0.85	0.6575									#DIV/0!	#DIV/0!	#DIV/0!	#DIV/0!	#DIV/0!	#DIV/0!	#DIV/0!	#DIV/0!	2.289	1.821	0.841	1.602	0.847	0.389	0.627	0.951	0.673	0.808	0.925	1.14	0.737	0.675	0.612	0.986	0.931	1.191	0.972	1.007	0.736	0.421	0.632	0.56	CHR15:72512829-72515529
MYNN	NM_018657	2.8175	0.5475	1.3									#DIV/0!	#DIV/0!	#DIV/0!	#DIV/0!	#DIV/0!	#DIV/0!	#DIV/0!	#DIV/0!	1.003	1.703	0.644	1.166	1.068	0.476	0.55	0.885	0.612	0.812	0.8	1.007	0.45	0.402	0.86	1.423	2.148	1.679	1.342	1.416	0.926	0.373	0.644	0.891	CHR3:170969877-170974046
GPR85	NM_018970	2.8175	0.0125	1.045									#DIV/0!	#DIV/0!	#DIV/0!	#DIV/0!	#DIV/0!	#DIV/0!	#DIV/0!	#DIV/0!	2.4675	3.5505	0.33	2.597	0.65	0.1955	1.6265	1.5425	0.8065	0.3735	0.475	0.4055	0.542	0.3995	0.3895	0.5555	0.3495	0.427	0.1515	-3.889	0.775	0.724	-0.3435	0.8155	CHR7:112514515-112517215
LGICZ1	NM_180990	2.815	1.325	0.64									#DIV/0!	#DIV/0!	#DIV/0!	#DIV/0!	#DIV/0!	#DIV/0!	#DIV/0!	#DIV/0!	5.692	-0.333	3.719	21	1.085	0.799	1.86	1.053	-0.561	0.776	0.7	0.861	-13.314	0.379	0.399	0.487	0.468	0.448	0.105	0.752	0.224	-0.088	1.536	0.718	CHR17:71584703-71587403
ERCC8	NM_001007234	2.8125	0.44	0.565									#DIV/0!	#DIV/0!	#DIV/0!	#DIV/0!	#DIV/0!	#DIV/0!	#DIV/0!	#DIV/0!	1.012	4.0865	0.4655	1.3175	1.5605	0.714	1.1735	1.02	1.445	1.3395	0.895	1.528	1.3025	0.4675	1.2485	0.875	2.709	2.797	2.7075	1.06	1.126	0.486	0.921	0.964	CHR5:60274597-60278848
PTRH2	NM_016077	2.8125	0.3575	1.0825									#DIV/0!	#DIV/0!	#DIV/0!	#DIV/0!	#DIV/0!	#DIV/0!	#DIV/0!	#DIV/0!	0.906	1.309	0.719	1.548	1.867	0.859	1.975	1.764	1.655	1.312	2.23	1.909	1.25	0.533	1.429	1.609	2.1	2.031	1.719	1.162	1.734	0.849	0.871	1.547	CHR17:55137610-55141838
DNAL1	NM_031427	2.8125	0.305	0.4525									#DIV/0!	#DIV/0!	#DIV/0!	#DIV/0!	#DIV/0!	#DIV/0!	#DIV/0!	#DIV/0!	1.318	3.254	1.371	1.823	0.69	0.439	0.981	0.809	0.914	0.898	0.645	1.773	1.501	0.649	1.072	0.953	2.269	3.498	2.856	0.763	1.01	0.567	1.163	0.95	CHR14:73179254-73181954
BSPRY	NM_017688	2.8075	0.9975	-0.45									#DIV/0!	#DIV/0!	#DIV/0!	#DIV/0!	#DIV/0!	#DIV/0!	#DIV/0!	#DIV/0!	1.196	3.6775	1.1335	8.295	0.1095	0.8355	0.722	1.034	-2.9805	0.8175	9.643	1.227	0.5975	0.258	0.677	1.0995	0.7355	0.823	6.7	0.7705	0.0955	0.638	1.3905	0.615	CHR9:115154165-115156865
PSMA5	NM_002790	2.8075	0.8625	1.1625									#DIV/0!	#DIV/0!	#DIV/0!	#DIV/0!	#DIV/0!	#DIV/0!	#DIV/0!	#DIV/0!	0.451	0.651	0.794	0.55	1.743	0.721	2.177	1.461	1.7	1.36	1.937	1.751	2.85	0.66	0.612	1.549	2.027	2.024	1.845	1.197	1.432	0.915	1.821	1.426	CHR1:109770060-109772760
ZBTB41	NM_194314	2.805	0.84	0.975									#DIV/0!	#DIV/0!	#DIV/0!	#DIV/0!	#DIV/0!	#DIV/0!	#DIV/0!	#DIV/0!	2.457	3.32567	-0.314667	3.34067	1.00267	0.248667	1.37733	1.31933	1.348	0.223333	0.805667	0.52	1.321	0.53	-0.497	1.74433	0.899333	0.471333	0.762	1.56967	0.790667	0.862	1.044	1.416	CHR1:195435795-195438495
CALN1	NM_031468	2.8025	1.37	0.355									#DIV/0!	#DIV/0!	#DIV/0!	#DIV/0!	#DIV/0!	#DIV/0!	#DIV/0!	#DIV/0!	2.3895	1.362	1.426	2.0395	0.9535	0.474	2.049	1.0075	1.0945	1.0645	0.5145	0.7295	6.288	0.853	0.9145	0.764	0.9135	0.286	0.753	2.845	1.0605	0.4775	0.354	0.864	CHR7:71514739-71517439
C21orf63	NM_058187	2.8025	1.0225	0.4075									#DIV/0!	#DIV/0!	#DIV/0!	#DIV/0!	#DIV/0!	#DIV/0!	#DIV/0!	#DIV/0!	2.511	50002	2.5505	-0.5905	0.1315	10.463	133242	1.6945	1.3415	-15.143	-0.086	-1.702	2.745	0.1325	0.0765	1.297	0.4925	0.5555	0.9595	-0.198	-6.2295	0.7635	1.275	0.207	CHR21:32704422-32707122
ESPL1	NM_012291	2.8	1.375	0.3									#DIV/0!	#DIV/0!	#DIV/0!	#DIV/0!	#DIV/0!	#DIV/0!	#DIV/0!	#DIV/0!	-3.2165	1.913	1.6395	-3.599	0.9055	0.6495	1.315	1.0245	1.4015	1.0345	1.1845	0.6245	1.323	0.7375	0.7885	0.3455	0.9115	1.091	1.194	0.871	1.0915	0.7045	1.3425	1.483	CHR12:51946617-51949317
CSNK2A1	NM_177560	2.8	0.33	0.6275									#DIV/0!	#DIV/0!	#DIV/0!	#DIV/0!	#DIV/0!	#DIV/0!	#DIV/0!	#DIV/0!	1.797	1.39564	0.649	1.99564	1.15873	0.538364	1.33336	0.385273	0.951909	0.938182	0.784091	1.15645	0.402727	0.585091	1.09218	0.145545	1.39536	1.29173	1.06118	3.61882	1.16291	0.701455	0.918636	1.14236	CHR20:471982-474682
NCOA3	NM_181659	2.7975	1.005	0.1125									#DIV/0!	#DIV/0!	#DIV/0!	#DIV/0!	#DIV/0!	#DIV/0!	#DIV/0!	#DIV/0!	3.73333	2.96633	1.05333	2.43	0.769667	0.457667	0.923	1.06367	1.27667	0.72	0.689333	0.574333	1.20967	0.444333	0.836333	0.323667	0.665	0.706667	0.701667	1.055	0.731667	0.405	0.527	0.951333	CHR20:45561863-45564563
GPR1	NM_005279	2.7975	0.23	0.8325									#DIV/0!	#DIV/0!	#DIV/0!	#DIV/0!	#DIV/0!	#DIV/0!	#DIV/0!	#DIV/0!	2.474	8.786	1.536	2.109	0.693	0.906	1.988	1.048	1.261	0.798	1.132	0.209	1.726	0.8	-0.894	-1.948	0.698	1.212	2.578	0.979	1.016	0.328	1.175	0.95	CHR2:206785890-206788590
TNC	NM_002160	2.795	0.705	0.63									#DIV/0!	#DIV/0!	#DIV/0!	#DIV/0!	#DIV/0!	#DIV/0!	#DIV/0!	#DIV/0!	2.248	0.916	0.438	1.08	1.236	1.295	2.319	1.399	2.123	1.533	1.302	1.532	1.983	0.963	1.477	1.103	0.954	1.158	2.465	1.256	0.973	0.696	1.314	1.075	CHR9:116919760-116922460
GIMAP5	NM_018384	2.7925	1.7025	0.5425									#DIV/0!	#DIV/0!	#DIV/0!	#DIV/0!	#DIV/0!	#DIV/0!	#DIV/0!	#DIV/0!	3.143	1.4	-2.958	3.067	-0.117	1.313	2.175	0.413	0.314	-18.63	-4.56	0.348	1.458	0.569	1.606	-2.557	22.603	0.555	0.801	1.276	0.783	1.05	0	0.927	CHR7:150063183-150065883
COL12A1	NM_080645	2.79	1.4575	0.3575									#DIV/0!	#DIV/0!	#DIV/0!	#DIV/0!	#DIV/0!	#DIV/0!	#DIV/0!	#DIV/0!	5.9435	5.982	1.4395	2.669	0.518	0.487	0.569	0.7235	1.0255	0.755	0.5225	0.517	0.514	0.442	0.6715	0.815	0.5695	0.7155	1.129	0.934	0.9235	0.6525	0.657	0.753	CHR6:75971790-75974490
BAZ2A	NM_013449	2.7875	2.1875	0.65	29.9199	26.2105	14.4517	22.3577	28.5231	28.7008	41.4239	39.8967	0.749933	0.656959	0.362228	0.56039	0.714924	0.719376	1.03828	1	1.938	2.045	0.648	2.467	1.585	0.774	1.754	1.103	1.363	0.971	1.026	1.408	1.203	0.583	1.215	3.054	1.26	0.913	0.848	1.164	1.368	0.762	0.559	1.104	CHR12:55315917-55318617
FAM104A	NM_032837	2.7875	1.2	0.565									#DIV/0!	#DIV/0!	#DIV/0!	#DIV/0!	#DIV/0!	#DIV/0!	#DIV/0!	#DIV/0!	0.956333	1.54433	0.386667	1.228	1.318	0.476	1.29433	1.08967	1.71267	0.944333	1.09267	1.58833	1.77667	0.113	1.33467	0.971333	1.334	1.51467	1.39833	1.11	1.41067	0.739667	1.15067	1.06833	CHR17:68738752-68742213
CENPI	NM_006733	2.7875	0.705	0.3575									#DIV/0!	#DIV/0!	#DIV/0!	#DIV/0!	#DIV/0!	#DIV/0!	#DIV/0!	#DIV/0!	1.0495	1.419	1.296	1.8505	1.0835	0.2195	0.8815	0.9015	0.727	0.8305	0.6565	0.9185	1.628	0.4765	0.9535	1.0505	1.7355	1.3715	1.734	0.844	0.742	0.5785	0.9735	0.908	CHRX:100239253-100241953
CBWD5	NM_001024916	2.7875	0.3025	0.355									#DIV/0!	#DIV/0!	#DIV/0!	#DIV/0!	#DIV/0!	#DIV/0!	#DIV/0!	#DIV/0!	1.35467	1.67133	0.724333	2.784	0.925	0.594667	1.386	1.57733	1.17467	0.827667	-1.78167	1.443	0.408667	0.506333	0.985333	-38.3903	1.44067	1.514	1.37033	1.09133	1.10233	0.702667	0.896	1.05033	CHR9:69729427-69732127
TUSC4	NM_006545	2.785	0.72	0.56									#DIV/0!	#DIV/0!	#DIV/0!	#DIV/0!	#DIV/0!	#DIV/0!	#DIV/0!	#DIV/0!	0.445	0.7165	0.381	0.6145	1.3045	0.6315	1.7925	1.1995	1.7095	0.8105	1.3345	1.272	1.2415	0.4205	1.2375	1.042	1.019	1.182	0.9245	1.1855	1.2505	0.829	1.3075	1.1185	CHR3:50361100-50365690
KIFAP3	NM_014970	2.7775	1.0875	0.9125									#DIV/0!	#DIV/0!	#DIV/0!	#DIV/0!	#DIV/0!	#DIV/0!	#DIV/0!	#DIV/0!	1.742	2.214	0.39	1.705	1.352	0.453	1.439	1.114	2.138	0.89	1.545	0.864	1.734	0.587	1.219	0.744	1.197	1.311	1.405	1.288	1.005	0.68	1.691	1.175	CHR1:168310003-168312703
LRRC28	NM_144598	2.775	1.2725	1.0575									#DIV/0!	#DIV/0!	#DIV/0!	#DIV/0!	#DIV/0!	#DIV/0!	#DIV/0!	#DIV/0!	2.6375	4.5035	3.4265	6.104	0.9335	0.129	1.0345	1.0055	1.137	0.83	0.972	0.8415	0.6365	0.3645	0.9345	1.033	0.6955	0.538	0.636	0.8125	0.5275	0.741	1.041	0.9295	CHR15:97606746-97609674
TMEM59	NM_004872	2.775	1.26	0.475									#DIV/0!	#DIV/0!	#DIV/0!	#DIV/0!	#DIV/0!	#DIV/0!	#DIV/0!	#DIV/0!	1.115	1.446	0.589	1.092	1.663	0.482	1.88	1.247	2.12	1.195	1.686	1.866	2.217	0.626	1.448	1.275	2.913	2.947	2.866	1.269	1.517	0.723	1.944	1.18	CHR1:54289661-54293899
C1orf107	NM_014388	2.7725	1.815	0.3125									#DIV/0!	#DIV/0!	#DIV/0!	#DIV/0!	#DIV/0!	#DIV/0!	#DIV/0!	#DIV/0!	1.4615	2.46425	0.949	1.90575	1.194	0.4995	1.33675	1.444	1.4665	0.88375	1.20625	0.93575	1.3395	0.378	0.86	0.81675	1.9705	1.31325	1.65525	1.151	1.20625	0.67925	0.81625	0.9395	CHR1:208065755-208068455
METTL1	NM_005371	2.7725	1.4625	0.44									#DIV/0!	#DIV/0!	#DIV/0!	#DIV/0!	#DIV/0!	#DIV/0!	#DIV/0!	#DIV/0!	0.4875	0.7435	0.5665	1.1095	1.738	0.4495	1.554	1.454	1.656	1.0105	1.4405	1.425	0.705	0.233	1.1705	-3.524	0.939	-1.0145	1.23	0.809	1.119	-0.484	0.227	1.502	CHR12:56450449-56454722
PHB2	NM_007273	2.77	0.4225	0.5175									#DIV/0!	#DIV/0!	#DIV/0!	#DIV/0!	#DIV/0!	#DIV/0!	#DIV/0!	#DIV/0!	0.298	0.406	0.724	0.36	1.316	0.603	0.878	1.711	1.175	1.677	1.476	1.605	1.084	0.492	1.072	1.493	1.504	1.622	1.444	1.182	1.253	0.741	1.118	1.14	CHR12:6948053-6952352
CPXM2	NM_198148	2.7675	0.5775	0.4875									#DIV/0!	#DIV/0!	#DIV/0!	#DIV/0!	#DIV/0!	#DIV/0!	#DIV/0!	#DIV/0!	0.707	1.684	0.571	1.185	1.191	0.521	1.194	0.669	1.052	2.924	1.336	0.591	1.124	0.45	1.424	1.277	2.829	2.613	3.476	0.906	0.916	0.642	1.173	0.779	CHR10:125640990-125643690
OSBPL11	NM_022776	2.765	1.3325	0.2225									#DIV/0!	#DIV/0!	#DIV/0!	#DIV/0!	#DIV/0!	#DIV/0!	#DIV/0!	#DIV/0!	9.52533	1.86867	1.314	1.083	-5.54133	0.796333	2.97233	1.08067	0.910667	-1.24633	2.05367	-3.38133	0.752667	0.847333	-3.079	1.60433	1.242	0.765	1.48133	0.881667	1.166	10.0893	1.265	12.043	CHR3:126796129-126798829
KLF13	NM_015995	2.765	0.79	0.5925									#DIV/0!	#DIV/0!	#DIV/0!	#DIV/0!	#DIV/0!	#DIV/0!	#DIV/0!	#DIV/0!	1.332	2.685	0.6555	1.684	1.055	0.546	1.3885	0.6725	1.221	0.8695	0.8885	1.5815	0.55	0.582	1.26	1.2145	1.4425	0.834	1.2635	1.118	1.3315	0.7445	3.055	0.8905	CHR15:29404174-29406874
ARHGEF1	NM_199002	2.7625	1.3075	0.5425									#DIV/0!	#DIV/0!	#DIV/0!	#DIV/0!	#DIV/0!	#DIV/0!	#DIV/0!	#DIV/0!	0.915	1.464	0.545	1.0445	1.2685	0.674	1.2015	0.995	1.2695	0.781	0.982	0.9275	0.9105	0.5015	1.2345	1.126	1.2885	1.434	1.285	0.988	1.1915	0.627	1.212	0.845	CHR19:47076906-47080785
PCSK6	NM_138322	2.7625	0.47	0.22									#DIV/0!	#DIV/0!	#DIV/0!	#DIV/0!	#DIV/0!	#DIV/0!	#DIV/0!	#DIV/0!	0.763333	2.89067	0.857333	1.07933	0.266	1.22967	-0.608	0.727	1.27467	1.119	0.496667	0.696333	0.782333	0.268667	-0.668667	0.226667	0.651	0.297333	0.766333	-0.491667	0.460667	-0.249	1.19633	1.57733	CHR15:99847210-99849910
CRADD	NM_003805	2.7575	1.585	0.6175									#DIV/0!	#DIV/0!	#DIV/0!	#DIV/0!	#DIV/0!	#DIV/0!	#DIV/0!	#DIV/0!	2.319	2.368	0.508	1.548	1.147	0.545	1.205	0.956	1.295	1.045	1.06	1.644	1.474	0.569	1.21	1.121	1.591	1.492	1.414	1.008	1.058	0.673	1.179	0.944	CHR12:92593081-92595781
KIAA0319	NM_014809	2.7575	0.3775	0.2175									#DIV/0!	#DIV/0!	#DIV/0!	#DIV/0!	#DIV/0!	#DIV/0!	#DIV/0!	#DIV/0!	11.0015	1.551	1.4955	2.153	0.3345	0.424	1.9135	0.461	0.836	-0.068	-0.6745	0.9345	1.0825	0.331	-0.6935	-2.5495	0.668	-0.0425	0.533	0.4995	-0.532	0.2585	-0.662	2.3125	CHR6:24753862-24756562
SNX8	NM_013321	2.7525	1.01	0.19									#DIV/0!	#DIV/0!	#DIV/0!	#DIV/0!	#DIV/0!	#DIV/0!	#DIV/0!	#DIV/0!	1.017	1.663	0.539	0.915	0.942	0.311	1.294	0.886	1.389	0.836	0.847	0.776	0.866	0.502	1.242	1.564	0.87	1.296	1.011	0.814	1.209	0.696	1.335	0.837	CHR7:2320125-2322825
VPS33B	NM_018668	2.7525	0.6775	0.3925									#DIV/0!	#DIV/0!	#DIV/0!	#DIV/0!	#DIV/0!	#DIV/0!	#DIV/0!	#DIV/0!	0.867	0.832	0.801	0.791	-1.338	-16.627	8.902	0.919	1.59	0.866	1.162	-6.079	1.016	-5.28	1.069	1.278	0.439	1.045	0.658	1.552	-12.716	-0.034	30.543	1.004	CHR15:89366317-89369017
LRRN5	NM_201630	2.75	1.04	0.5775									#DIV/0!	#DIV/0!	#DIV/0!	#DIV/0!	#DIV/0!	#DIV/0!	#DIV/0!	#DIV/0!	0.745	0.889	0.468	0.671	2.034	-0.456	2.665	2.351	1.962	0.767	2.281	0.413	1.585	0.634	1.043	1.26	0.218	0.235	1.064	0.86	0.621	0.498	1.195	0.826	CHR1:202920604-202923420
CRAT	NM_144782	2.7475	3.4675	0.3575	233.79	244.545	189.25	283.686	237.547	206.533	141.804	174.395	1.34058	1.40225	1.08518	1.62669	1.36213	1.18428	0.813121	1	1.243	1.69	0.711	1.137	0.778	-0.175	0.444	0.991	-1.066	0.936	4.145	0.557	1.175	0.398	0.821	1.136	0.801	2	0.752	1.104	0.391	0.729	0.47	1.119	CHR9:130910616-130915104
KLHDC8B	NM_173546	2.7475	1.61	0.2025									#DIV/0!	#DIV/0!	#DIV/0!	#DIV/0!	#DIV/0!	#DIV/0!	#DIV/0!	#DIV/0!	2.001	3.054	0.376	2.4565	1.0475	0.3835	-12.547	0.467	3.9175	0.69	-1.639	0.4305	0.801	2.3025	0.795	-0.071	0.3125	-7.836	-0.615	-0.087	0.979	0.274	0.8	5.4585	CHR3:49181871-49184571
INSC	NM_001031853	2.745	0.295	0.655									#DIV/0!	#DIV/0!	#DIV/0!	#DIV/0!	#DIV/0!	#DIV/0!	#DIV/0!	#DIV/0!																									CHR11:15125029-15127729	dne
ZNF502	NM_033210	2.7425	1.365	0.9375									#DIV/0!	#DIV/0!	#DIV/0!	#DIV/0!	#DIV/0!	#DIV/0!	#DIV/0!	#DIV/0!	1.155	2.357	0.853	1.986	1.137	0.273	1.314	1.191	-0.028	148641	0.885	0.923	1.321	0.234	0.331	-15.113	0.439	0.323	0.407	1.14	0.315	0.134	1.14	-4.698	CHR3:44726941-44729641
PLAUR	NM_002659	2.7425	1.2875	0.5725									#DIV/0!	#DIV/0!	#DIV/0!	#DIV/0!	#DIV/0!	#DIV/0!	#DIV/0!	#DIV/0!	1.409	1.716	0.336	1.907	1.353	0.54	1.384	1.119	1.197	0.822	1.028	1.847	2.1	1.138	1.268	1.116	2	1.844	1.584	0.981	1.395	0.677	1.256	1.06	CHR19:48865842-48868542	2.16
DYNLL2	NM_080677	2.7425	0.8825	0.5975									#DIV/0!	#DIV/0!	#DIV/0!	#DIV/0!	#DIV/0!	#DIV/0!	#DIV/0!	#DIV/0!	1.182	1.627	0.5	1.681	1.073	0.515	1.712	1.14	1.769	0.975	1.419	1.775	1.889	0.666	0.942	0.758	1.333	1.464	0.821	0.925	0.863	0.532	1.504	1.254	CHR17:53513597-53516297
KATNB1	NM_005886	2.74	0.4425	0.4									#DIV/0!	#DIV/0!	#DIV/0!	#DIV/0!	#DIV/0!	#DIV/0!	#DIV/0!	#DIV/0!	1.11	0.977	0.569	1.126	1.436	0.41	1.354	1.088	0.697	0.871	1.105	1.198	1.16	0.63	0.996	0.284	0.89	1.041	1.006	1.173	0.872	0.806	1.291	0.804	CHR16:56326417-56329117
MAX	NM_145114	2.7325	1.4125	0.1875									#DIV/0!	#DIV/0!	#DIV/0!	#DIV/0!	#DIV/0!	#DIV/0!	#DIV/0!	#DIV/0!	0.912333	2.332	0.640667	2.006	1.12567	0.717667	1.47867	1.05267	1.43633	0.991333	1.117	0.836333	1.18667	0.204	1.01733	0.917	1.228	0.291333	0.996	0.897	0.874	0.524333	1.11167	0.982333	CHR14:64638480-64641180
WIRE	NM_133264	2.73	0.8675	0.7775									#DIV/0!	#DIV/0!	#DIV/0!	#DIV/0!	#DIV/0!	#DIV/0!	#DIV/0!	#DIV/0!																									CHR17:35626899-35629599
TEAD4	NM_201443	2.7275	4.0825	0.5425	-2.40952	27.3865	37.1461	38.4462	14.6264	44.1081	29.0022	51.4916	-0.0467945	0.531865	0.721401	0.74665	0.284055	0.856609	0.563242	1	0.793	1.199	0.533	1.442	0.729	0.668	0.915	1.276	1.354	1.122	0.838	0.581	0.582	-0.984	1.165	1.105	1.205	1.288	0.985	0.86	1.107	0.704	0.671	1.419	CHR12:2936556-2939722
CABLES1	NM_138375	2.7275	0.3375	0.6875									#DIV/0!	#DIV/0!	#DIV/0!	#DIV/0!	#DIV/0!	#DIV/0!	#DIV/0!	#DIV/0!	0.664	1.232	1.07	1.683	0.959	0.378	0.913	1.106	1.977	0.861	0.719	0.989	0.998	0.301	0.817	0.601	1.499	1.602	1.76	0.894	0.778	0.588	1.111	0.899	CHR18:18987586-18990286
FLJ13305	NM_032180	2.725	1.1425	0.6275									#DIV/0!	#DIV/0!	#DIV/0!	#DIV/0!	#DIV/0!	#DIV/0!	#DIV/0!	#DIV/0!	0.506	1.3115	0.505	1.089	1.1605	0.443	1.1315	0.942	1.3205	0.8415	1.023	0.9495	0.508	0.6135	1.075	1.1185	0.775	0.7625	0.6095	1.103	1.3015	0.71	1.032	0.9435	CHR2:61934054-61936754
HEATR1	NM_018072	2.7225	2.905	0.835	10178.5	6553.72	8235.38	5392.37	4167.21	8677.75	10077.7	8491.11	1.19873	0.771833	0.969883	0.635061	0.490773	1.02198	1.18686	1	1.6165	1.217	-0.196	0.7875	1.3985	0.8495	2.4655	1.619	1.908	-95.894	111.083	1.083	1.846	0.6825	1.277	1.4645	0.884	1.639	0.499	3.7385	1.2035	2.2745	1.353	1.28	CHR1:234833937-234836637
ARL17P1	NM_016632	2.72	1.255	0.1775									#DIV/0!	#DIV/0!	#DIV/0!	#DIV/0!	#DIV/0!	#DIV/0!	#DIV/0!	#DIV/0!																									CHR17:42011825-42014552	dne
ALKBH1	NM_001039506	2.72	0.1875	0.835									#DIV/0!	#DIV/0!	#DIV/0!	#DIV/0!	#DIV/0!	#DIV/0!	#DIV/0!	#DIV/0!	1.47	2.089	0.544	1.886	1.052	0.351	0.924	0.934	1.387	0.87	0.808	1.096	1.064	0.486	0.875	0.746	1.111	1.096	0.85	1.142	1.082	0.681	0.962	0.789	CHR14:77241987-77246309
PLK2	NM_006622	2.7175	1.185	0.81									#DIV/0!	#DIV/0!	#DIV/0!	#DIV/0!	#DIV/0!	#DIV/0!	#DIV/0!	#DIV/0!	0.471	0.619	0.958	0.484	1.657	0.976	2.207	1.775	2.052	1.59	2.606	1.773	2.179	0.901	1.939	1.288	3.951	3.441	2.714	1.221	1.807	0.884	1.241	1.403	CHR5:57791344-57794044
JOSD3	NM_024116	2.7175	1.18	1.1425									#DIV/0!	#DIV/0!	#DIV/0!	#DIV/0!	#DIV/0!	#DIV/0!	#DIV/0!	#DIV/0!	1.989	2.169	0.482	2.331	1.387	0.609	1.563	1.266	1.904	1.097	1.885	1.783	1.275	0.392	1.755	1.267	2.371	1.929	1.917	1.32	1.711	0.79	1.309	1.338	CHR11:93112240-93116508
LCAP	NM_001039768	2.7175	1.1225	0.0475									#DIV/0!	#DIV/0!	#DIV/0!	#DIV/0!	#DIV/0!	#DIV/0!	#DIV/0!	#DIV/0!																									CHRX:152797120-152799820	dne
CNN1	NM_001299	2.7175	0.8025	0.12									#DIV/0!	#DIV/0!	#DIV/0!	#DIV/0!	#DIV/0!	#DIV/0!	#DIV/0!	#DIV/0!	0.437	0.565	2.216	1.814	4.48	1.167	10.321	3.138	3.935	0.241	3.561	0.536	0.581	0.247	1.328	1.408	1.729	1.873	1.724	0.767	0.783	0.64	1.155	0.858	CHR19:11508378-11511078
PIGS	NM_033198	2.7175	0.605	0.3275									#DIV/0!	#DIV/0!	#DIV/0!	#DIV/0!	#DIV/0!	#DIV/0!	#DIV/0!	#DIV/0!	0.921	0.753	0.464	0.849	0.656	0.717	1.286	0.718	0.774	0.824	0.837	1.008	0.752	0.7	0.699	0.639	0.857	0.37	0.179	0.678	0.877	0.358	0.705	1.201	CHR17:23922155-23924855
KCNN4	NM_002250	2.715	1.5925	0.1975									#DIV/0!	#DIV/0!	#DIV/0!	#DIV/0!	#DIV/0!	#DIV/0!	#DIV/0!	#DIV/0!	1.701	1.501	0.428	2.922	1.904	1.094	1.499	1.15	1.599	0.844	0.794	1.642	1.542	0.35	1.101	0.955	1.712	1.255	1.586	0.959	1.317	0.783	1.042	1.081	CHR19:48976749-48979449
ZNF300	NM_052860	2.715	0.8375	0.25									#DIV/0!	#DIV/0!	#DIV/0!	#DIV/0!	#DIV/0!	#DIV/0!	#DIV/0!	#DIV/0!	1.324	1.281	0.858	1.664	1.386	0.632	1.524	1.001	1.252	1.459	0.751	1.027	1.518	0.714	1.155	0.856	0.985	1.062	0.919	0.629	1.18	0.691	0.86	1.16	CHR5:150264084-150266784
NYD-SP21	NM_032597	2.715	0.455	0.53									#DIV/0!	#DIV/0!	#DIV/0!	#DIV/0!	#DIV/0!	#DIV/0!	#DIV/0!	#DIV/0!	2.222	15.667	13.333	1.875	-1.909	2.188	2.028	1.321	1.39	0.991	0	2.065	0.102	-0.318	1.158	1.372	0.504	0.537	0.79	0.8	-1.218	0.81	1.655	0.069	CHR11:59918352-59921052
ESX1	NM_153448	2.715	0.4375	0.8075									#DIV/0!	#DIV/0!	#DIV/0!	#DIV/0!	#DIV/0!	#DIV/0!	#DIV/0!	#DIV/0!	0.512	0.972	0.389	1.297	2.804	1.481	2.686	1.501	1.846	1.906	1.948	1.228	1.751	0.857	0.95	1.166	2.707	3.115	4.182	1.041	1.031	0.595	1.282	1.084	CHRX:103385744-103388444
GOSR1	NM_004871	2.7125	1.955	0.775									#DIV/0!	#DIV/0!	#DIV/0!	#DIV/0!	#DIV/0!	#DIV/0!	#DIV/0!	#DIV/0!	1.012	1.659	0.355	1.391	1.553	0.561	1.865	1.307	1.652	1.176	1.655	1.744	2.014	0.673	1.418	1.058	2.024	1.891	1.776	1.335	1.095	0.828	1.953	1.437	CHR17:25826351-25829051
ANKS1B	NM_181670	2.7125	0.44	0.7175									#DIV/0!	#DIV/0!	#DIV/0!	#DIV/0!	#DIV/0!	#DIV/0!	#DIV/0!	#DIV/0!	3.1965	4.6315	2.6995	2.3215	0.9265	0.5	1.1275	0.756	0.3585	0.4525	0.654	1.452	0.6985	0.4225	0.9275	-1.7435	4.607	1.471	1.9935	0.859	0.9825	0.5575	0.9625	1.256	CHR12:98072103-98074803
BTN3A2	NM_007047	2.71	3.1475	0.535	985.712	785.147	958.153	905.576	548.317	597.551	857.923	571.922	1.72351	1.37282	1.67532	1.58339	0.958727	1.04481	1.50007	1	0.608	0.843	0.372	1.0895	1.6125	0.68	1.242	1.1765	1.5975	1.1465	1.559	1.5295	1.1175	0.5895	-0.875	1.053	1.693	1.4515	1.819	0.9865	1.2745	0.755	1.0545	1.1475	CHR6:26471176-26473876
DLG7	NM_014750	2.71	0.185	0.3375									#DIV/0!	#DIV/0!	#DIV/0!	#DIV/0!	#DIV/0!	#DIV/0!	#DIV/0!	#DIV/0!	0.341	0.741	0.501	1.09	1.818	0.718	2.052	1.429	1.913	1.644	1.236	1.5	2.185	0.623	1.505	0.749	3.673	3.933	4.312	1.454	1.7	0.835	1.063	1.107	CHR14:54727649-54730349
OSGEP	NM_017807	2.7075	1.7525	0.7075									#DIV/0!	#DIV/0!	#DIV/0!	#DIV/0!	#DIV/0!	#DIV/0!	#DIV/0!	#DIV/0!	1.32	1.836	0.455	1.543	0.923	0.55	1.355	1.181	1.633	1.405	1.352	1.641	1.976	0.706	1.328	0.852	1.252	1.48	1.259	1.22	1.283	0.679	1.548	1.28	CHR14:19990929-19995238
FLJ10490	NM_018111	2.705	0.8825	0.07									#DIV/0!	#DIV/0!	#DIV/0!	#DIV/0!	#DIV/0!	#DIV/0!	#DIV/0!	#DIV/0!	0.8265	1.218	0.713	0.881	0.8635	0.9265	1.829	1.179	1.4035	0.9315	1.402	1.1	2.1775	0.738	0.838	1.3135	0.511	0.673	0.6015	0.983	0.9075	0.399	1.3035	1.0215	CHR19:54312274-54316409
SLC2A13	NM_052885	2.705	0.41	0.8475									#DIV/0!	#DIV/0!	#DIV/0!	#DIV/0!	#DIV/0!	#DIV/0!	#DIV/0!	#DIV/0!	6.077	3.53733	1.42133	4.376	-0.218333	1.07067	1.972	0.678333	1.40367	1.016	41452.4	0.457	0.926667	0.521	0.711	1.645	3.854	0.680333	1.19467	1.02667	0.959667	0.624333	0.848667	1.69133	CHR12:38785428-38788128
FAM7A2	NM_001039841	2.7025	1.0525	0.56									#DIV/0!	#DIV/0!	#DIV/0!	#DIV/0!	#DIV/0!	#DIV/0!	#DIV/0!	#DIV/0!																									CHR15:28703970-28706670	dne
CD81	NM_004356	2.7025	0.83	0.4525									#DIV/0!	#DIV/0!	#DIV/0!	#DIV/0!	#DIV/0!	#DIV/0!	#DIV/0!	#DIV/0!	0.731	1.059	0.297	0.844	1.55	0.75	1.573	1.511	1.627	1.113	1.754	1.825	1.401	0.715	1.549	1.289	1.536	2.015	1.912	1.441	1.662	0.914	1.267	1.381	CHR11:2352922-2355622
EPS8L1	NM_139204	2.7	0.9425	0.29									#DIV/0!	#DIV/0!	#DIV/0!	#DIV/0!	#DIV/0!	#DIV/0!	#DIV/0!	#DIV/0!	1.513	2.286	0.612	1.719	0.875	0.773	1.666	0.84	0.691	0.594	0.814	0.444	0.954	0.362	1.035	0.262	0.759	0.827	1.046	0.884	1.105	0	1.001	0.851	CHR19:60272209-60275699
ALOX15	NM_001140	2.6975	2.615	0.465	-9.68649	-13.748	0.270035	4.48453	-14.3819	-11.677	-2.74111	-5.10835	1.89621	2.69128	-0.0528615	-0.877882	2.81537	2.28587	0.536594	1	2.5395	-3.0355	4.959	5.0085	1.208	0.798	1.4155	0.612	1.668	1.433	3.467	0.6885	1.6245	0.9665	2.0805	0.7165	-0.3075	0.7455	0.877	0.535	1.5165	1.1475	1.4765	0.73	CHR17:4491209-4493909
MEIS1	NM_002398	2.6975	1.005	0.5125									#DIV/0!	#DIV/0!	#DIV/0!	#DIV/0!	#DIV/0!	#DIV/0!	#DIV/0!	#DIV/0!	0.781	1.293	0.583	1.424	1.398	0.559	1.218	1.108	1.269	1.026	1.059	0.857	1.502	0.627	1.108	-0.155	0.682	0.283	0.312	1.16	1.318	0.618	1.023	1.03	CHR2:66513835-66516535
SLC15A3	NM_016582	2.695	0.9275	0.4925									#DIV/0!	#DIV/0!	#DIV/0!	#DIV/0!	#DIV/0!	#DIV/0!	#DIV/0!	#DIV/0!	1.209	1.46	0.708	1.471	0.306	-0.602	1.999	0.582	1.517	1.184	1.174	0.677	2.229	-0.175	1.004	1.126	0.954	0.603	0.088	1.088	0.877	0.686	1.084	0.551	CHR11:60475333-60478033
GFOD1	NM_018988	2.695	0.9125	0.4675									#DIV/0!	#DIV/0!	#DIV/0!	#DIV/0!	#DIV/0!	#DIV/0!	#DIV/0!	#DIV/0!	1.36	2.3125	-6.754	2.349	-0.1635	0.567	0.6675	0.8155	1.4435	0.8155	0.0735	0.7685	0.939	0.4915	0.6115	2.3125	0.8005	0.2255	0.8475	1.0925	0.9335	0.207	0.8035	0.9845	CHR6:13593894-13597966
FLJ30934	NM_152760	2.695	0.7275	0.37									#DIV/0!	#DIV/0!	#DIV/0!	#DIV/0!	#DIV/0!	#DIV/0!	#DIV/0!	#DIV/0!	-6.889	100000	0.11	40	-6.876	-7.001	7.233	68.969	2.284	1.294	63.111	-86.951	-12.335	1.375	56.216	-1.705	0.547	0.254	-0.105	-6.154	0.8	87508.3	2.937	7.461	CHR11:65355785-65358485
YIPF3	NM_015388	2.69	0.9475	0.425									#DIV/0!	#DIV/0!	#DIV/0!	#DIV/0!	#DIV/0!	#DIV/0!	#DIV/0!	#DIV/0!	0.842	1.193	0.406	0.869	1.664	0.903	1.843	1.381	1.482	1.023	1.593	1.675	1.651	0.648	1.63	1.54	1.44	1.415	1.171	1.468	1.573	0.892	1.42	1.397	CHR6:43590568-43594880
CBWD1	NM_018491	2.6875	1.19	0.0275									#DIV/0!	#DIV/0!	#DIV/0!	#DIV/0!	#DIV/0!	#DIV/0!	#DIV/0!	#DIV/0!																									CHR9:168532-171232	dne
CCDC105	NM_173482	2.6875	0.83	1.105									#DIV/0!	#DIV/0!	#DIV/0!	#DIV/0!	#DIV/0!	#DIV/0!	#DIV/0!	#DIV/0!	4.02	2.789	0.028	2.7	-1.531	2.625	2.073	4.189	1.547	-37.457	12.436	0.409	1.709	0.438	-1.398	-1.278	-1.211	0.176	1.463	-2.136	1.488	-1.875	1.602	-7.337	CHR19:14980355-14983055
SPATA5L1	NM_024063	2.685	2.815	0.49	1824.97	1901.95	1755.88	1493.05	1599.9	1417.05	1575.29	1488.74	1.22585	1.27756	1.17944	1.0029	1.07467	0.951844	1.05813	1	2.44	50001.4	2.8785	2.738	-0.531	0.491	1.5755	1.779	1.455	0.786	0.803	0.614	1.5175	-0.1855	1.3735	3.783	0.9515	1.3	1.0025	0.6195	1.137	-0.501	0.901	0.7015	CHR15:43479677-43482377
RNF168	NM_152617	2.6825	0.7525	0.3475									#DIV/0!	#DIV/0!	#DIV/0!	#DIV/0!	#DIV/0!	#DIV/0!	#DIV/0!	#DIV/0!	2.492	3.213	0.457	1.703	0.962	0.714	0.964	1.057	1.1	0.861	0.834	1.103	1.192	0.623	1.103	1.011	1.391	1.07	1.57	0.71	1.142	0.67	0.949	0.713	CHR3:197714479-197717179
AFTPH	NM_203437	2.6825	0.7075	0.8975									#DIV/0!	#DIV/0!	#DIV/0!	#DIV/0!	#DIV/0!	#DIV/0!	#DIV/0!	#DIV/0!	1.183	1.63133	0.597	1.404	1.21567	0.448667	1.13867	1.12267	1.33333	0.812	0.917	0.858333	1.145	0.074	1.096	0.944333	1.32867	1.03267	1.11633	1.17	0.938333	0.700333	0.897	0.952	CHR2:64602768-64605468
AOC3	NM_003734	2.68	1.5125	0.995									#DIV/0!	#DIV/0!	#DIV/0!	#DIV/0!	#DIV/0!	#DIV/0!	#DIV/0!	#DIV/0!	1.72	3.406	0.771	3.393	0.726	0.152	1.282	0.879	0.598	0.642	0.529	0.056	0.567	0.373	0.402	0.556	1.885	1.785	2.235	0.925	0.893	0.668	1.055	0.791	CHR17:38254526-38257226
FLJ11184	NM_018352	2.68	0.8775	0.35									#DIV/0!	#DIV/0!	#DIV/0!	#DIV/0!	#DIV/0!	#DIV/0!	#DIV/0!	#DIV/0!	0.803	1.291	0.503	1.806	1.344	0.543	1.323	1.482	2.51	0.995	1.325	1.387	1.279	0.472	1.318	0.766	2.607	2.551	1.845	1.915	1.396	0.735	1.183	1.009	CHR4:164633091-164635791
IL8RB	NM_001557	2.675	1.4675	0.0425									#DIV/0!	#DIV/0!	#DIV/0!	#DIV/0!	#DIV/0!	#DIV/0!	#DIV/0!	#DIV/0!	2.11	3.6085	0.5	8.3335	0.096	0.389	-0.8885	74320.9	0.8555	1.255	5.3745	0.1865	1.7035	-0.95	0.225	-1.7045	2.294	1.656	0.6545	0.5495	0.998	0.7875	0.2625	13.2095	CHR2:218696790-218699490
LSS	NM_002340	2.675	1.1525	0.2975									#DIV/0!	#DIV/0!	#DIV/0!	#DIV/0!	#DIV/0!	#DIV/0!	#DIV/0!	#DIV/0!	1.8895	1.18125	0.87875	1.773	1.17725	-0.0975	2.1065	1.0385	1.17725	0.617	1.57325	1.24775	1.95025	-0.0415	1.15275	0.84525	1.23525	1.165	1.43325	1.12825	0.548	0.7285	0.87425	0.94425	CHR21:46472619-46475319
RNU3IP2	NM_004704	2.675	0.9825	0.3975									#DIV/0!	#DIV/0!	#DIV/0!	#DIV/0!	#DIV/0!	#DIV/0!	#DIV/0!	#DIV/0!																									CHR3:51949200-51953162	dne
ZFHX1B	NM_014795	2.6725	0.1725	0.71									#DIV/0!	#DIV/0!	#DIV/0!	#DIV/0!	#DIV/0!	#DIV/0!	#DIV/0!	#DIV/0!	3.291	4.768	0.526	2.281	1.029	0.461	0.983	0.7	1.147	0.667	0.648	0.768	1.441	0.78	1.091	0.974	0.376	0.422	0.401	1.773	1.086	0.722	1.044	1.004	CHR2:144993886-144996586
GPR177	NM_024911	2.665	0.8475	0.14									#DIV/0!	#DIV/0!	#DIV/0!	#DIV/0!	#DIV/0!	#DIV/0!	#DIV/0!	#DIV/0!	0.953	1.37	0.366	1.179	1.416	0.627	1.487	1.069	1.207	0.988	1.325	1.403	1.048	0.728	1.222	1.271	1.717	2.813	1.955	1.683	1.374	0.877	1.363	1.168	CHR1:68470341-68473041
FLRT2	NM_013231	2.6625	1.13	0.6625									#DIV/0!	#DIV/0!	#DIV/0!	#DIV/0!	#DIV/0!	#DIV/0!	#DIV/0!	#DIV/0!	1.074	1.7	1.024	1.751	0.88	0.4635	1.87	0.7265	0.516	0.634	0.7235	0.809	0.6115	0.5275	0.9225	0.865	0.3125	0.164	0.225	1.0825	0.638	0.716	-5.8665	0.9605	CHR14:85064040-85066740
ZNF197	NM_006991	2.6625	0.5225	0.67									#DIV/0!	#DIV/0!	#DIV/0!	#DIV/0!	#DIV/0!	#DIV/0!	#DIV/0!	#DIV/0!	1.8545	2.3175	0.504	1.412	0.318	0.4925	0.522	0.971	1.0025	0.449	0.849	0.83	0.288	0.304	0.7655	0.876	0.8935	0.7785	0.619	0.8055	1.038	0.264	-17.7195	1.0155	CHR3:44639314-44642014
NA	NM_133176	2.6575	1.5975	0.3725									#DIV/0!	#DIV/0!	#DIV/0!	#DIV/0!	#DIV/0!	#DIV/0!	#DIV/0!	#DIV/0!	4392.03	2440.35	3417.61	4392.07	5976.47	3414.42	6501.58	5078.49	1301.6	5073.99	3652.1	5979.47	6877.58	4269.31	7349.04	17465.4	3501.14	618.814	4402.33	4763.59	8402.86	3415.77	3439.31	1215.06	CHR5:139922403-139926573
SHROOM1	NM_133456	2.6575	1.305	0.1575									#DIV/0!	#DIV/0!	#DIV/0!	#DIV/0!	#DIV/0!	#DIV/0!	#DIV/0!	#DIV/0!	0.908	1.23	0.39	1.441	1.461	0.775	1.649	0.995	1.368	1.041	0.957	1.789	1.428	0.796	1.538	1.346	1.387	1.526	1.458	1.059	1.314	0.873	1.175	1.014	CHR5:132189401-132192101
CACNA1B	NM_000718	2.6575	1	0.63									#DIV/0!	#DIV/0!	#DIV/0!	#DIV/0!	#DIV/0!	#DIV/0!	#DIV/0!	#DIV/0!	3.39433	5.68433	2.07667	6.891	0.449667	1.42467	1.53733	0.902333	0.602333	7.59767	0.517	1.063	78315.7	0.745667	0.846	1.052	0.232667	0.460333	0.668333	0.733333	3.09267	0.748	0.331	0.869667	CHR9:139889861-139892561
RARRES1	NM_002888	2.6575	0.6075	0.4125									#DIV/0!	#DIV/0!	#DIV/0!	#DIV/0!	#DIV/0!	#DIV/0!	#DIV/0!	#DIV/0!	2.167	3.891	0.61	2.414	-1.458	1.246	2.443	2.288	1.523	21.646	1.898	-9.002	94.37	0.844	1.316	1.308	-0.871	-0.309	0.009	-1.389	1.566	0.98	0.973	11.014	CHR3:159932469-159935169
CLDN11	NM_005602	2.6575	0.48	0.3775									#DIV/0!	#DIV/0!	#DIV/0!	#DIV/0!	#DIV/0!	#DIV/0!	#DIV/0!	#DIV/0!	1.111	2.7895	0.491	1.46	1.1215	0.492	0.7855	0.8445	1.1325	0.9675	0.572	1.567	1.5715	0.6605	1.1655	1.0855	0.9645	1.4085	1.5095	0.7405	1.225	0.725	1.095	0.801	CHR3:171617158-171619858
BRD8	NM_183359	2.655	0.5425	0.955									#DIV/0!	#DIV/0!	#DIV/0!	#DIV/0!	#DIV/0!	#DIV/0!	#DIV/0!	#DIV/0!	0.656	1.08	0.406	1.255	1.945	0.891	2.046	1.405	2.011	1.844	1.134	1.151	2.44	0.704	1.6	0.994	1.84	1.93	1.753	1.344	1.865	0.783	0.791	1.343	CHR5:137540583-137544457
C17orf65	NM_178542	2.655	0.395	1.0225									#DIV/0!	#DIV/0!	#DIV/0!	#DIV/0!	#DIV/0!	#DIV/0!	#DIV/0!	#DIV/0!	1.034	2.677	1.018	1.467	0.955	0.739	1.689	0.648	1.554	0.849	0.422	0.952	0.409	0.728	0.323	0.393	0.233	7.325	0.659	0.939	0.918	0.656	0.214	0.562	CHR17:39617899-39621808
SCLT1	NM_144643	2.655	0.34	1.105									#DIV/0!	#DIV/0!	#DIV/0!	#DIV/0!	#DIV/0!	#DIV/0!	#DIV/0!	#DIV/0!	1.639	3.865	1.508	3.845	0.904	0.534	0.6565	0.918	0.7245	0.897	0.6915	1.0175	0.422	0.6065	0.8935	1.039	0.6895	0.506	0.708	1.0575	1.0275	0.628	0.689	1.0415	CHR4:130232155-130236412
TAF6	NM_139123	2.6525	0.545	0.2475									#DIV/0!	#DIV/0!	#DIV/0!	#DIV/0!	#DIV/0!	#DIV/0!	#DIV/0!	#DIV/0!	0.312	0.516	0.323	0.562	1.402	0.768	1.996	1.405	2.321	1.128	1.027	1.453	1.988	0.549	1.295	1.366	1.477	1.634	1.413	1.101	1.362	0.834	1.245	1.186	CHR7:99553000-99557115
C8orf17	NM_020237	2.65	1.1	0.615									#DIV/0!	#DIV/0!	#DIV/0!	#DIV/0!	#DIV/0!	#DIV/0!	#DIV/0!	#DIV/0!	3.6505	2.2355	0.9	5.6235	1.598	-0.172	0.0795	1.158	-0.083	1.1015	0.3105	1.0635	1.699	0.471	0.233	-2.816	0.229	0.461	0.533	0.814	0.1465	0.0515	1.1105	0.219	CHR8:141010397-141013097
MRPS31	NM_005830	2.6475	1.4825	0.5875									#DIV/0!	#DIV/0!	#DIV/0!	#DIV/0!	#DIV/0!	#DIV/0!	#DIV/0!	#DIV/0!	0.945	2.12	0.817	2.004	1.185	0.472	1.366	0.923	1.369	0.66	1.301	1.471	1.109	0.414	1.186	1.749	1.767	1.359	0.971	0.982	1.051	0.625	1.189	0.955	CHR13:40242793-40245493
HS3ST4	NM_006040	2.6475	0.995	0.4575									#DIV/0!	#DIV/0!	#DIV/0!	#DIV/0!	#DIV/0!	#DIV/0!	#DIV/0!	#DIV/0!	9.5115	12.7335	13.571	9.65	0.871	0.797	2.07	1.5155	1.269	11.334	-2.724	1.102	1.366	0.678	1.2675	1.3905	-0.883	0.3515	-0.1575	1.38	1.1765	4.7085	1.493	5.907	CHR16:25608647-25611347
ZNF608	NM_020747	2.6475	0.9525	0.4425									#DIV/0!	#DIV/0!	#DIV/0!	#DIV/0!	#DIV/0!	#DIV/0!	#DIV/0!	#DIV/0!	1.175	1.242	1.325	0.737	1.651	0.696	1.366	1.037	0.907	0.86	1.297	0.887	0.733	0.479	1.508	1.478	1.311	1.265	1.09	0.984	0.892	0.558	0.336	0.948	CHR5:124108204-124110904
NR6A1	NM_033335	2.6475	0.635	0.2075									#DIV/0!	#DIV/0!	#DIV/0!	#DIV/0!	#DIV/0!	#DIV/0!	#DIV/0!	#DIV/0!	5.798	-24.0955	2.9	-21.357	1.1915	-0.9085	0.5825	2.543	10.06	0.3235	3.5315	0.664	1.4745	0.771	1.1395	-0.4005	0.447	0.925	3.132	0.929	0.634	0.84	0.8885	3.459	CHR9:126572897-126575597
NA	NM_001007238	2.645	2.9675	0.475	68.4075	42.5803	37.0286	35.6746	41.4772	13.1251	9.70485	29.5032	2.31865	1.44325	1.25507	1.20918	1.40586	0.444873	0.328943	1	no	no	no	no	no	no	no	no	no	no	no	no	no	no	no	no	no	no	no	no	no	no	no	no	CHR1:227471301-227476169
PDPR	NM_017990	2.645	1.6275	0.3525									#DIV/0!	#DIV/0!	#DIV/0!	#DIV/0!	#DIV/0!	#DIV/0!	#DIV/0!	#DIV/0!																									CHR16:68702829-68705529
ZNF96	NM_001039643	2.645	0.995	0.65									#DIV/0!	#DIV/0!	#DIV/0!	#DIV/0!	#DIV/0!	#DIV/0!	#DIV/0!	#DIV/0!																									CHR6:28474987-28477687
OR5M11	NM_001005245	2.6425	0.39	0.885									#DIV/0!	#DIV/0!	#DIV/0!	#DIV/0!	#DIV/0!	#DIV/0!	#DIV/0!	#DIV/0!																									CHR11:56066809-56069509
C10orf31	NM_001012713	2.64	1.785	0.3975									#DIV/0!	#DIV/0!	#DIV/0!	#DIV/0!	#DIV/0!	#DIV/0!	#DIV/0!	#DIV/0!																									CHR10:11401353-11404053
KIAA1718	NM_030647	2.64	0.5025	0.5775									#DIV/0!	#DIV/0!	#DIV/0!	#DIV/0!	#DIV/0!	#DIV/0!	#DIV/0!	#DIV/0!																									CHR7:139522710-139525410
ZNF792	NM_175872	2.6375	3.34	0.1175	160.991	264.274	219.966	114.883	230.875	152.142	83.3845	53.6539	3.00056	4.92554	4.09973	2.14119	4.30305	2.83562	1.55412	1	3.093	3.72	3.6	3.962	-0.194	0.754	1.666	0.355	1.415	0.707	0.128	0.186	0.881	-0.135	0.697	1.127	0.324	0.326	0.688	0.786	0.849	0.711	1.044	0.829	CHR19:40142544-40145244
BRS3	NM_001727	2.6375	1.6225	0.3775									#DIV/0!	#DIV/0!	#DIV/0!	#DIV/0!	#DIV/0!	#DIV/0!	#DIV/0!	#DIV/0!																									CHRX:135395590-135398290
C10orf11	NM_032024	2.635	0.98	0.5175									#DIV/0!	#DIV/0!	#DIV/0!	#DIV/0!	#DIV/0!	#DIV/0!	#DIV/0!	#DIV/0!																									CHR10:77210324-77213024
GNL3L	NM_019067	2.635	0.7325	0.625									#DIV/0!	#DIV/0!	#DIV/0!	#DIV/0!	#DIV/0!	#DIV/0!	#DIV/0!	#DIV/0!																									CHRX:54571266-54573966
UCHL5	NM_015984	2.6325	0.4475	0.4975									#DIV/0!	#DIV/0!	#DIV/0!	#DIV/0!	#DIV/0!	#DIV/0!	#DIV/0!	#DIV/0!																									CHR1:191293586-191297344
DPH5	NM_015958	2.63	1.9425	0.3875									#DIV/0!	#DIV/0!	#DIV/0!	#DIV/0!	#DIV/0!	#DIV/0!	#DIV/0!	#DIV/0!																									CHR1:101263419-101266119
SPANXE	NM_145665	2.63	0.795	0.4625									#DIV/0!	#DIV/0!	#DIV/0!	#DIV/0!	#DIV/0!	#DIV/0!	#DIV/0!	#DIV/0!																									CHRX:140613764-140616521
DNASE1	NM_005223	2.63	0.7375	0.215									#DIV/0!	#DIV/0!	#DIV/0!	#DIV/0!	#DIV/0!	#DIV/0!	#DIV/0!	#DIV/0!																									CHR16:3640740-3643440
GOLPH4	NM_014498	2.63	0.735	0.6175									#DIV/0!	#DIV/0!	#DIV/0!	#DIV/0!	#DIV/0!	#DIV/0!	#DIV/0!	#DIV/0!																									CHR3:169295863-169298563
COL2A1	NM_033150	2.63	0.625	0.2525									#DIV/0!	#DIV/0!	#DIV/0!	#DIV/0!	#DIV/0!	#DIV/0!	#DIV/0!	#DIV/0!																									CHR12:46684028-46686728
CMIP	NM_030629	2.63	0.5925	0.515									#DIV/0!	#DIV/0!	#DIV/0!	#DIV/0!	#DIV/0!	#DIV/0!	#DIV/0!	#DIV/0!																									CHR16:80084254-80086954
ADAMTS5	NM_007038	2.63	0.325	0.34									#DIV/0!	#DIV/0!	#DIV/0!	#DIV/0!	#DIV/0!	#DIV/0!	#DIV/0!	#DIV/0!																									CHR21:27260203-27262903
AGPAT4	NM_020133	2.6275	1.135	0.6675									#DIV/0!	#DIV/0!	#DIV/0!	#DIV/0!	#DIV/0!	#DIV/0!	#DIV/0!	#DIV/0!																									CHR6:161614597-161617297
ARHGAP11A	NM_199357	2.625	1.1825	0.5225									#DIV/0!	#DIV/0!	#DIV/0!	#DIV/0!	#DIV/0!	#DIV/0!	#DIV/0!	#DIV/0!																									CHR15:30692782-30695482
TRIAP1	NM_016399	2.625	1.085	0.41									#DIV/0!	#DIV/0!	#DIV/0!	#DIV/0!	#DIV/0!	#DIV/0!	#DIV/0!	#DIV/0!																									CHR12:119366466-119370798
S100P	NM_005980	2.625	0.8475	0.2825									#DIV/0!	#DIV/0!	#DIV/0!	#DIV/0!	#DIV/0!	#DIV/0!	#DIV/0!	#DIV/0!																									CHR4:6744266-6746966
DOCK4	NM_014705	2.625	0.4675	0.415									#DIV/0!	#DIV/0!	#DIV/0!	#DIV/0!	#DIV/0!	#DIV/0!	#DIV/0!	#DIV/0!																									CHR7:111631678-111635629
MAGI3	NM_152900	2.625	0.445	0.75									#DIV/0!	#DIV/0!	#DIV/0!	#DIV/0!	#DIV/0!	#DIV/0!	#DIV/0!	#DIV/0!																									CHR1:113732693-113735678
EFHD2	NM_024329	2.625	0.2475	0.6175									#DIV/0!	#DIV/0!	#DIV/0!	#DIV/0!	#DIV/0!	#DIV/0!	#DIV/0!	#DIV/0!																									CHR1:15606827-15609527
MMP13	NM_002427	2.6225	1.7575	0.9225									#DIV/0!	#DIV/0!	#DIV/0!	#DIV/0!	#DIV/0!	#DIV/0!	#DIV/0!	#DIV/0!																									CHR11:102331172-102333872
C17orf68	NM_025099	2.6225	0.27	0.175									#DIV/0!	#DIV/0!	#DIV/0!	#DIV/0!	#DIV/0!	#DIV/0!	#DIV/0!	#DIV/0!																									CHR17:8091161-8094287
SPRY3	NM_005840	2.62	3.2375	0.435	-2.51127	2.16721	-7.40059	-4.03345	-14.7458	-9.40051	-1.27551	9.06507	-0.277027	0.239072	-0.816385	-0.444944	-1.62666	-1.037	-0.140706	1	3.74	13.729	1.899	7.074	-0.3395	-0.248	0.741	0.7895	1.456	1.1415	-0.2595	0.1535	2.0585	0.215	0.798	0.7315	0.2315	0.203	0.539	0.392	1.151	-0.078	1.049	0.2935	CHRY:57507644-57510344
ARID1A	NM_139135	2.62	0.795	0.7975									#DIV/0!	#DIV/0!	#DIV/0!	#DIV/0!	#DIV/0!	#DIV/0!	#DIV/0!	#DIV/0!																									CHR1:26892911-26895611
C9orf3	NM_032823	2.6175	1.0575	0.2225									#DIV/0!	#DIV/0!	#DIV/0!	#DIV/0!	#DIV/0!	#DIV/0!	#DIV/0!	#DIV/0!																									CHR9:96526614-96529314
BTN3A3	NM_197974	2.6175	0.7675	0.3425									#DIV/0!	#DIV/0!	#DIV/0!	#DIV/0!	#DIV/0!	#DIV/0!	#DIV/0!	#DIV/0!																									CHR6:26546541-26549241
SUV420H1	NM_016028	2.6175	0.53	0.4125									#DIV/0!	#DIV/0!	#DIV/0!	#DIV/0!	#DIV/0!	#DIV/0!	#DIV/0!	#DIV/0!																									CHR11:67736860-67739560
HARS	NM_002109	2.6175	0.39	0.7775									#DIV/0!	#DIV/0!	#DIV/0!	#DIV/0!	#DIV/0!	#DIV/0!	#DIV/0!	#DIV/0!																									CHR5:140049001-140053355
EIF3S4	NM_003755	2.6175	0.0725	0.7325									#DIV/0!	#DIV/0!	#DIV/0!	#DIV/0!	#DIV/0!	#DIV/0!	#DIV/0!	#DIV/0!																									CHR19:10091085-10093785
TCP10	NM_004610	2.615	1.5625	0.12									#DIV/0!	#DIV/0!	#DIV/0!	#DIV/0!	#DIV/0!	#DIV/0!	#DIV/0!	#DIV/0!																									CHR6:167717488-167720188
CDK5RAP1	NM_016408	2.615	0.6675	0.9275	1254.04	964.147	1038.55	719.075	959.784	941.517	1015.35	1123.58	1.11611	0.858105	0.924322	0.639988	0.854223	0.837964	0.903675	1	0.97	0.972	0.389	0.988	1.544	0.459	1.199	1.292	1.557	1.028	1.345	1.176	1.357	0.905	0.266	1.364	1.267	1.465	1.031	0.852	1.366	0.509	1.446	1.104	CHR20:31452498-31455198
CD300C	NM_006678	2.6125	2.56	-0.0125	8.08016	-0.584289	43.0845	8.92917	1.32812	12.1546	11.0129	82.4265	0.0980287	-0.0070886	0.522702	0.108329	0.0161127	0.14746	0.133609	1	2.371	-49	3.263	2.432	-1.006	0.438	-0.104	1.046	0.997	6.937	1.017	-0.146	2.005	1.75	-0.39	0.301	-0.479	0.418	-0.322	22.275	-0.241	0	0.783	-3.109	CHR17:70053377-70056077
RASAL2	NM_170692	2.6125	0.7275	0.28									#DIV/0!	#DIV/0!	#DIV/0!	#DIV/0!	#DIV/0!	#DIV/0!	#DIV/0!	#DIV/0!																									CHR1:176328052-176330752
SERP1	NM_014445	2.6125	0.6775	1.0375									#DIV/0!	#DIV/0!	#DIV/0!	#DIV/0!	#DIV/0!	#DIV/0!	#DIV/0!	#DIV/0!																									CHR3:151745063-151749127
C12orf31	NM_032338	2.6125	0.095	0.835									#DIV/0!	#DIV/0!	#DIV/0!	#DIV/0!	#DIV/0!	#DIV/0!	#DIV/0!	#DIV/0!																									CHR12:64810300-64813000
OR2T11	NM_001001964	2.61	1.315	0.8875									#DIV/0!	#DIV/0!	#DIV/0!	#DIV/0!	#DIV/0!	#DIV/0!	#DIV/0!	#DIV/0!																									CHR1:246856552-246859252
SARS2	NM_017827	2.61	1.08	0.6875									#DIV/0!	#DIV/0!	#DIV/0!	#DIV/0!	#DIV/0!	#DIV/0!	#DIV/0!	#DIV/0!																									CHR19:44110987-44115576
ANKFN1	NM_153228	2.6075	3.0175	0.325	31.5303	14.3285	34.9754	-6.37627	-6.98724	17.1043	43.3817	0.894292	35.2573	16.0222	39.1096	-7.12997	-7.81315	19.1261	48.5095	1	3.936	4.381	-5.833	0.986	-2.625	0.825	0	1.09	23.983	0.743	0.863	0.851	1.581	0.729	0.987	1.299	-0.155	0.131	0.093	0.693	0.96	6.563	1.566	0.078	CHR17:51583634-51586334
XTP3TPA	NM_024096	2.6075	0.6975	0.335									#DIV/0!	#DIV/0!	#DIV/0!	#DIV/0!	#DIV/0!	#DIV/0!	#DIV/0!	#DIV/0!																									CHR16:30348374-30351074
UBE2G2	NM_182688	2.6075	0.5225	0.5725									#DIV/0!	#DIV/0!	#DIV/0!	#DIV/0!	#DIV/0!	#DIV/0!	#DIV/0!	#DIV/0!																									CHR21:45045666-45048366
C14orf159	NM_024952	2.605	3.315	0.26	2174.27	1633.03	1652.1	1618.91	1405.53	1318.27	1382.51	1046.57	2.07753	1.56037	1.57859	1.54687	1.34299	1.25962	1.32099	1	0.692	0.876	0.324	0.78	1.422	0.648	1.203	1.088	1.651	1.068	0.879	1.299	0.915	0.418	1.341	0.922	1.349	0.948	1.086	1.063	1.333	0.646	1.167	1.154	CHR14:90648596-90651296
GLP1R	NM_002062	2.605	1.1325	0.4075									#DIV/0!	#DIV/0!	#DIV/0!	#DIV/0!	#DIV/0!	#DIV/0!	#DIV/0!	#DIV/0!																									CHR6:39122394-39125094
C14orf179	NM_052873	2.605	0.9425	0.4075									#DIV/0!	#DIV/0!	#DIV/0!	#DIV/0!	#DIV/0!	#DIV/0!	#DIV/0!	#DIV/0!																									CHR14:75519677-75522377
HS3ST3B1	NM_006041	2.605	0.695	0.67									#DIV/0!	#DIV/0!	#DIV/0!	#DIV/0!	#DIV/0!	#DIV/0!	#DIV/0!	#DIV/0!																									CHR17:14143030-14145730
PRDX1	NM_181697	2.605	0.46	0.2975									#DIV/0!	#DIV/0!	#DIV/0!	#DIV/0!	#DIV/0!	#DIV/0!	#DIV/0!	#DIV/0!																									CHR1:45759696-45762396
NUP88	NM_002532	2.6025	0.175	0.655									#DIV/0!	#DIV/0!	#DIV/0!	#DIV/0!	#DIV/0!	#DIV/0!	#DIV/0!	#DIV/0!																									CHR17:5261484-5265920
CCDC41	NM_016122	2.6	3.0325	0.42	1178.45	725.426	786.812	490.635	444.265	732.231	821.558	774.438	1.52168	0.936713	1.01598	0.633537	0.573661	0.9455	1.06084	1	0.611	1.083	0.726	1.638	1.902	0.85	1.971	1.319	1.237	1.685	1.322	1.212	1.291	0.509	1.03	1.25	1.84	1.911	1.508	1.456	0.86	0.731	0.915	0.941	CHR12:93377112-93379812
RBMXL1	NM_019610	2.6	2.5575	0.2375	296.477	212.535	235.426	195.506	215.587	178.477	290.76	206.973	1.43244	1.02687	1.13747	0.944597	1.04162	0.862319	1.40482	1	1.349	2.11	0.93	1.913	0.927	0.0415	0.4245	0.79	1.0595	0.8775	0.971	0.741	1.094	0.58	0.5515	0.7825	0.746	-1.583	0.4155	1.064	0.565	0.583	0.538	0.9025	CHR1:89230604-89233304
VPS35	NM_018206	2.6	1.3375	0.59									#DIV/0!	#DIV/0!	#DIV/0!	#DIV/0!	#DIV/0!	#DIV/0!	#DIV/0!	#DIV/0!																									CHR16:45278858-45282793
CTA-126B4.3	NM_015703	2.6	0.945	1.0275									#DIV/0!	#DIV/0!	#DIV/0!	#DIV/0!	#DIV/0!	#DIV/0!	#DIV/0!	#DIV/0!																									CHR22:41245252-41247952
HIST1H2BC	NM_003526	2.6	0.915	1.08									#DIV/0!	#DIV/0!	#DIV/0!	#DIV/0!	#DIV/0!	#DIV/0!	#DIV/0!	#DIV/0!																									CHR6:26230151-26234311
WDR12	NM_018256	2.6	0.7075	0.435									#DIV/0!	#DIV/0!	#DIV/0!	#DIV/0!	#DIV/0!	#DIV/0!	#DIV/0!	#DIV/0!																									CHR2:203483502-203486839
AGTPBP1	NM_015239	2.6	0.4	0.5575									#DIV/0!	#DIV/0!	#DIV/0!	#DIV/0!	#DIV/0!	#DIV/0!	#DIV/0!	#DIV/0!																									CHR9:87546209-87548909
SNRPC	NM_003093	2.6	0.1775	0.435									#DIV/0!	#DIV/0!	#DIV/0!	#DIV/0!	#DIV/0!	#DIV/0!	#DIV/0!	#DIV/0!																									CHR6:34831092-34833792
HNRPK	NM_031262	2.5975	0.9875	0.29									#DIV/0!	#DIV/0!	#DIV/0!	#DIV/0!	#DIV/0!	#DIV/0!	#DIV/0!	#DIV/0!																									CHR9:85783332-85787539
COL19A1	NM_001858	2.5975	0.1975	1.2225									#DIV/0!	#DIV/0!	#DIV/0!	#DIV/0!	#DIV/0!	#DIV/0!	#DIV/0!	#DIV/0!																									CHR6:70630968-70633668	2.38
SLC13A3	NM_001011554	2.5975	0.0975	0.4225									#DIV/0!	#DIV/0!	#DIV/0!	#DIV/0!	#DIV/0!	#DIV/0!	#DIV/0!	#DIV/0!																									CHR20:44746014-44748714
EDG1	NM_001400	2.595	3.02	0.5275	62.9305	411.74	131.578	74.033	59.3213	79.6376	55.3429	50.345	1.24999	8.17837	2.61352	1.47051	1.1783	1.58184	1.09927	1	1.046	9.317	0.842	3.858	0.848	0.192	0.496	0.739	0.641	0.587	0.241	-0.421	1.546	0.992	0.816	0.981	0.433	0.735	0.352	1.089	1.059	0.875	0.908	0.782	CHR1:101472963-101475663
LOC641522	NM_001039083	2.595	1.3725	0.4325									#DIV/0!	#DIV/0!	#DIV/0!	#DIV/0!	#DIV/0!	#DIV/0!	#DIV/0!	#DIV/0!																									CHR17:41794326-41797026
OR51G2	NM_001005238	2.5925	2.3175	0.6	25.6599	26.9659	33.1977	15.9028	22.67	-4.74732	35.3674	36.548	0.702089	0.737822	0.908333	0.435122	0.620282	-0.129893	0.967698	1	no	no	no	no	no	no	no	no	no	no	no	no	no	no	no	no	no	no	no	no	no	no	no	no	CHR11:4892969-4895669
OR10H2	NM_013939	2.5925	1.505	0.3425									#DIV/0!	#DIV/0!	#DIV/0!	#DIV/0!	#DIV/0!	#DIV/0!	#DIV/0!	#DIV/0!																									CHR19:15697653-15700353
FKSG44	NM_031904	2.5925	1.1125	0.445									#DIV/0!	#DIV/0!	#DIV/0!	#DIV/0!	#DIV/0!	#DIV/0!	#DIV/0!	#DIV/0!																									CHR11:64905920-64911198
RHOH	NM_004310	2.5925	0.6775	0.2725									#DIV/0!	#DIV/0!	#DIV/0!	#DIV/0!	#DIV/0!	#DIV/0!	#DIV/0!	#DIV/0!																									CHR4:39872796-39875496
CPLX2	NM_001008220	2.5925	0.62	0.27									#DIV/0!	#DIV/0!	#DIV/0!	#DIV/0!	#DIV/0!	#DIV/0!	#DIV/0!	#DIV/0!																									CHR5:175228906-175231606
POLR3GL	NM_032305	2.5925	0.3575	0.6525									#DIV/0!	#DIV/0!	#DIV/0!	#DIV/0!	#DIV/0!	#DIV/0!	#DIV/0!	#DIV/0!																									CHR1:144179664-144183944
RAB24	NM_001031677	2.5925	0.2575	0.2									#DIV/0!	#DIV/0!	#DIV/0!	#DIV/0!	#DIV/0!	#DIV/0!	#DIV/0!	#DIV/0!																									CHR5:176661240-176665511
NA	NM_199485	2.5925	0.2025	0.215									#DIV/0!	#DIV/0!	#DIV/0!	#DIV/0!	#DIV/0!	#DIV/0!	#DIV/0!	#DIV/0!																									CHR20:34665380-34668080
PRKRIR	NM_004705	2.59	1.1425	0.6275									#DIV/0!	#DIV/0!	#DIV/0!	#DIV/0!	#DIV/0!	#DIV/0!	#DIV/0!	#DIV/0!																									CHR11:75767959-75771728
CCNB1IP1	NM_182849	2.59	0.3425	0.7									#DIV/0!	#DIV/0!	#DIV/0!	#DIV/0!	#DIV/0!	#DIV/0!	#DIV/0!	#DIV/0!																									CHR14:19870797-19873497
VILL	NM_015873	2.5875	3	0.01	30.6936	30.1835	9.19078	16.0774	11.1734	23.9105	8.2909	45.5303	0.674137	0.662933	0.201861	0.353115	0.245407	0.525157	0.182096	1	1.094	1.209	0.729	1.013	0.838	0.717	1.288	0.768	0.844	0.451	0.807	0.697	1.163	0.71	0.707	1.106	0.899	0.633	0.615	0.833	0.893	0.646	1.134	0.649	CHR3:38008446-38011146
CRH	NM_000756	2.5875	1.6575	0.425									#DIV/0!	#DIV/0!	#DIV/0!	#DIV/0!	#DIV/0!	#DIV/0!	#DIV/0!	#DIV/0!																									CHR8:67252752-67255452
OR5R1	NM_001004744	2.5875	0.385	0.9125									#DIV/0!	#DIV/0!	#DIV/0!	#DIV/0!	#DIV/0!	#DIV/0!	#DIV/0!	#DIV/0!																									CHR11:55941784-55944484
C6orf134	NM_001031722	2.585	3.53	0.7525	127.716	51.0568	63.5888	83.9077	52.9226	61.7222	54.0622	85.523	1.49335	0.596996	0.743528	0.981113	0.618812	0.721703	0.632136	1	0.7565	4.371	1.009	50000.1	1.0785	0.6755	0.653	5.014	1.598	0.2905	-1.177	1.3105	1.7895	0.303	1.2155	-3.22	0.9465	0.8145	-1.3245	1.3085	0.9465	0.731	1.7885	-3.554	CHR6:30700431-30703141
LYPD6	NM_194317	2.585	1.4025	0.475									#DIV/0!	#DIV/0!	#DIV/0!	#DIV/0!	#DIV/0!	#DIV/0!	#DIV/0!	#DIV/0!																									CHR2:149893158-149895858
SPAG7	NM_004890	2.58	0.3125	0.065									#DIV/0!	#DIV/0!	#DIV/0!	#DIV/0!	#DIV/0!	#DIV/0!	#DIV/0!	#DIV/0!																									CHR17:4811332-4814032
ZNF691	NM_015911	2.5775	0.5475	0.4925									#DIV/0!	#DIV/0!	#DIV/0!	#DIV/0!	#DIV/0!	#DIV/0!	#DIV/0!	#DIV/0!																									CHR1:43082666-43085366
ZNF17	NM_006959	2.575	0.6325	0.8825									#DIV/0!	#DIV/0!	#DIV/0!	#DIV/0!	#DIV/0!	#DIV/0!	#DIV/0!	#DIV/0!																									CHR19:62612158-62614858
GPR55	NM_005683	2.5725	0.7725	0.0825									#DIV/0!	#DIV/0!	#DIV/0!	#DIV/0!	#DIV/0!	#DIV/0!	#DIV/0!	#DIV/0!																									CHR2:231497685-231500385
RSHL3	NM_001010892	2.5725	0.375	0.8325									#DIV/0!	#DIV/0!	#DIV/0!	#DIV/0!	#DIV/0!	#DIV/0!	#DIV/0!	#DIV/0!																									CHR6:117042142-117044842
PVRL3	NM_015480	2.57	0.7875	0.435									#DIV/0!	#DIV/0!	#DIV/0!	#DIV/0!	#DIV/0!	#DIV/0!	#DIV/0!	#DIV/0!																									CHR3:112271354-112274054
MRPS18A	NM_018135	2.57	0.3475	0.395									#DIV/0!	#DIV/0!	#DIV/0!	#DIV/0!	#DIV/0!	#DIV/0!	#DIV/0!	#DIV/0!																									CHR6:43763006-43765706
HIST1H2AB	NM_003513	2.5675	3.8	0.5575	87.409	57.6986	86.8385	65.4272	41.3406	66.3908	106.164	89.6916	0.974551	0.643301	0.96819	0.729469	0.460919	0.740212	1.18365	1	0.702	1.921	1.11	0.933	0.946	0.471	1.287	1.123	2.118	1.145	0.695	2.076	1.655	0.438	1.202	1.247	0.7	1.326	0.55	0.596	0.945	0.461	0.846	0.784	CHR6:26139767-26143975
PMP22	NM_000304	2.5675	2.4275	-0.3075	3174.41	1995.75	3353.76	2013.98	4168.54	2408.45	2240.42	3016.98	1.05218	0.661508	1.11163	0.667549	1.38169	0.7983	0.742603	1	1.36	1.171	0.384	1.336	0.841	0.496	1.207	0.988	1.41	0.848	1.396	0.879	1.843	0.604	0.903	0.932	0.831	0.97	1.116	1.003	0.975	0.718	1.409	0.921	CHR17:15108869-15111569
OPN3	NM_014322	2.5675	1.1275	0.875									#DIV/0!	#DIV/0!	#DIV/0!	#DIV/0!	#DIV/0!	#DIV/0!	#DIV/0!	#DIV/0!																									CHR1:239869824-239872524
CCDC6	NM_005436	2.5675	0.94	1.02									#DIV/0!	#DIV/0!	#DIV/0!	#DIV/0!	#DIV/0!	#DIV/0!	#DIV/0!	#DIV/0!																									CHR10:61335814-61338514
ABCC8	NM_000352	2.5675	0.5475	0.5025									#DIV/0!	#DIV/0!	#DIV/0!	#DIV/0!	#DIV/0!	#DIV/0!	#DIV/0!	#DIV/0!																									CHR11:17454525-17457225
C14orf132	NM_020215	2.565	1.965	0.2125									#DIV/0!	#DIV/0!	#DIV/0!	#DIV/0!	#DIV/0!	#DIV/0!	#DIV/0!	#DIV/0!																									CHR14:95573230-95575930
KLF8	NM_007250	2.5625	0.6175	0.3925									#DIV/0!	#DIV/0!	#DIV/0!	#DIV/0!	#DIV/0!	#DIV/0!	#DIV/0!	#DIV/0!																									CHRX:56273856-56276556
NPAT	NM_002519	2.56	0.89	0.915									#DIV/0!	#DIV/0!	#DIV/0!	#DIV/0!	#DIV/0!	#DIV/0!	#DIV/0!	#DIV/0!																									CHR11:107596568-107600707
SMU1	NM_018225	2.56	0.68	0.2175									#DIV/0!	#DIV/0!	#DIV/0!	#DIV/0!	#DIV/0!	#DIV/0!	#DIV/0!	#DIV/0!																									CHR9:33066144-33068844
SEC22A	NM_012430	2.56	0.6175	0.5775									#DIV/0!	#DIV/0!	#DIV/0!	#DIV/0!	#DIV/0!	#DIV/0!	#DIV/0!	#DIV/0!																									CHR3:124401298-124403998
C20orf12	NM_018152	2.5575	2.435	0.61	44.2699	45.4009	83.022	83.8859	52.516	55.8747	40.0034	47.5961	0.930116	0.953878	1.7443	1.76245	1.10337	1.17393	0.840477	1	3.3825	3.599	1.1195	2.4185	0.734	0.61675	0.85525	1.1075	1.53225	0.7195	2.2715	0.82725	1.3995	0.54775	0.99475	1.1195	0.466	-0.4425	1.2035	0.84625	0.62475	0.6645	0.71425	0.2575	CHR20:18393832-18397874
CS	NM_198324	2.5575	0.5925	0.25									#DIV/0!	#DIV/0!	#DIV/0!	#DIV/0!	#DIV/0!	#DIV/0!	#DIV/0!	#DIV/0!																									CHR12:54979942-54982642
NCLN	NM_020170	2.5575	0.4025	0.1875									#DIV/0!	#DIV/0!	#DIV/0!	#DIV/0!	#DIV/0!	#DIV/0!	#DIV/0!	#DIV/0!																									CHR19:3134674-3137374
PDYN	NM_024411	2.555	1.705	0.195									#DIV/0!	#DIV/0!	#DIV/0!	#DIV/0!	#DIV/0!	#DIV/0!	#DIV/0!	#DIV/0!																									CHR20:1922202-1924902
RAB3GAP2	NM_012414	2.555	1.7	1.37									#DIV/0!	#DIV/0!	#DIV/0!	#DIV/0!	#DIV/0!	#DIV/0!	#DIV/0!	#DIV/0!																									CHR1:218511875-218514575
ICT1	NM_001545	2.555	0.53	0.495									#DIV/0!	#DIV/0!	#DIV/0!	#DIV/0!	#DIV/0!	#DIV/0!	#DIV/0!	#DIV/0!																									CHR17:70518174-70520874
XPO6	NM_015171	2.555	0.31	0.7									#DIV/0!	#DIV/0!	#DIV/0!	#DIV/0!	#DIV/0!	#DIV/0!	#DIV/0!	#DIV/0!																									CHR16:28099353-28102053
PGM2	NM_018290	2.5525	1.135	0.415									#DIV/0!	#DIV/0!	#DIV/0!	#DIV/0!	#DIV/0!	#DIV/0!	#DIV/0!	#DIV/0!																									CHR4:37502536-37505236
PGRMC2	NM_006320	2.5525	1.1225	0.4575									#DIV/0!	#DIV/0!	#DIV/0!	#DIV/0!	#DIV/0!	#DIV/0!	#DIV/0!	#DIV/0!																									CHR4:129427900-129430600
WDR86	NM_198285	2.5525	0.965	0.505									#DIV/0!	#DIV/0!	#DIV/0!	#DIV/0!	#DIV/0!	#DIV/0!	#DIV/0!	#DIV/0!																									CHR7:150738173-150740873
PRCP	NM_199418	2.5525	0.6825	0.51									#DIV/0!	#DIV/0!	#DIV/0!	#DIV/0!	#DIV/0!	#DIV/0!	#DIV/0!	#DIV/0!																									CHR11:82288216-82291405
PPYR1	NM_005972	2.5525	0.52	0.5125									#DIV/0!	#DIV/0!	#DIV/0!	#DIV/0!	#DIV/0!	#DIV/0!	#DIV/0!	#DIV/0!																									CHR10:46501339-46504039
GPLD1	NM_001503	2.5525	0.435	0.1325									#DIV/0!	#DIV/0!	#DIV/0!	#DIV/0!	#DIV/0!	#DIV/0!	#DIV/0!	#DIV/0!																									CHR6:24597278-24600029
PDCD6IP	NM_013374	2.55	1.5775	0.6875									#DIV/0!	#DIV/0!	#DIV/0!	#DIV/0!	#DIV/0!	#DIV/0!	#DIV/0!	#DIV/0!																									CHR3:33812360-33815060
TSN	NM_004622	2.55	1.08	0.61									#DIV/0!	#DIV/0!	#DIV/0!	#DIV/0!	#DIV/0!	#DIV/0!	#DIV/0!	#DIV/0!																									CHR2:122227390-122230090
ALDH1L2	NM_001034173	2.545	0.725	0.7475									#DIV/0!	#DIV/0!	#DIV/0!	#DIV/0!	#DIV/0!	#DIV/0!	#DIV/0!	#DIV/0!																									CHR12:104001866-104004566
WFDC10A	NM_080753	2.5425	1.2575	0.9775									#DIV/0!	#DIV/0!	#DIV/0!	#DIV/0!	#DIV/0!	#DIV/0!	#DIV/0!	#DIV/0!																									CHR20:43689598-43692298
SPRR2G	NM_001014291	2.54	1.07	0.335									#DIV/0!	#DIV/0!	#DIV/0!	#DIV/0!	#DIV/0!	#DIV/0!	#DIV/0!	#DIV/0!																									CHR1:151389467-151392167
SEZ6	NM_178860	2.54	0.2875	0.645									#DIV/0!	#DIV/0!	#DIV/0!	#DIV/0!	#DIV/0!	#DIV/0!	#DIV/0!	#DIV/0!																									CHR17:24356789-24359489
BTBD11	NM_152322	2.5375	0.8225	-0.0175									#DIV/0!	#DIV/0!	#DIV/0!	#DIV/0!	#DIV/0!	#DIV/0!	#DIV/0!	#DIV/0!																									CHR12:106550538-106553238
RP11-301I17.1	NM_017993	2.5375	0.78	0.3725									#DIV/0!	#DIV/0!	#DIV/0!	#DIV/0!	#DIV/0!	#DIV/0!	#DIV/0!	#DIV/0!																									CHR13:43139155-43141855
HEBP1	NM_015987	2.5375	0.625	0.515									#DIV/0!	#DIV/0!	#DIV/0!	#DIV/0!	#DIV/0!	#DIV/0!	#DIV/0!	#DIV/0!																									CHR12:13043988-13046688
PTGES3	NM_006601	2.535	0.9025	0.125									#DIV/0!	#DIV/0!	#DIV/0!	#DIV/0!	#DIV/0!	#DIV/0!	#DIV/0!	#DIV/0!																									CHR12:55367656-55370356
HES7	NM_032580	2.535	0.77	0.45									#DIV/0!	#DIV/0!	#DIV/0!	#DIV/0!	#DIV/0!	#DIV/0!	#DIV/0!	#DIV/0!																									CHR17:7967627-7970327
STX6	NM_005819	2.5325	0.6825	0.495									#DIV/0!	#DIV/0!	#DIV/0!	#DIV/0!	#DIV/0!	#DIV/0!	#DIV/0!	#DIV/0!																									CHR1:179258169-179260869
TSC1	NM_001008567	2.53	1.035	0.64									#DIV/0!	#DIV/0!	#DIV/0!	#DIV/0!	#DIV/0!	#DIV/0!	#DIV/0!	#DIV/0!																									CHR9:134809341-134812041
SUHW1	NM_080740	2.53	0.6675	0.3675									#DIV/0!	#DIV/0!	#DIV/0!	#DIV/0!	#DIV/0!	#DIV/0!	#DIV/0!	#DIV/0!																									CHR22:21204113-21206813
ESRRB	NM_004452	2.53	0.48	0.2525									#DIV/0!	#DIV/0!	#DIV/0!	#DIV/0!	#DIV/0!	#DIV/0!	#DIV/0!	#DIV/0!																									CHR14:75905278-75907978
CDGAP	NM_020754	2.53	0.2925	0.7675									#DIV/0!	#DIV/0!	#DIV/0!	#DIV/0!	#DIV/0!	#DIV/0!	#DIV/0!	#DIV/0!																									CHR3:120493709-120496409
TMED5	NM_016040	2.5275	0.5125	1.2625									#DIV/0!	#DIV/0!	#DIV/0!	#DIV/0!	#DIV/0!	#DIV/0!	#DIV/0!	#DIV/0!																									CHR1:93416307-93421034
E2F8	NM_024680	2.525	1.03	0.255									#DIV/0!	#DIV/0!	#DIV/0!	#DIV/0!	#DIV/0!	#DIV/0!	#DIV/0!	#DIV/0!																									CHR11:19218583-19221283
EXTL2	NM_001439	2.525	0.475	0.8275									#DIV/0!	#DIV/0!	#DIV/0!	#DIV/0!	#DIV/0!	#DIV/0!	#DIV/0!	#DIV/0!																									CHR1:101132065-101135206	2.46
DNAJA1	NM_001539	2.525	0.3925	0.355									#DIV/0!	#DIV/0!	#DIV/0!	#DIV/0!	#DIV/0!	#DIV/0!	#DIV/0!	#DIV/0!																									CHR9:33013008-33015708
LCN2	NM_005564	2.52	0.4375	-0.065									#DIV/0!	#DIV/0!	#DIV/0!	#DIV/0!	#DIV/0!	#DIV/0!	#DIV/0!	#DIV/0!																									CHR9:129949338-129952038
FCN2	NM_015837	2.5175	4.69	0.7075	8.74084	21.146	2.19452	-0.27854	1.41824	-3.27724	13.9643	-2.19873	-3.97541	-9.61737	-0.998086	0.126682	-0.645028	1.49052	-6.3511	1	1.1135	49998.3	-6.0495	15.9	0.17	0.575	7.9945	0.2475	0.875	-9.051	2.024	0.536	-4.0575	0.5645	-22.1925	-0.9945	0	-2.743	0.0645	0.9655	0.642	-6.563	-4.258	-0.0965	CHR9:136910278-136912978
CCDC47	NM_020198	2.5175	1.425	0.4075									#DIV/0!	#DIV/0!	#DIV/0!	#DIV/0!	#DIV/0!	#DIV/0!	#DIV/0!	#DIV/0!																									CHR17:59203098-59206868
KIAA0690	NM_015179	2.5175	0.995	0.6575									#DIV/0!	#DIV/0!	#DIV/0!	#DIV/0!	#DIV/0!	#DIV/0!	#DIV/0!	#DIV/0!																									CHR10:99150555-99153255
DHX35	NM_021931	2.5175	0.3625	0.73									#DIV/0!	#DIV/0!	#DIV/0!	#DIV/0!	#DIV/0!	#DIV/0!	#DIV/0!	#DIV/0!																									CHR20:37022213-37024913
MYO3B	NM_138995	2.515	0.405	0.72									#DIV/0!	#DIV/0!	#DIV/0!	#DIV/0!	#DIV/0!	#DIV/0!	#DIV/0!	#DIV/0!																									CHR2:170740700-170743400
FKBP3	NM_002013	2.5125	4.125	0.67	1289.18	1192.51	924.234	784.94	917.441	1052.71	853.539	1241.79	1.03817	0.960311	0.744276	0.632104	0.738805	0.847739	0.687346	1	0.65	1.053	0.798	0.983	1.777	0.495	1.419	1.226	1.494	1.549	1.356	2.242	1.054	0.517	1.745	1.734	2.474	2.918	2.363	1.221	1.812	0.892	0.784	1.264	CHR14:44672685-44676472
SETD3	NM_199123	2.5125	1.43	0.6975									#DIV/0!	#DIV/0!	#DIV/0!	#DIV/0!	#DIV/0!	#DIV/0!	#DIV/0!	#DIV/0!																									CHR14:99015291-99019179
ASH2L	NM_004674	2.5125	1.0125	0.355									#DIV/0!	#DIV/0!	#DIV/0!	#DIV/0!	#DIV/0!	#DIV/0!	#DIV/0!	#DIV/0!																									CHR8:38080022-38082722
GALIG	NM_194327	2.5125	-0.135	0.375									#DIV/0!	#DIV/0!	#DIV/0!	#DIV/0!	#DIV/0!	#DIV/0!	#DIV/0!	#DIV/0!																									CHR14:54671251-54673951
BLVRA	NM_000712	2.51	1.985	0.3575									#DIV/0!	#DIV/0!	#DIV/0!	#DIV/0!	#DIV/0!	#DIV/0!	#DIV/0!	#DIV/0!																									CHR7:43762596-43765296
HEMK1	NM_016173	2.51	1.245	0.6675									#DIV/0!	#DIV/0!	#DIV/0!	#DIV/0!	#DIV/0!	#DIV/0!	#DIV/0!	#DIV/0!																									CHR3:50579686-50582412
RP11-139H14.4	NM_001024609	2.51	1.03	1.035									#DIV/0!	#DIV/0!	#DIV/0!	#DIV/0!	#DIV/0!	#DIV/0!	#DIV/0!	#DIV/0!																									CHR13:45681883-45684583
LOC283392	NM_001025457	2.51	0.5875	0.55									#DIV/0!	#DIV/0!	#DIV/0!	#DIV/0!	#DIV/0!	#DIV/0!	#DIV/0!	#DIV/0!																									CHR12:70950529-70954682
CGI-09	NM_015939	2.51	0.515	1.085									#DIV/0!	#DIV/0!	#DIV/0!	#DIV/0!	#DIV/0!	#DIV/0!	#DIV/0!	#DIV/0!																									CHR20:5877097-5881373
MLNR	NM_001507	2.51	0.4875	0.4425									#DIV/0!	#DIV/0!	#DIV/0!	#DIV/0!	#DIV/0!	#DIV/0!	#DIV/0!	#DIV/0!																									CHR13:48690274-48692974
HSPBAP1	NM_024610	2.51	0.355	0.4775									#DIV/0!	#DIV/0!	#DIV/0!	#DIV/0!	#DIV/0!	#DIV/0!	#DIV/0!	#DIV/0!																									CHR3:123994396-123997540
CDC14A	NM_033313	2.51	0.1575	0.845									#DIV/0!	#DIV/0!	#DIV/0!	#DIV/0!	#DIV/0!	#DIV/0!	#DIV/0!	#DIV/0!																									CHR1:100588434-100591134
CHEK1	NM_001274	2.5075	1.04	0.635									#DIV/0!	#DIV/0!	#DIV/0!	#DIV/0!	#DIV/0!	#DIV/0!	#DIV/0!	#DIV/0!																									CHR11:124999346-125002046
HAPLN1	NM_001884	2.5075	0.53	0.4175									#DIV/0!	#DIV/0!	#DIV/0!	#DIV/0!	#DIV/0!	#DIV/0!	#DIV/0!	#DIV/0!																									CHR5:83051954-83054654
GDAP2	NM_017686	2.505	1.2975	0.4625									#DIV/0!	#DIV/0!	#DIV/0!	#DIV/0!	#DIV/0!	#DIV/0!	#DIV/0!	#DIV/0!																									CHR1:118271713-118275929
MYCBP2	NM_015057	2.505	1.21	0.4375									#DIV/0!	#DIV/0!	#DIV/0!	#DIV/0!	#DIV/0!	#DIV/0!	#DIV/0!	#DIV/0!																									CHR13:76798678-76801378
ATN1	NM_001007026	2.505	0.31	0.3025									#DIV/0!	#DIV/0!	#DIV/0!	#DIV/0!	#DIV/0!	#DIV/0!	#DIV/0!	#DIV/0!																									CHR12:6901686-6904386
PLAGL2	NM_002657	2.5025	0.6775	0.395									#DIV/0!	#DIV/0!	#DIV/0!	#DIV/0!	#DIV/0!	#DIV/0!	#DIV/0!	#DIV/0!																									CHR20:30257156-30261392
BAT2	NM_080686	2.5025	0.6725	-0.1125									#DIV/0!	#DIV/0!	#DIV/0!	#DIV/0!	#DIV/0!	#DIV/0!	#DIV/0!	#DIV/0!																									CHR6:31694375-31697075
ZNF3	NM_017715	2.5025	0.115	0.2575									#DIV/0!	#DIV/0!	#DIV/0!	#DIV/0!	#DIV/0!	#DIV/0!	#DIV/0!	#DIV/0!																									CHR7:99512478-99515178
OR6N1	NM_001005185	2.5	2.575	0.6725	18.7996	5.75143	2.8419	-0.0830714	9.63917	15.2187	-13.3013	-16.0841	-1.16884	-0.357586	-0.176691	0.00516483	-0.599299	-0.9462	0.826985	1	22	-40	-6.875	-0.545	0.845	1.625	2.284	0.637	-0.296	-10.851	0	1.346	1.678	0.891	0.335	0	0.664	0.302	0.909	5.881	1.566	0.861	1.705	124356	CHR1:157002596-157005296
ZNF289	NM_032389	2.5	0.905	0.43									#DIV/0!	#DIV/0!	#DIV/0!	#DIV/0!	#DIV/0!	#DIV/0!	#DIV/0!	#DIV/0!																									CHR11:47154495-47157195
GPR137B	NM_003272	2.5	0.895	0.8125									#DIV/0!	#DIV/0!	#DIV/0!	#DIV/0!	#DIV/0!	#DIV/0!	#DIV/0!	#DIV/0!																									CHR1:234370296-234372996
FOXB1	NM_012182	2.5	0.6925	0.4975									#DIV/0!	#DIV/0!	#DIV/0!	#DIV/0!	#DIV/0!	#DIV/0!	#DIV/0!	#DIV/0!																									CHR15:58082226-58084926
LIMK2	NM_016733	2.4975	3.675	0.5875	147.614	171.806	145.016	156.362	201.528	136.316	156.965	214.48	0.688241	0.801038	0.676128	0.729029	0.939612	0.635567	0.731841	1	1.218	1.5805	0.231	1.54	0.9895	0.3305	1.4795	0.7135	1.264	0.8955	1.2425	0.648	0.679	0.34	0.628	-3.052	0.9675	1.012	0.523	1.434	1.1255	0.7365	1.1575	-0.53	CHR22:29972147-29974847
IARS	NM_013417	2.4975	1.315	0.61									#DIV/0!	#DIV/0!	#DIV/0!	#DIV/0!	#DIV/0!	#DIV/0!	#DIV/0!	#DIV/0!																									CHR9:94095293-94097993
ZNF528	NM_032423	2.495	2.34	0.3875	-21.3782	5.76329	7.35916	-9.72406	-18.0431	-20.077	19.833	-8.99253	2.37733	-0.640897	-0.818363	1.08135	2.00646	2.23263	-2.20549	1	1.962	1.905	1.532	1.603	0.666	0.664	0.717	0.9	0.78	0.822	0.895	0.821	0.659	0.57	0.852	1.113	0.633	0.944	1.286	1.111	1.015	0.586	0.718	1.167	CHR19:57590732-57593432
C6	NM_000065	2.495	1.025	0.7525									#DIV/0!	#DIV/0!	#DIV/0!	#DIV/0!	#DIV/0!	#DIV/0!	#DIV/0!	#DIV/0!																									CHR5:41248869-41251569
PPM1A	NM_177951	2.495	0.9275	0.5375									#DIV/0!	#DIV/0!	#DIV/0!	#DIV/0!	#DIV/0!	#DIV/0!	#DIV/0!	#DIV/0!																									CHR14:59783617-59786317
RSHL2	NM_031924	2.495	0.5725	0.5075									#DIV/0!	#DIV/0!	#DIV/0!	#DIV/0!	#DIV/0!	#DIV/0!	#DIV/0!	#DIV/0!																									CHR6:159340686-159343386
ISLR	NM_201526	2.49	1.3225	0.075									#DIV/0!	#DIV/0!	#DIV/0!	#DIV/0!	#DIV/0!	#DIV/0!	#DIV/0!	#DIV/0!																									CHR15:72250939-72254457
HIST1H2BK	NM_080593	2.49	1.2225	0.6625									#DIV/0!	#DIV/0!	#DIV/0!	#DIV/0!	#DIV/0!	#DIV/0!	#DIV/0!	#DIV/0!																									CHR6:27220686-27224798
D4ST1	NM_130468	2.49	0.5525	0.6675									#DIV/0!	#DIV/0!	#DIV/0!	#DIV/0!	#DIV/0!	#DIV/0!	#DIV/0!	#DIV/0!																									CHR15:38548304-38551004
HACL1	NM_012260	2.49	0.3975	0.4025									#DIV/0!	#DIV/0!	#DIV/0!	#DIV/0!	#DIV/0!	#DIV/0!	#DIV/0!	#DIV/0!																									CHR3:15616058-15620271
CDKAL1	NM_017774	2.49	-0.0075	0.9725									#DIV/0!	#DIV/0!	#DIV/0!	#DIV/0!	#DIV/0!	#DIV/0!	#DIV/0!	#DIV/0!																									CHR6:20640535-20643235
UGT1A6	NM_001072	2.49	-0.0925	0.4875									#DIV/0!	#DIV/0!	#DIV/0!	#DIV/0!	#DIV/0!	#DIV/0!	#DIV/0!	#DIV/0!																									CHR2:234262859-234266793
LPPR4	NM_014839	2.485	1.76	0.57									#DIV/0!	#DIV/0!	#DIV/0!	#DIV/0!	#DIV/0!	#DIV/0!	#DIV/0!	#DIV/0!																									CHR1:99500287-99502987
SYNJ1	NM_003895	2.485	1.73	0.4375									#DIV/0!	#DIV/0!	#DIV/0!	#DIV/0!	#DIV/0!	#DIV/0!	#DIV/0!	#DIV/0!																									CHR21:33021605-33024348
MGC14376	NM_001001870	2.485	0.995	0.34									#DIV/0!	#DIV/0!	#DIV/0!	#DIV/0!	#DIV/0!	#DIV/0!	#DIV/0!	#DIV/0!																									CHR17:1564379-1568455
UCP1	NM_021833	2.485	0.7575	0.4075									#DIV/0!	#DIV/0!	#DIV/0!	#DIV/0!	#DIV/0!	#DIV/0!	#DIV/0!	#DIV/0!																									CHR4:141708957-141711657
EBNA1BP2	NM_006824	2.485	0.7075	0.7225									#DIV/0!	#DIV/0!	#DIV/0!	#DIV/0!	#DIV/0!	#DIV/0!	#DIV/0!	#DIV/0!																									CHR1:43408412-43412718
HDAC9	NM_178423	2.485	0.2	1.0875									#DIV/0!	#DIV/0!	#DIV/0!	#DIV/0!	#DIV/0!	#DIV/0!	#DIV/0!	#DIV/0!																									CHR7:18499693-18502393
DMD	NM_004012	2.485	0.03	0.86									#DIV/0!	#DIV/0!	#DIV/0!	#DIV/0!	#DIV/0!	#DIV/0!	#DIV/0!	#DIV/0!																									CHRX:32339792-32342492
GAS2L1	NM_152237	2.4825	3.32	0.32	53.9646	60.8671	84.0493	32.2041	30.8049	47.7377	34.5621	31.9559	1.68872	1.90472	2.63016	1.00777	0.963982	1.49386	1.08156	1	0.7675	0.5965	0.938	0.6055	0.5085	0.589	1.4725	1.0325	0.4625	0.6275	-0.812	-0.2845	1.1245	-0.2345	-0.1335	0.918	0.794	1.047	1.169	0.865	0.934	0.351	1.1585	0.888	CHR22:28030796-28033496
ZNF585B	NM_152279	2.4825	0.7075	0.595									#DIV/0!	#DIV/0!	#DIV/0!	#DIV/0!	#DIV/0!	#DIV/0!	#DIV/0!	#DIV/0!																									CHR19:42392793-42395493
NLE1	NM_018096	2.4825	0.27	0.56									#DIV/0!	#DIV/0!	#DIV/0!	#DIV/0!	#DIV/0!	#DIV/0!	#DIV/0!	#DIV/0!																									CHR17:30492935-30495635
MRPS28	NM_014018	2.48	3.6175	0.455	4872.93	3524.03	3567.25	2664.56	2896.24	3915.53	3977.24	4080.34	1.19425	0.863662	0.874255	0.653025	0.709806	0.959611	0.974733	1	0.929	1.48	0.53	1.92	1.654	0.946	2.451	1.625	2.966	1.266	1.562	2.579	2.22	0.91	1.354	0.93	2.971	7.248	3.35	1.011	1.573	0.919	2.121	1.193	CHR8:81104561-81107261
TTC27	NM_017735	2.48	1.5925	0.5475									#DIV/0!	#DIV/0!	#DIV/0!	#DIV/0!	#DIV/0!	#DIV/0!	#DIV/0!	#DIV/0!																									CHR2:32704432-32707132
BTG2	NM_006763	2.48	1.295	0.185									#DIV/0!	#DIV/0!	#DIV/0!	#DIV/0!	#DIV/0!	#DIV/0!	#DIV/0!	#DIV/0!																									CHR1:201539086-201541786
ATP1B4	NM_012069	2.48	1.155	0.8125									#DIV/0!	#DIV/0!	#DIV/0!	#DIV/0!	#DIV/0!	#DIV/0!	#DIV/0!	#DIV/0!																									CHRX:119377794-119380494
TMEM106A	NM_145041	2.48	0.245	1.2775									#DIV/0!	#DIV/0!	#DIV/0!	#DIV/0!	#DIV/0!	#DIV/0!	#DIV/0!	#DIV/0!																									CHR17:38717219-38719919
SLC2A4	NM_001042	2.4775	1.6625	0.2525									#DIV/0!	#DIV/0!	#DIV/0!	#DIV/0!	#DIV/0!	#DIV/0!	#DIV/0!	#DIV/0!																									CHR17:7123632-7126332
LRCH1	NM_015116	2.4775	0.7	0.29									#DIV/0!	#DIV/0!	#DIV/0!	#DIV/0!	#DIV/0!	#DIV/0!	#DIV/0!	#DIV/0!																									CHR13:46023103-46025803
ARMET	NM_006010	2.475	0.7125	0.78									#DIV/0!	#DIV/0!	#DIV/0!	#DIV/0!	#DIV/0!	#DIV/0!	#DIV/0!	#DIV/0!																									CHR3:51395542-51398242
SLC25A32	NM_030780	2.4725	0.695	0.8025									#DIV/0!	#DIV/0!	#DIV/0!	#DIV/0!	#DIV/0!	#DIV/0!	#DIV/0!	#DIV/0!																									CHR8:104493917-104498647
TMEM87A	NM_015497	2.4725	0.145	0.8575									#DIV/0!	#DIV/0!	#DIV/0!	#DIV/0!	#DIV/0!	#DIV/0!	#DIV/0!	#DIV/0!																									CHR15:40351457-40355123
POPDC3	NM_022361	2.47	1.2375	0.5225									#DIV/0!	#DIV/0!	#DIV/0!	#DIV/0!	#DIV/0!	#DIV/0!	#DIV/0!	#DIV/0!																									CHR6:105734063-105736763
CALB1	NM_004929	2.47	1.075	0.775									#DIV/0!	#DIV/0!	#DIV/0!	#DIV/0!	#DIV/0!	#DIV/0!	#DIV/0!	#DIV/0!																									CHR8:91163783-91166483
GPM6B	NM_005278	2.47	1.07	0.435									#DIV/0!	#DIV/0!	#DIV/0!	#DIV/0!	#DIV/0!	#DIV/0!	#DIV/0!	#DIV/0!																									CHRX:13744735-13747435
ST5	NM_139157	2.47	0.93	0.4025									#DIV/0!	#DIV/0!	#DIV/0!	#DIV/0!	#DIV/0!	#DIV/0!	#DIV/0!	#DIV/0!																									CHR11:8788300-8791658
NDUFA11	NM_175614	2.47	0.4175	0.51									#DIV/0!	#DIV/0!	#DIV/0!	#DIV/0!	#DIV/0!	#DIV/0!	#DIV/0!	#DIV/0!																									CHR19:5853684-5857225
LY6G5B	NM_021221	2.4675	2.715	-0.035	7.94032	39.3958	-4.06227	-29.5743	-16.3367	4.75609	7.16556	1.76801	4.4911	22.2826	-2.29765	-16.7275	-9.24019	2.69008	4.0529	1	2.629	2.967	1.395	0.901	0.818	0.746	0.999	0.878	0.82	1.508	0.845	0.346	234945	-2.571	0.932	1.314	0.567	1.086	-0.046	0.194	1.109	0.184	1.425	1.845	CHR6:31744506-31747206
FBXO38	NM_205836	2.4675	0.4375	0.775									#DIV/0!	#DIV/0!	#DIV/0!	#DIV/0!	#DIV/0!	#DIV/0!	#DIV/0!	#DIV/0!																									CHR5:147741538-147744238
MTERF	NM_006980	2.4675	0.2125	0.6125									#DIV/0!	#DIV/0!	#DIV/0!	#DIV/0!	#DIV/0!	#DIV/0!	#DIV/0!	#DIV/0!																									CHR7:91347452-91350152
ZNF207	NM_003457	2.4675	0.12	0.2375									#DIV/0!	#DIV/0!	#DIV/0!	#DIV/0!	#DIV/0!	#DIV/0!	#DIV/0!	#DIV/0!																									CHR17:27699069-27701771
CCDC26	NM_145050	2.4675	-0.0075	0.465									#DIV/0!	#DIV/0!	#DIV/0!	#DIV/0!	#DIV/0!	#DIV/0!	#DIV/0!	#DIV/0!																									CHR8:130761167-130763867
DYDC1	NM_138812	2.465	1.165	0.79									#DIV/0!	#DIV/0!	#DIV/0!	#DIV/0!	#DIV/0!	#DIV/0!	#DIV/0!	#DIV/0!																									CHR10:82104337-82108680
TBC1D5	NM_014744	2.4625	1.2225	0.5875									#DIV/0!	#DIV/0!	#DIV/0!	#DIV/0!	#DIV/0!	#DIV/0!	#DIV/0!	#DIV/0!																									CHR3:17756903-17759603
PAK1IP1	NM_017906	2.4625	0.8375	0.7125									#DIV/0!	#DIV/0!	#DIV/0!	#DIV/0!	#DIV/0!	#DIV/0!	#DIV/0!	#DIV/0!																									CHR6:10800973-10803673
LEMD2	NM_181336	2.4625	0.5825	0.4475									#DIV/0!	#DIV/0!	#DIV/0!	#DIV/0!	#DIV/0!	#DIV/0!	#DIV/0!	#DIV/0!																									CHR6:33864374-33867074
MCF2	NM_005369	2.4625	0.57	0.695									#DIV/0!	#DIV/0!	#DIV/0!	#DIV/0!	#DIV/0!	#DIV/0!	#DIV/0!	#DIV/0!																									CHRX:138552019-138554719
PRDM1	NM_182907	2.4625	0.395	1.49									#DIV/0!	#DIV/0!	#DIV/0!	#DIV/0!	#DIV/0!	#DIV/0!	#DIV/0!	#DIV/0!																									CHR6:106651307-106654007
KRTAP10-3	NM_198696	2.46	2.2925	0.0825	no	no	no	no	no	no	no	no	#VALUE!	#VALUE!	#VALUE!	#VALUE!	#VALUE!	#VALUE!	#VALUE!	#VALUE!	no	no	no	no	no	no	no	no	no	no	no	no	no	no	no	no	no	no	no	no	no	no	no	no	CHR21:44802571-44805271
OR6K2	NM_001005279	2.46	1.91	0.7525									#DIV/0!	#DIV/0!	#DIV/0!	#DIV/0!	#DIV/0!	#DIV/0!	#DIV/0!	#DIV/0!																									CHR1:156936566-156939266
PIP	NM_002652	2.46	1.83	0.1875									#DIV/0!	#DIV/0!	#DIV/0!	#DIV/0!	#DIV/0!	#DIV/0!	#DIV/0!	#DIV/0!																									CHR7:142537095-142539795
METTL3	NM_019852	2.46	1.505	0.5325									#DIV/0!	#DIV/0!	#DIV/0!	#DIV/0!	#DIV/0!	#DIV/0!	#DIV/0!	#DIV/0!																									CHR14:21048791-21051491
SERTAD3	NM_203344	2.46	1.0875	0.35									#DIV/0!	#DIV/0!	#DIV/0!	#DIV/0!	#DIV/0!	#DIV/0!	#DIV/0!	#DIV/0!																									CHR19:45639845-45644322
RP13-102H20.1	NM_144967	2.46	0.445	0.7175									#DIV/0!	#DIV/0!	#DIV/0!	#DIV/0!	#DIV/0!	#DIV/0!	#DIV/0!	#DIV/0!																									CHRX:130017696-130020396
ZNF23	NM_145911	2.46	0.22	0.7225									#DIV/0!	#DIV/0!	#DIV/0!	#DIV/0!	#DIV/0!	#DIV/0!	#DIV/0!	#DIV/0!																									CHR16:70053118-70055818
DDX47	NM_201224	2.4575	0.65	0.505									#DIV/0!	#DIV/0!	#DIV/0!	#DIV/0!	#DIV/0!	#DIV/0!	#DIV/0!	#DIV/0!																									CHR12:12855346-12858046
PTGDR	NM_000953	2.455	0.795	0.3025									#DIV/0!	#DIV/0!	#DIV/0!	#DIV/0!	#DIV/0!	#DIV/0!	#DIV/0!	#DIV/0!																									CHR14:51801980-51804680
NARS2	NM_024678	2.455	0.7475	0.6175									#DIV/0!	#DIV/0!	#DIV/0!	#DIV/0!	#DIV/0!	#DIV/0!	#DIV/0!	#DIV/0!																									CHR11:77962867-77965567
GM2A	NM_000405	2.455	0.71	0.48									#DIV/0!	#DIV/0!	#DIV/0!	#DIV/0!	#DIV/0!	#DIV/0!	#DIV/0!	#DIV/0!																									CHR5:150610636-150613336
CHD3	NM_005852	2.455	0.595	0.3525									#DIV/0!	#DIV/0!	#DIV/0!	#DIV/0!	#DIV/0!	#DIV/0!	#DIV/0!	#DIV/0!																									CHR17:7730633-7733333
MCART6	NM_001012755	2.455	0.14	0.5325									#DIV/0!	#DIV/0!	#DIV/0!	#DIV/0!	#DIV/0!	#DIV/0!	#DIV/0!	#DIV/0!																									CHRX:103287864-103290564
L3MBTL	NM_032107	2.4525	1.3975	0.1675									#DIV/0!	#DIV/0!	#DIV/0!	#DIV/0!	#DIV/0!	#DIV/0!	#DIV/0!	#DIV/0!																									CHR20:41574287-41576987
AATF	NM_012138	2.4525	1.2775	0.3875									#DIV/0!	#DIV/0!	#DIV/0!	#DIV/0!	#DIV/0!	#DIV/0!	#DIV/0!	#DIV/0!																									CHR17:32378087-32380787
LYSMD1	NM_212551	2.4525	0.415	0.4425									#DIV/0!	#DIV/0!	#DIV/0!	#DIV/0!	#DIV/0!	#DIV/0!	#DIV/0!	#DIV/0!																									CHR1:149402940-149407160
CRKRS	NM_016507	2.45	0.6875	0.34									#DIV/0!	#DIV/0!	#DIV/0!	#DIV/0!	#DIV/0!	#DIV/0!	#DIV/0!	#DIV/0!																									CHR17:34869617-34872317
NAT10	NM_024662	2.45	0.3075	0.5725									#DIV/0!	#DIV/0!	#DIV/0!	#DIV/0!	#DIV/0!	#DIV/0!	#DIV/0!	#DIV/0!																									CHR11:34081524-34084224
PDAP1	NM_014891	2.45	0.2225	0.5825									#DIV/0!	#DIV/0!	#DIV/0!	#DIV/0!	#DIV/0!	#DIV/0!	#DIV/0!	#DIV/0!																									CHR7:98842347-98846428
CCNG2	NM_004354	2.4475	0.945	0.4025									#DIV/0!	#DIV/0!	#DIV/0!	#DIV/0!	#DIV/0!	#DIV/0!	#DIV/0!	#DIV/0!																									CHR4:78295350-78298050
DUSP23	NM_017823	2.4475	0.6675	0.855									#DIV/0!	#DIV/0!	#DIV/0!	#DIV/0!	#DIV/0!	#DIV/0!	#DIV/0!	#DIV/0!																									CHR1:158015182-158017882
OR51G1	NM_001005237	2.445	0.41	0.6									#DIV/0!	#DIV/0!	#DIV/0!	#DIV/0!	#DIV/0!	#DIV/0!	#DIV/0!	#DIV/0!																									CHR11:4901645-4904345
COMMD1	NM_152516	2.4425	1.8475	0.505									#DIV/0!	#DIV/0!	#DIV/0!	#DIV/0!	#DIV/0!	#DIV/0!	#DIV/0!	#DIV/0!																									CHR2:61984106-61986806
LIPG	NM_006033	2.4425	0.9675	0.4875									#DIV/0!	#DIV/0!	#DIV/0!	#DIV/0!	#DIV/0!	#DIV/0!	#DIV/0!	#DIV/0!																									CHR18:45340224-45342924
TMEM68	NM_152417	2.4425	0.7	1.185									#DIV/0!	#DIV/0!	#DIV/0!	#DIV/0!	#DIV/0!	#DIV/0!	#DIV/0!	#DIV/0!																									CHR8:56846054-56850639
C14orf10	NM_017917	2.44	1.1725	1.0025									#DIV/0!	#DIV/0!	#DIV/0!	#DIV/0!	#DIV/0!	#DIV/0!	#DIV/0!	#DIV/0!																									CHR14:34659326-34663470
FZD2	NM_001466	2.44	0.945	0.6425									#DIV/0!	#DIV/0!	#DIV/0!	#DIV/0!	#DIV/0!	#DIV/0!	#DIV/0!	#DIV/0!																									CHR17:39988250-39990950
NR3C1	NM_001018076	2.44	0.69	0.53									#DIV/0!	#DIV/0!	#DIV/0!	#DIV/0!	#DIV/0!	#DIV/0!	#DIV/0!	#DIV/0!																									CHR5:142762947-142766438
OR10Z1	NM_001004478	2.4375	1.59	0.73									#DIV/0!	#DIV/0!	#DIV/0!	#DIV/0!	#DIV/0!	#DIV/0!	#DIV/0!	#DIV/0!																									CHR1:156840652-156843352
ST3GAL6	NM_006100	2.435	0.645	0.095									#DIV/0!	#DIV/0!	#DIV/0!	#DIV/0!	#DIV/0!	#DIV/0!	#DIV/0!	#DIV/0!																									CHR3:99932061-99934761
SHH	NM_000193	2.435	0.3075	0.59									#DIV/0!	#DIV/0!	#DIV/0!	#DIV/0!	#DIV/0!	#DIV/0!	#DIV/0!	#DIV/0!																									CHR7:155297228-155299928
KCND2	NM_012281	2.4325	1.8275	0.2375									#DIV/0!	#DIV/0!	#DIV/0!	#DIV/0!	#DIV/0!	#DIV/0!	#DIV/0!	#DIV/0!																									CHR7:119698757-119701457
HSD11B2	NM_000196	2.4325	1.595	0.265									#DIV/0!	#DIV/0!	#DIV/0!	#DIV/0!	#DIV/0!	#DIV/0!	#DIV/0!	#DIV/0!																									CHR16:66020336-66023036
LOC90835	NM_001014979	2.4325	0.8875	0.3075									#DIV/0!	#DIV/0!	#DIV/0!	#DIV/0!	#DIV/0!	#DIV/0!	#DIV/0!	#DIV/0!																									CHR16:30678930-30683243
TIMM9	NM_012460	2.4325	0.88	1.1125									#DIV/0!	#DIV/0!	#DIV/0!	#DIV/0!	#DIV/0!	#DIV/0!	#DIV/0!	#DIV/0!																									CHR14:57961706-57966185
TIGD1	NM_145702	2.43	1.2275	0.08									#DIV/0!	#DIV/0!	#DIV/0!	#DIV/0!	#DIV/0!	#DIV/0!	#DIV/0!	#DIV/0!																									CHR2:233121400-233125670
CKMT1B	NM_020990	2.43	0.8125	-0.52									#DIV/0!	#DIV/0!	#DIV/0!	#DIV/0!	#DIV/0!	#DIV/0!	#DIV/0!	#DIV/0!																									CHR15:41670343-41673043
RNF121	NM_194453	2.43	0.4125	0.29									#DIV/0!	#DIV/0!	#DIV/0!	#DIV/0!	#DIV/0!	#DIV/0!	#DIV/0!	#DIV/0!																									CHR11:71315530-71318230
CD1C	NM_001765	2.43	0.3325	1.0275									#DIV/0!	#DIV/0!	#DIV/0!	#DIV/0!	#DIV/0!	#DIV/0!	#DIV/0!	#DIV/0!																									CHR1:156524227-156526927
OSMR	NM_003999	2.4275	0.6675	0.625									#DIV/0!	#DIV/0!	#DIV/0!	#DIV/0!	#DIV/0!	#DIV/0!	#DIV/0!	#DIV/0!																									CHR5:38879692-38882392
NA	NM_138299	2.4275	0.655	0.1475									#DIV/0!	#DIV/0!	#DIV/0!	#DIV/0!	#DIV/0!	#DIV/0!	#DIV/0!	#DIV/0!																									CHR3:197023045-197025745
LOC441150	NM_001008739	2.4275	0.57	0.345									#DIV/0!	#DIV/0!	#DIV/0!	#DIV/0!	#DIV/0!	#DIV/0!	#DIV/0!	#DIV/0!																									CHR6:42966032-42968732
YY1AP1	NM_139118	2.4275	0.5625	0.4725									#DIV/0!	#DIV/0!	#DIV/0!	#DIV/0!	#DIV/0!	#DIV/0!	#DIV/0!	#DIV/0!																									CHR1:153923297-153927615
CTNNBL1	NM_030877	2.4275	0.3525	0.135									#DIV/0!	#DIV/0!	#DIV/0!	#DIV/0!	#DIV/0!	#DIV/0!	#DIV/0!	#DIV/0!																									CHR20:35753647-35756347
KIAA1576	NM_020927	2.4275	0.0175	0.2									#DIV/0!	#DIV/0!	#DIV/0!	#DIV/0!	#DIV/0!	#DIV/0!	#DIV/0!	#DIV/0!																									CHR16:76377783-76380483
SHROOM3	NM_020859	2.425	1.5	0.8775									#DIV/0!	#DIV/0!	#DIV/0!	#DIV/0!	#DIV/0!	#DIV/0!	#DIV/0!	#DIV/0!																									CHR4:77573076-77575776
SNRPB2	NM_198220	2.425	1.3225	0.805									#DIV/0!	#DIV/0!	#DIV/0!	#DIV/0!	#DIV/0!	#DIV/0!	#DIV/0!	#DIV/0!																									CHR20:16656428-16659128
C21orf13	NM_152505	2.425	0.8125	0.65									#DIV/0!	#DIV/0!	#DIV/0!	#DIV/0!	#DIV/0!	#DIV/0!	#DIV/0!	#DIV/0!																									CHR21:39737466-39740198
CGB7	NM_033142	2.425	0.53	0.7775									#DIV/0!	#DIV/0!	#DIV/0!	#DIV/0!	#DIV/0!	#DIV/0!	#DIV/0!	#DIV/0!																									CHR19:54250309-54253009
NR4A3	NM_173199	2.4225	1.4725	0.5775									#DIV/0!	#DIV/0!	#DIV/0!	#DIV/0!	#DIV/0!	#DIV/0!	#DIV/0!	#DIV/0!																									CHR9:101621757-101624457
GRB14	NM_004490	2.4225	1.07	0.6975									#DIV/0!	#DIV/0!	#DIV/0!	#DIV/0!	#DIV/0!	#DIV/0!	#DIV/0!	#DIV/0!																									CHR2:165186106-165188806
GTF2H2	NM_001515	2.4225	0.7725	0.145									#DIV/0!	#DIV/0!	#DIV/0!	#DIV/0!	#DIV/0!	#DIV/0!	#DIV/0!	#DIV/0!																									CHR5:70398738-70401438
C11orf77	NM_173811	2.4225	0.185	0.52									#DIV/0!	#DIV/0!	#DIV/0!	#DIV/0!	#DIV/0!	#DIV/0!	#DIV/0!	#DIV/0!																									CHR11:46593502-46597553
SCGN	NM_006998	2.42	0.87	0.6525									#DIV/0!	#DIV/0!	#DIV/0!	#DIV/0!	#DIV/0!	#DIV/0!	#DIV/0!	#DIV/0!																									CHR6:25758207-25760907
AASDH	NM_181806	2.4175	1.28	0.7525									#DIV/0!	#DIV/0!	#DIV/0!	#DIV/0!	#DIV/0!	#DIV/0!	#DIV/0!	#DIV/0!																									CHR4:56947895-56950595
HDGFL1	NM_138574	2.4175	0.8775	0.6675									#DIV/0!	#DIV/0!	#DIV/0!	#DIV/0!	#DIV/0!	#DIV/0!	#DIV/0!	#DIV/0!																									CHR6:22675573-22678273
GFAP	NM_002055	2.415	1.105	0.1225									#DIV/0!	#DIV/0!	#DIV/0!	#DIV/0!	#DIV/0!	#DIV/0!	#DIV/0!	#DIV/0!																									CHR17:40347894-40350594
MSX2	NM_002449	2.415	0.3275	0.7125									#DIV/0!	#DIV/0!	#DIV/0!	#DIV/0!	#DIV/0!	#DIV/0!	#DIV/0!	#DIV/0!																									CHR5:174082007-174084707
FAIM2	NM_012306	2.4125	0.8525	0									#DIV/0!	#DIV/0!	#DIV/0!	#DIV/0!	#DIV/0!	#DIV/0!	#DIV/0!	#DIV/0!																									CHR12:48583487-48586187
SAP30	NM_003864	2.4125	0.4525	0.375									#DIV/0!	#DIV/0!	#DIV/0!	#DIV/0!	#DIV/0!	#DIV/0!	#DIV/0!	#DIV/0!																									CHR4:174526468-174529168
KIAA1217	NM_019590	2.4125	0.385	0.73									#DIV/0!	#DIV/0!	#DIV/0!	#DIV/0!	#DIV/0!	#DIV/0!	#DIV/0!	#DIV/0!																									CHR10:24535898-24538598
LYPLA2	NM_007260	2.4075	1.5625	0.7175									#DIV/0!	#DIV/0!	#DIV/0!	#DIV/0!	#DIV/0!	#DIV/0!	#DIV/0!	#DIV/0!																									CHR1:23988032-23990732
KCNMB4	NM_014505	2.4075	0.675	1.1175									#DIV/0!	#DIV/0!	#DIV/0!	#DIV/0!	#DIV/0!	#DIV/0!	#DIV/0!	#DIV/0!																									CHR12:69044128-69046828
GOLPH3L	NM_018178	2.4075	0.59	0.7675									#DIV/0!	#DIV/0!	#DIV/0!	#DIV/0!	#DIV/0!	#DIV/0!	#DIV/0!	#DIV/0!																									CHR1:148935757-148938457
SP7	NM_152860	2.405	2.62	-0.1275	32.2638	25.1704	18.1551	13.3138	34.3159	25.6614	17.7721	17.0635	1.89081	1.4751	1.06397	0.780249	2.01107	1.50388	1.04153	1	-0.208	3.767	-9.333	-12.667	-1.896	0.921	2.064	23.995	1.541	1.357	1.166	-2.107	1.723	87508.3	17.259	1.023	0.058	-8.778	1.022	0.953	0.142	0.802	2.019	-0.275	CHR12:52015304-52018004
TOR1AIP2	NM_145034	2.405	-0.0325	0.91									#DIV/0!	#DIV/0!	#DIV/0!	#DIV/0!	#DIV/0!	#DIV/0!	#DIV/0!	#DIV/0!																									CHR1:178113057-178115757
TIMM23	NM_006327	2.4025	2.0225	0.7825	12723.1	10592.9	11599.8	8588.65	11149	10014.4	10362.3	11456.4	1.11057	0.924621	1.01252	0.749679	0.973167	0.87413	0.904499	1	0.8785	1.137	0.4615	1.365	1.4595	0.5515	1.293	1.259	1.7065	1.2195	1.406	1.628	1.2315	0.63	1.444	1.2415	1.6855	1.9395	1.7255	-9.767	1.2315	0.8105	1.0785	1.2315	CHR10:51291229-51295542
HOXD10	NM_002148	2.4025	1.5325	0.81									#DIV/0!	#DIV/0!	#DIV/0!	#DIV/0!	#DIV/0!	#DIV/0!	#DIV/0!	#DIV/0!																									CHR2:176687545-176690245
FUSSEL18	NM_001037802	2.4025	0.69	0.545									#DIV/0!	#DIV/0!	#DIV/0!	#DIV/0!	#DIV/0!	#DIV/0!	#DIV/0!	#DIV/0!																									CHR18:43029052-43031752
CSNK1E	NM_001894	2.4025	0.335	0.48									#DIV/0!	#DIV/0!	#DIV/0!	#DIV/0!	#DIV/0!	#DIV/0!	#DIV/0!	#DIV/0!																									CHR22:37042859-37046235
FBXW2	NM_012164	2.4	1.945	0.3675									#DIV/0!	#DIV/0!	#DIV/0!	#DIV/0!	#DIV/0!	#DIV/0!	#DIV/0!	#DIV/0!																									CHR9:122594850-122597550
RPL7L1	NM_198486	2.4	1.2425	0.435									#DIV/0!	#DIV/0!	#DIV/0!	#DIV/0!	#DIV/0!	#DIV/0!	#DIV/0!	#DIV/0!																									CHR6:42953448-42956148
MSH5	NM_172166	2.3975	1.1675	0.3325									#DIV/0!	#DIV/0!	#DIV/0!	#DIV/0!	#DIV/0!	#DIV/0!	#DIV/0!	#DIV/0!																									CHR6:31811820-31816255
C1QTNF1	NM_198593	2.3975	0.755	0.3775									#DIV/0!	#DIV/0!	#DIV/0!	#DIV/0!	#DIV/0!	#DIV/0!	#DIV/0!	#DIV/0!																									CHR17:74539866-74542566
ADI1	NM_018269	2.3975	0.6375	0.6525									#DIV/0!	#DIV/0!	#DIV/0!	#DIV/0!	#DIV/0!	#DIV/0!	#DIV/0!	#DIV/0!																									CHR2:3501806-3504506
ECE2	NM_001037324	2.395	3.6625	0.27	19.2352	33.2042	17.6827	31.519	14.7115	39.4282	16.3184	51.3139	0.374853	0.64708	0.344599	0.614238	0.286696	0.768373	0.318011	1	3.6865	-13.0355	5.303	11.0555	7.22	0.8155	-0.1045	-18.81	0.5255	0.6485	-53.473	1.845	1.772	0.9465	0.944	1.787	0.402	0.297	0.269	8.325	1.4	0.656	0.979	0.6245	CHR3:185474387-185477087
PSMA2	NM_002787	2.395	3.115	0.5425	2423.61	1461.41	2410.07	1496.99	1556.19	1707.73	1892.6	2029.72	1.19406	0.720005	1.18739	0.737535	0.766702	0.841362	0.932445	1	0.556	1.039	0.621	0.956	2.359	0.93	1.576	1.77	1.275	1.463	1.796	2.461	1.298	0.805	1.559	2.077	6.199	5.808	6.299	1.149	1.833	0.984	1.164	1.551	CHR7:42936263-42940530
ERCC6	NM_000124	2.395	1.9225	0.35									#DIV/0!	#DIV/0!	#DIV/0!	#DIV/0!	#DIV/0!	#DIV/0!	#DIV/0!	#DIV/0!																									CHR10:50416578-50419278
PTTG1IP	NM_004339	2.395	1.4375	0.3875									#DIV/0!	#DIV/0!	#DIV/0!	#DIV/0!	#DIV/0!	#DIV/0!	#DIV/0!	#DIV/0!																									CHR21:45117669-45120369
MGC24039	NM_144973	2.395	0.625	0.21									#DIV/0!	#DIV/0!	#DIV/0!	#DIV/0!	#DIV/0!	#DIV/0!	#DIV/0!	#DIV/0!																									CHR12:31634719-31637419
OR5A1	NM_001004728	2.395	0.445	1.3775									#DIV/0!	#DIV/0!	#DIV/0!	#DIV/0!	#DIV/0!	#DIV/0!	#DIV/0!	#DIV/0!																									CHR11:58965017-58967717
IFRD1	NM_001550	2.395	0.195	0.1625									#DIV/0!	#DIV/0!	#DIV/0!	#DIV/0!	#DIV/0!	#DIV/0!	#DIV/0!	#DIV/0!																									CHR7:111875550-111878250
C22orf30	NM_173566	2.3925	1.485	0.555									#DIV/0!	#DIV/0!	#DIV/0!	#DIV/0!	#DIV/0!	#DIV/0!	#DIV/0!	#DIV/0!																									CHR22:30438231-30440931
SPRYD4	NM_207344	2.3925	0.38	0.5975									#DIV/0!	#DIV/0!	#DIV/0!	#DIV/0!	#DIV/0!	#DIV/0!	#DIV/0!	#DIV/0!																									CHR12:55146428-55149128
SLC25A13	NM_014251	2.39	0.8675	0.8325									#DIV/0!	#DIV/0!	#DIV/0!	#DIV/0!	#DIV/0!	#DIV/0!	#DIV/0!	#DIV/0!																									CHR7:95788841-95791541
FLJ45964	NM_207483	2.39	0.49	0.5175									#DIV/0!	#DIV/0!	#DIV/0!	#DIV/0!	#DIV/0!	#DIV/0!	#DIV/0!	#DIV/0!																									CHR2:240162731-240165431
CLCN5	NM_000084	2.39	0.19	0.7225									#DIV/0!	#DIV/0!	#DIV/0!	#DIV/0!	#DIV/0!	#DIV/0!	#DIV/0!	#DIV/0!																									CHRX:49718695-49721395
HOXC10	NM_017409	2.3875	2.14	0.255	189.649	143.653	96.9122	154.041	101.989	139.869	172.408	134.631	1.40865	1.06701	0.719834	1.14417	0.757546	1.03891	1.28059	1	1.052	1.472	0.704	1.6695	0.977	0.29	0.997	0.9925	0.9425	0.927	0.8895	0.967	0.8625	0.384	0.904	1.201	0.856	4.96	0.9725	0.88	1.002	0.5845	0.9005	0.9075	CHR12:52663020-52665720
GSTCD	NM_001031720	2.3875	0.855	1.2425									#DIV/0!	#DIV/0!	#DIV/0!	#DIV/0!	#DIV/0!	#DIV/0!	#DIV/0!	#DIV/0!																									CHR4:106847192-106851918
ZC3HAV1L	NM_080660	2.3875	0.73	0.9025									#DIV/0!	#DIV/0!	#DIV/0!	#DIV/0!	#DIV/0!	#DIV/0!	#DIV/0!	#DIV/0!																									CHR7:138370815-138373515
KIAA1407	NM_020817	2.385	0.82	0.565									#DIV/0!	#DIV/0!	#DIV/0!	#DIV/0!	#DIV/0!	#DIV/0!	#DIV/0!	#DIV/0!																									CHR3:115256100-115260350
ZNF573	NM_152360	2.385	0.2725	0.6825									#DIV/0!	#DIV/0!	#DIV/0!	#DIV/0!	#DIV/0!	#DIV/0!	#DIV/0!	#DIV/0!																									CHR19:42961540-42964240
SNAPC1	NM_003082	2.3825	1.5175	0.2175									#DIV/0!	#DIV/0!	#DIV/0!	#DIV/0!	#DIV/0!	#DIV/0!	#DIV/0!	#DIV/0!																									CHR14:61296719-61299419
FLJ41841	NM_207499	2.3825	1.1175	0.385									#DIV/0!	#DIV/0!	#DIV/0!	#DIV/0!	#DIV/0!	#DIV/0!	#DIV/0!	#DIV/0!																									CHR6:48143848-48146548
MECR	NM_016011	2.3825	0.935	0.1875									#DIV/0!	#DIV/0!	#DIV/0!	#DIV/0!	#DIV/0!	#DIV/0!	#DIV/0!	#DIV/0!																									CHR1:29429541-29432241
C6orf123	NM_014356	2.3825	0.9025	0.41									#DIV/0!	#DIV/0!	#DIV/0!	#DIV/0!	#DIV/0!	#DIV/0!	#DIV/0!	#DIV/0!																									CHR6:167939888-167942588
TPO	NM_175722	2.3825	0.5	0.55									#DIV/0!	#DIV/0!	#DIV/0!	#DIV/0!	#DIV/0!	#DIV/0!	#DIV/0!	#DIV/0!																									CHR2:1394041-1396741
RXFP4	NM_181885	2.3825	0.45	0.025									#DIV/0!	#DIV/0!	#DIV/0!	#DIV/0!	#DIV/0!	#DIV/0!	#DIV/0!	#DIV/0!																									CHR1:154175924-154178624
TTYH2	NM_032646	2.38	1.2475	0.2175									#DIV/0!	#DIV/0!	#DIV/0!	#DIV/0!	#DIV/0!	#DIV/0!	#DIV/0!	#DIV/0!																									CHR17:69719090-69721790
KRTAP10-7	NM_198689	2.38	1.0275	0.77									#DIV/0!	#DIV/0!	#DIV/0!	#DIV/0!	#DIV/0!	#DIV/0!	#DIV/0!	#DIV/0!																									CHR21:44842724-44845424
PNPLA8	NM_015723	2.38	0.5675	1.09									#DIV/0!	#DIV/0!	#DIV/0!	#DIV/0!	#DIV/0!	#DIV/0!	#DIV/0!	#DIV/0!																									CHR7:107953374-107956074
RIOK3	NM_145906	2.38	0.405	0.545									#DIV/0!	#DIV/0!	#DIV/0!	#DIV/0!	#DIV/0!	#DIV/0!	#DIV/0!	#DIV/0!																									CHR18:19285053-19287753
AFF3	NM_002285	2.3775	4.0425	-0.0125	461.123	548.955	415.742	335.787	442.624	409.819	388.819	444.256	1.03797	1.23567	0.935818	0.755842	0.996328	0.922484	0.875214	1	3.625	6.0005	3.1425	2.9505	-0.0855	0.445	0.7375	0.6615	1.1605	1.1225	0.1555	0.469	1.236	0.603	0.8195	0.7265	0.3335	0.2915	0.309	0.397	0.6015	0.723	0.5385	0.8845	CHR2:100124969-100127669
RGSL1	NM_181572	2.3775	1.2725	0.5525									#DIV/0!	#DIV/0!	#DIV/0!	#DIV/0!	#DIV/0!	#DIV/0!	#DIV/0!	#DIV/0!																									CHR1:180721840-180724540
BMPR2	NM_001204	2.3775	0.64	0.47									#DIV/0!	#DIV/0!	#DIV/0!	#DIV/0!	#DIV/0!	#DIV/0!	#DIV/0!	#DIV/0!																									CHR2:202947715-202950415
TXNRD1	NM_182743	2.3775	0.1625	0.83									#DIV/0!	#DIV/0!	#DIV/0!	#DIV/0!	#DIV/0!	#DIV/0!	#DIV/0!	#DIV/0!																									CHR12:103202656-103205356
EARS2	NM_133451	2.375	3.2675	0.805	948.786	731.838	835.736	662.037	452.315	786.616	869.925	745.754	1.27225	0.98134	1.12066	0.887741	0.60652	1.05479	1.1665	1	0.491	0.688	0.445	0.823	1.209	1.115	1.535	1.694	1.929	1.278	1.291	1.237	1.343	0.915	1.066	0.341	1.828	1.808	1.752	1.204	0.616	0.586	0.966	1.202	CHR16:23473692-23478372
TCP1	NM_030752	2.3725	1.385	0.625									#DIV/0!	#DIV/0!	#DIV/0!	#DIV/0!	#DIV/0!	#DIV/0!	#DIV/0!	#DIV/0!																									CHR6:160129287-160132925
TCF7L2	NM_030756	2.37	1.4225	0.1									#DIV/0!	#DIV/0!	#DIV/0!	#DIV/0!	#DIV/0!	#DIV/0!	#DIV/0!	#DIV/0!																									CHR10:114698000-114700700
PGBD5	NM_024554	2.37	0.6325	0.2725									#DIV/0!	#DIV/0!	#DIV/0!	#DIV/0!	#DIV/0!	#DIV/0!	#DIV/0!	#DIV/0!																									CHR1:228579490-228582190
SPTY2D1	NM_194285	2.37	0.6025	0.41									#DIV/0!	#DIV/0!	#DIV/0!	#DIV/0!	#DIV/0!	#DIV/0!	#DIV/0!	#DIV/0!																									CHR11:18612096-18614796
CNTN4	NM_175607	2.37	0.445	0.675									#DIV/0!	#DIV/0!	#DIV/0!	#DIV/0!	#DIV/0!	#DIV/0!	#DIV/0!	#DIV/0!																									CHR3:2115046-2117746
ANAPC10	NM_014885	2.3675	0.7	1.01									#DIV/0!	#DIV/0!	#DIV/0!	#DIV/0!	#DIV/0!	#DIV/0!	#DIV/0!	#DIV/0!																									CHR4:146236730-146240991
KRTAP20-1	NM_181615	2.3675	0.56	0.7175									#DIV/0!	#DIV/0!	#DIV/0!	#DIV/0!	#DIV/0!	#DIV/0!	#DIV/0!	#DIV/0!																									CHR21:30907594-30911144
PRPSAP2	NM_002767	2.3675	0.44	-0.01									#DIV/0!	#DIV/0!	#DIV/0!	#DIV/0!	#DIV/0!	#DIV/0!	#DIV/0!	#DIV/0!																									CHR17:18700016-18702716
SERPINC1	NM_000488	2.365	1.82	0.07									#DIV/0!	#DIV/0!	#DIV/0!	#DIV/0!	#DIV/0!	#DIV/0!	#DIV/0!	#DIV/0!																									CHR1:172152596-172155296
ISX	NM_001008494	2.365	1.81	0.4225									#DIV/0!	#DIV/0!	#DIV/0!	#DIV/0!	#DIV/0!	#DIV/0!	#DIV/0!	#DIV/0!																									CHR22:33789929-33792629
SEC61G	NM_014302	2.365	1.07	0.23									#DIV/0!	#DIV/0!	#DIV/0!	#DIV/0!	#DIV/0!	#DIV/0!	#DIV/0!	#DIV/0!																									CHR7:54793933-54796633
SGOL1	NM_001012413	2.365	0.6925	0.7475									#DIV/0!	#DIV/0!	#DIV/0!	#DIV/0!	#DIV/0!	#DIV/0!	#DIV/0!	#DIV/0!																									CHR3:20202187-20204887
ZNF747	NM_023931	2.365	0.51	0.0025									#DIV/0!	#DIV/0!	#DIV/0!	#DIV/0!	#DIV/0!	#DIV/0!	#DIV/0!	#DIV/0!																									CHR16:30453195-30455895
HRH2	NM_022304	2.3625	2.915	0.3175	3.03346	48.554	4.04806	31.058	19.4771	21.5148	24.7117	41.4715	0.0731456	1.17078	0.0976108	0.7489	0.469651	0.518787	0.595872	1	2.432	6.133	1.571	5.3	0.656	0.615	1.435	1.031	1.07	0.896	0.765	0.714	234945	0.565	0.79	1.233	0.221	0.281	0.092	0.876	0.792	0.636	2.014	0.696	CHR5:175040117-175042817
ZNFX1	NM_021035	2.3625	1.505	0.505									#DIV/0!	#DIV/0!	#DIV/0!	#DIV/0!	#DIV/0!	#DIV/0!	#DIV/0!	#DIV/0!																									CHR20:47327509-47330209
IFT20	NM_174887	2.3625	0.475	0.275									#DIV/0!	#DIV/0!	#DIV/0!	#DIV/0!	#DIV/0!	#DIV/0!	#DIV/0!	#DIV/0!																									CHR17:23684712-23688822
SLC13A1	NM_022444	2.3625	0.31	0.9575									#DIV/0!	#DIV/0!	#DIV/0!	#DIV/0!	#DIV/0!	#DIV/0!	#DIV/0!	#DIV/0!																									CHR7:122626761-122629461
LARP4	NM_199190	2.3625	0.14	0.4075									#DIV/0!	#DIV/0!	#DIV/0!	#DIV/0!	#DIV/0!	#DIV/0!	#DIV/0!	#DIV/0!																									CHR12:49078716-49081416
C19orf54	NM_198476	2.36	1.1025	0.3525									#DIV/0!	#DIV/0!	#DIV/0!	#DIV/0!	#DIV/0!	#DIV/0!	#DIV/0!	#DIV/0!																									CHR19:45946418-45950448
TRIM5	NM_033092	2.36	0.605	0.82									#DIV/0!	#DIV/0!	#DIV/0!	#DIV/0!	#DIV/0!	#DIV/0!	#DIV/0!	#DIV/0!																									CHR11:5662369-5665069
ASMT	NM_004043	2.36	0.4425	0.585									#DIV/0!	#DIV/0!	#DIV/0!	#DIV/0!	#DIV/0!	#DIV/0!	#DIV/0!	#DIV/0!																									CHRY:1672147-1674847
THYN1	NM_001037305	2.36	0.4025	0.75									#DIV/0!	#DIV/0!	#DIV/0!	#DIV/0!	#DIV/0!	#DIV/0!	#DIV/0!	#DIV/0!																									CHR11:133626416-133630670
AGPAT1	NM_032741	2.3575	1.5	0.48									#DIV/0!	#DIV/0!	#DIV/0!	#DIV/0!	#DIV/0!	#DIV/0!	#DIV/0!	#DIV/0!																									CHR6:32251377-32256020
ALS2	NM_020919	2.3575	1.3525	0.76									#DIV/0!	#DIV/0!	#DIV/0!	#DIV/0!	#DIV/0!	#DIV/0!	#DIV/0!	#DIV/0!																									CHR2:202353483-202356183
NOG	NM_005450	2.3575	0.4425	0.53									#DIV/0!	#DIV/0!	#DIV/0!	#DIV/0!	#DIV/0!	#DIV/0!	#DIV/0!	#DIV/0!																									CHR17:52024073-52026773
CAMK2D	NM_172115	2.355	0.9875	0.9075									#DIV/0!	#DIV/0!	#DIV/0!	#DIV/0!	#DIV/0!	#DIV/0!	#DIV/0!	#DIV/0!																									CHR4:114901677-114904377
OR10H5	NM_001004466	2.355	0.755	0.5575									#DIV/0!	#DIV/0!	#DIV/0!	#DIV/0!	#DIV/0!	#DIV/0!	#DIV/0!	#DIV/0!																									CHR19:15763658-15766358
PARVB	NM_013327	2.355	0.525	0.1275									#DIV/0!	#DIV/0!	#DIV/0!	#DIV/0!	#DIV/0!	#DIV/0!	#DIV/0!	#DIV/0!																									CHR22:42749300-42752000
RBM4	NM_002896	2.355	0.385	0.505									#DIV/0!	#DIV/0!	#DIV/0!	#DIV/0!	#DIV/0!	#DIV/0!	#DIV/0!	#DIV/0!																									CHR11:66160577-66163277
MPP7	NM_173496	2.3525	2.1975	0.79	27.6399	43.0194	43.9964	12.324	31.2825	41.3614	35.9251	41.3211	0.668905	1.0411	1.06474	0.298249	0.757059	1.00098	0.869414	1	1.502	2.2345	1.2795	2.0845	0.9645	0.25	1.771	1.063	1.472	1.067	1.1255	0.752	0.774	0.2485	1.019	1.24	0.9725	0.9185	1.095	0.779	0.902	0.6235	-6.9875	1.0715	CHR10:28610524-28613224
HNRPC	NM_031314	2.3525	0.885	0.4275									#DIV/0!	#DIV/0!	#DIV/0!	#DIV/0!	#DIV/0!	#DIV/0!	#DIV/0!	#DIV/0!																									CHR14:20806922-20809622
DACH2	NM_053281	2.3525	0.7975	0.8425									#DIV/0!	#DIV/0!	#DIV/0!	#DIV/0!	#DIV/0!	#DIV/0!	#DIV/0!	#DIV/0!																									CHRX:85288080-85290780
PLB1	NM_153021	2.3525	0.7425	-0.27									#DIV/0!	#DIV/0!	#DIV/0!	#DIV/0!	#DIV/0!	#DIV/0!	#DIV/0!	#DIV/0!																									CHR2:28570285-28572985
TJP2	NM_201629	2.35	1.745	0.5025									#DIV/0!	#DIV/0!	#DIV/0!	#DIV/0!	#DIV/0!	#DIV/0!	#DIV/0!	#DIV/0!																									CHR9:70976708-70979408
MRPL21	NM_181515	2.35	1.63	0.06									#DIV/0!	#DIV/0!	#DIV/0!	#DIV/0!	#DIV/0!	#DIV/0!	#DIV/0!	#DIV/0!																									CHR11:68425747-68430079
SF3B5	NM_031287	2.35	1.3925	0.7175									#DIV/0!	#DIV/0!	#DIV/0!	#DIV/0!	#DIV/0!	#DIV/0!	#DIV/0!	#DIV/0!																									CHR6:144457947-144460647
LMOD1	NM_012134	2.35	1	0.3725									#DIV/0!	#DIV/0!	#DIV/0!	#DIV/0!	#DIV/0!	#DIV/0!	#DIV/0!	#DIV/0!																									CHR1:200181721-200184421
GJA5	NM_005266	2.35	0.65	0.2375									#DIV/0!	#DIV/0!	#DIV/0!	#DIV/0!	#DIV/0!	#DIV/0!	#DIV/0!	#DIV/0!																									CHR1:145711566-145714266
FAF1	NM_131917	2.35	0.6325	0.62									#DIV/0!	#DIV/0!	#DIV/0!	#DIV/0!	#DIV/0!	#DIV/0!	#DIV/0!	#DIV/0!																									CHR1:51198024-51200724
USP11	NM_004651	2.35	0.4125	0.335									#DIV/0!	#DIV/0!	#DIV/0!	#DIV/0!	#DIV/0!	#DIV/0!	#DIV/0!	#DIV/0!																									CHRX:46975057-46977757
HPS6	NM_024747	2.35	0.395	0.445									#DIV/0!	#DIV/0!	#DIV/0!	#DIV/0!	#DIV/0!	#DIV/0!	#DIV/0!	#DIV/0!																									CHR10:103812936-103815636
LANCL1	NM_006055	2.3475	0.8275	0.98									#DIV/0!	#DIV/0!	#DIV/0!	#DIV/0!	#DIV/0!	#DIV/0!	#DIV/0!	#DIV/0!																									CHR2:211049176-211051876
SLC7A11	NM_014331	2.3475	0.58	1.25									#DIV/0!	#DIV/0!	#DIV/0!	#DIV/0!	#DIV/0!	#DIV/0!	#DIV/0!	#DIV/0!																									CHR4:139382173-139384873
SURB7	NM_004264	2.345	2.865	0.05	608.014	309.056	494.434	238.315	539.966	399.1	639.6	514.393	1.182	0.600817	0.9612	0.463295	1.04972	0.775867	1.24341	1	0.993	1.205	0.376	1.413	1.643	1.087	1.942	1.188	2.243	1.3	1.433	1.955	1.922	0.657	1.512	1.019	2.301	0.479	2.374	1.218	1.774	0.939	1.342	1.209	CHR12:27064549-27067249
HDLBP	NM_005336	2.345	0.785	0.705									#DIV/0!	#DIV/0!	#DIV/0!	#DIV/0!	#DIV/0!	#DIV/0!	#DIV/0!	#DIV/0!																									CHR2:241901195-241906108
JUND	NM_005354	2.345	0.4675	0.29									#DIV/0!	#DIV/0!	#DIV/0!	#DIV/0!	#DIV/0!	#DIV/0!	#DIV/0!	#DIV/0!																									CHR19:18252968-18255668
GALNT14	NM_024572	2.3425	1.285	0.605									#DIV/0!	#DIV/0!	#DIV/0!	#DIV/0!	#DIV/0!	#DIV/0!	#DIV/0!	#DIV/0!																									CHR2:31214575-31217275
EDN3	NM_207034	2.3425	1.265	0.2675									#DIV/0!	#DIV/0!	#DIV/0!	#DIV/0!	#DIV/0!	#DIV/0!	#DIV/0!	#DIV/0!																									CHR20:57306693-57309393
NA	NM_194441	2.3425	0.8825	0.35									#DIV/0!	#DIV/0!	#DIV/0!	#DIV/0!	#DIV/0!	#DIV/0!	#DIV/0!	#DIV/0!																									CHR6:26508264-26511060
LCE3B	NM_178433	2.3425	0.47	0.78									#DIV/0!	#DIV/0!	#DIV/0!	#DIV/0!	#DIV/0!	#DIV/0!	#DIV/0!	#DIV/0!																									CHR1:150850710-150853410
LPL	NM_000237	2.3425	0.3525	0.54									#DIV/0!	#DIV/0!	#DIV/0!	#DIV/0!	#DIV/0!	#DIV/0!	#DIV/0!	#DIV/0!																									CHR8:19838857-19841557
ERAL1	NM_005702	2.3425	0.2325	0.32									#DIV/0!	#DIV/0!	#DIV/0!	#DIV/0!	#DIV/0!	#DIV/0!	#DIV/0!	#DIV/0!																									CHR17:24203968-24206668
OR52D1	NM_001005163	2.34	1.4425	0.895									#DIV/0!	#DIV/0!	#DIV/0!	#DIV/0!	#DIV/0!	#DIV/0!	#DIV/0!	#DIV/0!																									CHR11:5464312-5467012
OR1F1	NM_012360	2.34	0.5125	0.15									#DIV/0!	#DIV/0!	#DIV/0!	#DIV/0!	#DIV/0!	#DIV/0!	#DIV/0!	#DIV/0!																									CHR16:3192047-3194747
S100A13	NM_001024210	2.34	0.43	0.3425									#DIV/0!	#DIV/0!	#DIV/0!	#DIV/0!	#DIV/0!	#DIV/0!	#DIV/0!	#DIV/0!																									CHR1:151870948-151875392
NAT13	NM_025146	2.3375	1.685	0.5275									#DIV/0!	#DIV/0!	#DIV/0!	#DIV/0!	#DIV/0!	#DIV/0!	#DIV/0!	#DIV/0!																									CHR3:114946397-114949986
PLRG1	NM_002669	2.335	0.7225	0.9175									#DIV/0!	#DIV/0!	#DIV/0!	#DIV/0!	#DIV/0!	#DIV/0!	#DIV/0!	#DIV/0!																									CHR4:155690473-155693173
IL31RA	NM_139017	2.3325	0.845	0.665									#DIV/0!	#DIV/0!	#DIV/0!	#DIV/0!	#DIV/0!	#DIV/0!	#DIV/0!	#DIV/0!																									CHR5:55182869-55185569
CHST1	NM_003654	2.3325	0.715	0.345									#DIV/0!	#DIV/0!	#DIV/0!	#DIV/0!	#DIV/0!	#DIV/0!	#DIV/0!	#DIV/0!																									CHR11:45643248-45645948
NDUFA4L2	NM_020142	2.3325	0.6725	0.2725									#DIV/0!	#DIV/0!	#DIV/0!	#DIV/0!	#DIV/0!	#DIV/0!	#DIV/0!	#DIV/0!																									CHR12:55920312-55923012
LRRC8C	NM_032270	2.3325	0.6475	0.6275									#DIV/0!	#DIV/0!	#DIV/0!	#DIV/0!	#DIV/0!	#DIV/0!	#DIV/0!	#DIV/0!																									CHR1:89869149-89871849
CCND1	NM_053056	2.3325	0.5425	0.44									#DIV/0!	#DIV/0!	#DIV/0!	#DIV/0!	#DIV/0!	#DIV/0!	#DIV/0!	#DIV/0!																									CHR11:69162853-69165553
ATP13A5	NM_198505	2.3325	-0.1325	0.3075									#DIV/0!	#DIV/0!	#DIV/0!	#DIV/0!	#DIV/0!	#DIV/0!	#DIV/0!	#DIV/0!																									CHR3:194578708-194581408
MPV17	NM_002437	2.33	3.21	0.345	3051.85	2609.26	3210.54	2956.36	2275.79	3119.75	2569.26	2731.3	1.11736	0.955318	1.17546	1.0824	0.833226	1.14222	0.940672	1	0.694	1.333	0.464	1.032	1.063	0.808	0.999	0.987	1.442	0.954	1.073	1.992	1.186	0.559	1.123	0.744	0.305	0.978	0.821	0.776	1.547	0.039	0.788	0.827	CHR2:27398435-27401135
C18orf20	NM_152728	2.33	1.0225	0.4125									#DIV/0!	#DIV/0!	#DIV/0!	#DIV/0!	#DIV/0!	#DIV/0!	#DIV/0!	#DIV/0!																									CHR18:59966744-59969444
CEBPZ	NM_005760	2.33	0.665	0.5									#DIV/0!	#DIV/0!	#DIV/0!	#DIV/0!	#DIV/0!	#DIV/0!	#DIV/0!	#DIV/0!																									CHR2:37310093-37314444
MALL	NM_005434	2.33	0.5375	0.28									#DIV/0!	#DIV/0!	#DIV/0!	#DIV/0!	#DIV/0!	#DIV/0!	#DIV/0!	#DIV/0!																									CHR2:110230437-110233137
ZMAT1	NM_032441	2.3275	1.685	0.6225									#DIV/0!	#DIV/0!	#DIV/0!	#DIV/0!	#DIV/0!	#DIV/0!	#DIV/0!	#DIV/0!																									CHRX:101031349-101034049
HIST1H3F	NM_021018	2.3275	1.515	0.5825									#DIV/0!	#DIV/0!	#DIV/0!	#DIV/0!	#DIV/0!	#DIV/0!	#DIV/0!	#DIV/0!																									CHR6:26357657-26361014
DMBT1	NM_017579	2.3275	1.0525	0.5425									#DIV/0!	#DIV/0!	#DIV/0!	#DIV/0!	#DIV/0!	#DIV/0!	#DIV/0!	#DIV/0!																									CHR10:124307970-124310670
BCKDHB	NM_183050	2.3275	0.3225	0.4975									#DIV/0!	#DIV/0!	#DIV/0!	#DIV/0!	#DIV/0!	#DIV/0!	#DIV/0!	#DIV/0!																									CHR6:80870882-80873582
ACOT9	NM_001037171	2.3275	0.0625	0.6975									#DIV/0!	#DIV/0!	#DIV/0!	#DIV/0!	#DIV/0!	#DIV/0!	#DIV/0!	#DIV/0!																									CHRX:23670799-23673528
CYP2R1	NM_024514	2.325	1.5025	0.47									#DIV/0!	#DIV/0!	#DIV/0!	#DIV/0!	#DIV/0!	#DIV/0!	#DIV/0!	#DIV/0!																									CHR11:14869827-14872527
HRK	NM_003806	2.325	1.2125	0.27									#DIV/0!	#DIV/0!	#DIV/0!	#DIV/0!	#DIV/0!	#DIV/0!	#DIV/0!	#DIV/0!																									CHR12:115803115-115805815
ZPLD1	NM_175056	2.325	0.795	0.945									#DIV/0!	#DIV/0!	#DIV/0!	#DIV/0!	#DIV/0!	#DIV/0!	#DIV/0!	#DIV/0!																									CHR3:103634348-103637048
STARD10	NM_006645	2.325	0.3675	0.2725									#DIV/0!	#DIV/0!	#DIV/0!	#DIV/0!	#DIV/0!	#DIV/0!	#DIV/0!	#DIV/0!																									CHR11:72181439-72184139
TRIM62	NM_018207	2.3225	0.86	0.265									#DIV/0!	#DIV/0!	#DIV/0!	#DIV/0!	#DIV/0!	#DIV/0!	#DIV/0!	#DIV/0!																									CHR1:33419354-33422054
ANKRD37	NM_181726	2.3225	0.595	0.775									#DIV/0!	#DIV/0!	#DIV/0!	#DIV/0!	#DIV/0!	#DIV/0!	#DIV/0!	#DIV/0!																									CHR4:186552633-186555333
GSC	NM_173849	2.3225	0.4	0.4125									#DIV/0!	#DIV/0!	#DIV/0!	#DIV/0!	#DIV/0!	#DIV/0!	#DIV/0!	#DIV/0!																									CHR14:94305752-94308452
GABRQ	NM_018558	2.32	0.985	0.58									#DIV/0!	#DIV/0!	#DIV/0!	#DIV/0!	#DIV/0!	#DIV/0!	#DIV/0!	#DIV/0!																									CHRX:151555092-151557792
TNIK	NM_015028	2.32	0.4775	0.9075									#DIV/0!	#DIV/0!	#DIV/0!	#DIV/0!	#DIV/0!	#DIV/0!	#DIV/0!	#DIV/0!																									CHR3:172660046-172662746
ARL8A	NM_138795	2.32	0.34	0.445									#DIV/0!	#DIV/0!	#DIV/0!	#DIV/0!	#DIV/0!	#DIV/0!	#DIV/0!	#DIV/0!																									CHR1:200379989-200382689
TBC1D15	NM_022771	2.3175	3.73	0.3225	4163.7	2620.25	3631.64	2104.27	2525.17	2710.89	3070.18	3431.05	1.21353	0.763688	1.05846	0.613302	0.735977	0.790105	0.894821	1	0.936	0.929	0.506	0.934	1.026	0.254	1.514	0.724	0.776	0.967	1.06	0.682	0.899	0.344	0.578	0.673	2.059	1.531	1.321	1.046	0.823	0.643	2.975	0.896	CHR12:70517605-70520305
IL2RG	NM_000206	2.3175	2.7925	0.18	-48.5365	-6.55785	-16.6704	-29.6478	-12.613	-17.9514	-0.05078	-15.1274	3.2085	0.433507	1.10199	1.95987	0.833781	1.18668	0.00335681	1	8	17.667	7.286	9.75	1.021	0.563	1.849	-2.703	266481	-1.486	0.995	0.689	5.169	-16.627	1.255	2.273	1.299	0	-0.076	0.744	0.174	0.438	7.048	-0.296	CHRX:70247628-70250328
TMPRSS3	NM_032401	2.3175	0.9575	0.3375									#DIV/0!	#DIV/0!	#DIV/0!	#DIV/0!	#DIV/0!	#DIV/0!	#DIV/0!	#DIV/0!																									CHR21:42681796-42685796
TBX19	NM_005149	2.3175	-0.13	0.3675									#DIV/0!	#DIV/0!	#DIV/0!	#DIV/0!	#DIV/0!	#DIV/0!	#DIV/0!	#DIV/0!																									CHR1:166514701-166517401
TOP3A	NM_004618	2.315	1.59	0.3475									#DIV/0!	#DIV/0!	#DIV/0!	#DIV/0!	#DIV/0!	#DIV/0!	#DIV/0!	#DIV/0!																									CHR17:18157240-18161246
NA	NM_177436	2.315	1.0625	0.61									#DIV/0!	#DIV/0!	#DIV/0!	#DIV/0!	#DIV/0!	#DIV/0!	#DIV/0!	#DIV/0!																									CHR20:47094044-47096744
ERGIC3	NM_198398	2.315	0.9325	0.34									#DIV/0!	#DIV/0!	#DIV/0!	#DIV/0!	#DIV/0!	#DIV/0!	#DIV/0!	#DIV/0!																									CHR20:33590991-33593691
APBB2	NM_173075	2.315	0.785	0.2175									#DIV/0!	#DIV/0!	#DIV/0!	#DIV/0!	#DIV/0!	#DIV/0!	#DIV/0!	#DIV/0!																									CHR4:40910745-40913445
GRHL2	NM_024915	2.315	0.6625	0.3775									#DIV/0!	#DIV/0!	#DIV/0!	#DIV/0!	#DIV/0!	#DIV/0!	#DIV/0!	#DIV/0!																									CHR8:102571961-102574661
PER2	NM_003894	2.315	0.465	0.56									#DIV/0!	#DIV/0!	#DIV/0!	#DIV/0!	#DIV/0!	#DIV/0!	#DIV/0!	#DIV/0!																									CHR2:238861331-238864031
RAD23A	NM_005053	2.315	0.375	0.4725									#DIV/0!	#DIV/0!	#DIV/0!	#DIV/0!	#DIV/0!	#DIV/0!	#DIV/0!	#DIV/0!																									CHR19:12915453-12918153
CCBL1	NM_004059	2.3125	1.2575	0.1725									#DIV/0!	#DIV/0!	#DIV/0!	#DIV/0!	#DIV/0!	#DIV/0!	#DIV/0!	#DIV/0!																									CHR9:130682067-130686353
IFT81	NM_031473	2.3125	0.815	0.48									#DIV/0!	#DIV/0!	#DIV/0!	#DIV/0!	#DIV/0!	#DIV/0!	#DIV/0!	#DIV/0!																									CHR12:109044364-109047186
BFSP2	NM_003571	2.3125	0.625	1.0175									#DIV/0!	#DIV/0!	#DIV/0!	#DIV/0!	#DIV/0!	#DIV/0!	#DIV/0!	#DIV/0!																									CHR3:134599279-134601979
DACH1	NM_080760	2.3125	0.2825	0.8875									#DIV/0!	#DIV/0!	#DIV/0!	#DIV/0!	#DIV/0!	#DIV/0!	#DIV/0!	#DIV/0!																									CHR13:71338831-71341531
CALD1	NM_033157	2.3125	0.2025	0.145									#DIV/0!	#DIV/0!	#DIV/0!	#DIV/0!	#DIV/0!	#DIV/0!	#DIV/0!	#DIV/0!																									CHR7:134112510-134115210
C6orf173	NM_001012507	2.31	3.175	0.605	2318.78	1748.07	2153.88	1631.96	1539.48	1410.44	1565.99	1875.32	1.23647	0.932144	1.14854	0.87023	0.820919	0.752109	0.835056	1	0.809	1.4085	0.4285	1.998	1.9275	1.1555	2.3685	1.634	2.801	1.3015	1.8105	2.344	3.32	0.847	1.75	1.1725	2.3965	3.129	2.882	0.9935	1.6405	0.8505	1.4485	1.292	CHR6:126700762-126703462
FANCA	NM_001018112	2.31	0.835	0.27									#DIV/0!	#DIV/0!	#DIV/0!	#DIV/0!	#DIV/0!	#DIV/0!	#DIV/0!	#DIV/0!																									CHR16:88410066-88412766
LRRC16	NM_017640	2.3075	2.1925	0.4075	427.928	274.875	325.402	229.292	238.275	293.324	349.143	377.062	1.1349	0.72899	0.862993	0.608101	0.631926	0.777919	0.925955	1	1.017	1.319	0.727	1.778	1.245	0.746	1.473	1.179	1.416	1.018	1.089	1.522	0.987	0.71	1.082	0.639	1.664	0.409	0.375	0.95	1.14	0.558	1.133	0.766	CHR6:25385555-25388255
HSPA8	NM_153201	2.3075	1.175	0.345									#DIV/0!	#DIV/0!	#DIV/0!	#DIV/0!	#DIV/0!	#DIV/0!	#DIV/0!	#DIV/0!																									CHR11:122437554-122440254
TRIP12	NM_004238	2.3075	0.8725	0.385									#DIV/0!	#DIV/0!	#DIV/0!	#DIV/0!	#DIV/0!	#DIV/0!	#DIV/0!	#DIV/0!																									CHR2:230493257-230497099
CXorf57	NM_018015	2.305	2.62	0.54	-10.208	-28.8639	-16.9157	-31.2977	-1.44479	-23.0454	-28.1891	-30.7671	0.331784	0.938141	0.549799	1.01724	0.0469588	0.749027	0.916208	1	17.0835	8.006	0.4575	19.25	-0.1225	-0.4795	-1.142	1.4865	0.8085	1.7675	0.7255	0.6595	3.5035	0.5745	1.144	1.395	0.8215	0.447	0.374	1.635	1.4475	0.724	1.5925	1.5385	CHRX:105739708-105742408
ATP6V1G1	NM_004888	2.305	1.56	0.4025									#DIV/0!	#DIV/0!	#DIV/0!	#DIV/0!	#DIV/0!	#DIV/0!	#DIV/0!	#DIV/0!																									CHR9:116387646-116390346
PLD5	NM_152666	2.305	1.1825	0.505									#DIV/0!	#DIV/0!	#DIV/0!	#DIV/0!	#DIV/0!	#DIV/0!	#DIV/0!	#DIV/0!																									CHR1:240754121-240756821
SPANXA2	NM_145662	2.305	0.8575	1.2575									#DIV/0!	#DIV/0!	#DIV/0!	#DIV/0!	#DIV/0!	#DIV/0!	#DIV/0!	#DIV/0!																									CHRX:140500002-140502726
KCNT2	NM_198503	2.3025	2.745	0.6625	14.9768	18.0523	21.7514	2.50534	15.3569	8.0443	15.7494	20.7702	0.721073	0.869147	1.04724	0.120622	0.739373	0.3873	0.758268	1	no	no	no	no	no	no	no	no	no	no	no	no	no	no	no	no	no	no	no	no	no	no	no	no	CHR1:194843622-194846322
FTSJ3	NM_017647	2.3025	2.3575	0.395	1515.08	1366.48	1582.89	977.185	1037.51	1289.64	1459.24	1403.64	1.07939	0.973527	1.12771	0.69618	0.739155	0.918784	1.03962	1	0.923	1.649	0.607	1.562	1.055	0.51	1.055	1.103	1.222	0.88	1.511	0.88	0.938	0.561	1.019	0.9	1.315	1.188	1.094	1.34	1.017	0.729	0.993	1.448	CHR17:59256341-59260388
KLK3	NM_001648	2.3025	1.125	0.3375									#DIV/0!	#DIV/0!	#DIV/0!	#DIV/0!	#DIV/0!	#DIV/0!	#DIV/0!	#DIV/0!																									CHR19:56047782-56050482
SLC7A8	NM_012244	2.3025	1.06	0.5625									#DIV/0!	#DIV/0!	#DIV/0!	#DIV/0!	#DIV/0!	#DIV/0!	#DIV/0!	#DIV/0!																									CHR14:22722189-22724889
ZC3HC1	NM_016478	2.3025	0.94	0.5925									#DIV/0!	#DIV/0!	#DIV/0!	#DIV/0!	#DIV/0!	#DIV/0!	#DIV/0!	#DIV/0!																									CHR7:129477969-129480669
SFXN5	NM_144579	2.3025	0.91	0.4225									#DIV/0!	#DIV/0!	#DIV/0!	#DIV/0!	#DIV/0!	#DIV/0!	#DIV/0!	#DIV/0!																									CHR2:73151973-73154673
DPP3	NM_130443	2.3	3.04	0.3375	980.092	701.48	814.037	654.838	772.233	565.292	527.801	507.814	1.93002	1.38137	1.60302	1.28952	1.5207	1.11319	1.03936	1	0.872	0.921	0.561	0.866	1.011	0.138	1.101	0.817	1.091	0.85	0.99	1.113	-1.11	0.666	0.786	0.743	1.417	1.439	1.178	0.828	0.96	0.752	0.892	1.058	CHR11:66002270-66004970
USMG5	NM_032747	2.3	2.4	0.7075	140.035	103.19	122.228	81.9892	234.838	212.224	197.121	197.945	0.707444	0.521306	0.617486	0.414202	1.18638	1.07214	0.995839	1	1.587	2.187	0.699	1.954	1.424	1.321	1.051	1.401	1.399	1.109	1.305	2.14	1.689	0.579	1.346	1.234	1.171	0.841	0.738	0.91	1.318	0.879	0.811	1.477	CHR10:105144201-105148413
TMPRSS3	NM_032405	2.3	1.9025	0.4675									#DIV/0!	#DIV/0!	#DIV/0!	#DIV/0!	#DIV/0!	#DIV/0!	#DIV/0!	#DIV/0!																									CHR21:42688769-42691469
KIAA0103	NM_014673	2.3	0.945	0.6975									#DIV/0!	#DIV/0!	#DIV/0!	#DIV/0!	#DIV/0!	#DIV/0!	#DIV/0!	#DIV/0!																									CHR8:109522828-109525528
GCNT2	NM_145649	2.3	0.7225	0.275									#DIV/0!	#DIV/0!	#DIV/0!	#DIV/0!	#DIV/0!	#DIV/0!	#DIV/0!	#DIV/0!																									CHR6:10634374-10637074
ZFAND3	NM_021943	2.3	0.6925	0.55									#DIV/0!	#DIV/0!	#DIV/0!	#DIV/0!	#DIV/0!	#DIV/0!	#DIV/0!	#DIV/0!																									CHR6:37893410-37896110
ITGB1BP1	NM_022334	2.2975	1.07	0.7675									#DIV/0!	#DIV/0!	#DIV/0!	#DIV/0!	#DIV/0!	#DIV/0!	#DIV/0!	#DIV/0!																									CHR2:9479118-9483286
MITD1	NM_138798	2.2975	0.2125	0.965									#DIV/0!	#DIV/0!	#DIV/0!	#DIV/0!	#DIV/0!	#DIV/0!	#DIV/0!	#DIV/0!																									CHR2:99161809-99166124
CAGE1	NM_205864	2.2975	0.1325	0.49									#DIV/0!	#DIV/0!	#DIV/0!	#DIV/0!	#DIV/0!	#DIV/0!	#DIV/0!	#DIV/0!																									CHR6:7332860-7337141
ILKAP	NM_176799	2.295	2.6075	0.36	1280.23	1042.79	1449.47	1023.22	1057.98	1041.32	1020.41	1209.61	1.05838	0.86209	1.19829	0.845912	0.874642	0.860875	0.843583	1	0.793	1.206	0.286	1.021	1.366	0.566	1.064	1.302	1.711	0.982	0.914	1.994	1.512	0.942	1.397	1.184	2.092	3.01	1.83	1.483	1.447	0.731	1.459	0.955	CHR2:238776563-238779263
ADAM23	NM_003812	2.295	2.0725	0.4475	978.828	869.262	1037.02	783.238	661.808	753.863	775.14	825.239	1.18612	1.05335	1.25662	0.949105	0.80196	0.913509	0.939292	1	0.495	1.76	0.33	1.203	0.973	0.201	0.622	0.759	0.86	0.829	0.655	0.741	0.929	0.331	0.875	0.852	1.488	0.84	0.509	0.951	0.938	0.586	0.614	0.736	CHR2:207014412-207017112
DDX17	NM_030881	2.295	1.46	0.455									#DIV/0!	#DIV/0!	#DIV/0!	#DIV/0!	#DIV/0!	#DIV/0!	#DIV/0!	#DIV/0!																									CHR22:37214412-37217112
RNGTT	NM_003800	2.295	0.9175	0.375									#DIV/0!	#DIV/0!	#DIV/0!	#DIV/0!	#DIV/0!	#DIV/0!	#DIV/0!	#DIV/0!																									CHR6:89729527-89732227
CDC16	NM_003903	2.295	0.715	0.4675									#DIV/0!	#DIV/0!	#DIV/0!	#DIV/0!	#DIV/0!	#DIV/0!	#DIV/0!	#DIV/0!																									CHR13:114016275-114018975
SLMAP	NM_007159	2.295	0.6525	0.595									#DIV/0!	#DIV/0!	#DIV/0!	#DIV/0!	#DIV/0!	#DIV/0!	#DIV/0!	#DIV/0!																									CHR3:57716013-57718713
CDCA4	NM_145701	2.295	0.3975	0.3625									#DIV/0!	#DIV/0!	#DIV/0!	#DIV/0!	#DIV/0!	#DIV/0!	#DIV/0!	#DIV/0!																									CHR14:104558038-104560738
SMARCA2	NM_139045	2.2925	1.43	0.595									#DIV/0!	#DIV/0!	#DIV/0!	#DIV/0!	#DIV/0!	#DIV/0!	#DIV/0!	#DIV/0!																									CHR9:2003141-2005841
ANP32A	NM_006305	2.2925	1.16	0.5425									#DIV/0!	#DIV/0!	#DIV/0!	#DIV/0!	#DIV/0!	#DIV/0!	#DIV/0!	#DIV/0!																									CHR15:66899777-66902477
OR2V2	NM_206880	2.2925	0.93	0.1875									#DIV/0!	#DIV/0!	#DIV/0!	#DIV/0!	#DIV/0!	#DIV/0!	#DIV/0!	#DIV/0!																									CHR5:180512348-180515048
WNK1	NM_018979	2.2925	0.4525	0.4425									#DIV/0!	#DIV/0!	#DIV/0!	#DIV/0!	#DIV/0!	#DIV/0!	#DIV/0!	#DIV/0!																									CHR12:730792-733492
DBT	NM_001918	2.2925	0.3875	0.8875									#DIV/0!	#DIV/0!	#DIV/0!	#DIV/0!	#DIV/0!	#DIV/0!	#DIV/0!	#DIV/0!																									CHR1:100487478-100490178
ACACA	NM_198839	2.29	1.36	1.075									#DIV/0!	#DIV/0!	#DIV/0!	#DIV/0!	#DIV/0!	#DIV/0!	#DIV/0!	#DIV/0!																									CHR17:32839224-32843215
PIM1	NM_002648	2.29	1.23	-0.085									#DIV/0!	#DIV/0!	#DIV/0!	#DIV/0!	#DIV/0!	#DIV/0!	#DIV/0!	#DIV/0!																									CHR6:37243763-37246463
NFAT5	NM_173215	2.29	0.375	0.5275									#DIV/0!	#DIV/0!	#DIV/0!	#DIV/0!	#DIV/0!	#DIV/0!	#DIV/0!	#DIV/0!																									CHR16:68154297-68157889
PDE4DIP	NM_022359	2.2875	3.3975	0.2725	135.922	143.027	129.855	115.253	105.483	90.0468	114.817	130.968	1.03783	1.09208	0.991503	0.880008	0.805415	0.68755	0.876686	1	2.12783	4.67783	1.53067	2.8145	0.350167	-0.0505	1.31	0.993833	0.821333	1.26667	0.455333	0.322	3.863	0.3695	0.548167	0.7255	1.796	-0.780667	2.077	0.782833	0.6035	-0.852333	1.29917	20726	CHR1:143786880-143789580
KIAA0859	NM_015935	2.2875	1.5175	0.4325									#DIV/0!	#DIV/0!	#DIV/0!	#DIV/0!	#DIV/0!	#DIV/0!	#DIV/0!	#DIV/0!																									CHR1:170015183-170017883
MARVELD3	NM_052858	2.2875	1.2225	0.275									#DIV/0!	#DIV/0!	#DIV/0!	#DIV/0!	#DIV/0!	#DIV/0!	#DIV/0!	#DIV/0!																									CHR16:70215370-70218070
REG1B	NM_006507	2.2875	0.705	0.415									#DIV/0!	#DIV/0!	#DIV/0!	#DIV/0!	#DIV/0!	#DIV/0!	#DIV/0!	#DIV/0!																									CHR2:79168127-79170827
RGAG1	NM_020769	2.2875	0.4825	0.1325									#DIV/0!	#DIV/0!	#DIV/0!	#DIV/0!	#DIV/0!	#DIV/0!	#DIV/0!	#DIV/0!																									CHRX:109546740-109549440
CENPK	NM_022145	2.285	4.1225	0.7475	1323.79	1805.5	1289.54	962.3	1200.61	1182.33	1149.27	1598.7	0.828042	1.12935	0.806619	0.601926	0.750993	0.739558	0.718876	1	2.168	2.959	1.017	3.594	1.103	0.356	0.222	0.759	0.768	1.166	0.869	1.476	0.762	0.949	1.073	0.205	2.687	3.237	2.443	1.269	1.235	1.043	0.49	0.88	CHR5:64892690-64896938
C7orf38	NM_145111	2.285	1.065	0.42									#DIV/0!	#DIV/0!	#DIV/0!	#DIV/0!	#DIV/0!	#DIV/0!	#DIV/0!	#DIV/0!																									CHR7:98986970-98989670
EML1	NM_004434	2.285	1.0375	0.88									#DIV/0!	#DIV/0!	#DIV/0!	#DIV/0!	#DIV/0!	#DIV/0!	#DIV/0!	#DIV/0!																									CHR14:99327297-99329997
ERC1	NM_178037	2.285	0.88	0.48									#DIV/0!	#DIV/0!	#DIV/0!	#DIV/0!	#DIV/0!	#DIV/0!	#DIV/0!	#DIV/0!																									CHR12:968464-971164
NUP62	NM_153719	2.285	0.5425	0.265									#DIV/0!	#DIV/0!	#DIV/0!	#DIV/0!	#DIV/0!	#DIV/0!	#DIV/0!	#DIV/0!																									CHR19:55122071-55126798
C21orf91	NM_017447	2.285	0.53	0.54									#DIV/0!	#DIV/0!	#DIV/0!	#DIV/0!	#DIV/0!	#DIV/0!	#DIV/0!	#DIV/0!																									CHR21:18112013-18114713
RHOU	NM_021205	2.285	0.385	0.665									#DIV/0!	#DIV/0!	#DIV/0!	#DIV/0!	#DIV/0!	#DIV/0!	#DIV/0!	#DIV/0!																									CHR1:226935291-226937991
CYP2A13	NM_000766	2.285	0.215	0.1575									#DIV/0!	#DIV/0!	#DIV/0!	#DIV/0!	#DIV/0!	#DIV/0!	#DIV/0!	#DIV/0!																									CHR19:46284007-46286707
MKKS	NM_170784	2.2825	2.0525	0.5525	1162.05	829.457	1006.32	858.705	815.457	805.657	971.343	982.386	1.18288	0.844329	1.02436	0.874102	0.830078	0.820102	0.988759	1	0.9275	1.293	0.484	1.469	1.3535	0.726	1.316	1.437	1.8995	0.8395	1.3535	1.69	1.509	0.666	1.1285	0.8465	1.6375	1.779	1.374	0.919	1.1775	0.7515	1.0595	1.155	CHR20:10360070-10365066
RXRG	NM_001009598	2.2825	0.6925	0.6225									#DIV/0!	#DIV/0!	#DIV/0!	#DIV/0!	#DIV/0!	#DIV/0!	#DIV/0!	#DIV/0!																									CHR1:163680554-163683254
FLJ20035	NM_017631	2.2825	0.1975	0.745									#DIV/0!	#DIV/0!	#DIV/0!	#DIV/0!	#DIV/0!	#DIV/0!	#DIV/0!	#DIV/0!																									CHR4:169475978-169478678
TFF1	NM_003225	2.28	1.6925	0.47									#DIV/0!	#DIV/0!	#DIV/0!	#DIV/0!	#DIV/0!	#DIV/0!	#DIV/0!	#DIV/0!																									CHR21:42659213-42661913
KCNIP4	NM_147183	2.28	1.405	0.4475									#DIV/0!	#DIV/0!	#DIV/0!	#DIV/0!	#DIV/0!	#DIV/0!	#DIV/0!	#DIV/0!																									CHR4:20914127-20916827
CRTC1	NM_015321	2.28	0.8925	0.1975									#DIV/0!	#DIV/0!	#DIV/0!	#DIV/0!	#DIV/0!	#DIV/0!	#DIV/0!	#DIV/0!																									CHR19:18653224-18656003
PHB	NM_002634	2.28	0.7775	0.6875									#DIV/0!	#DIV/0!	#DIV/0!	#DIV/0!	#DIV/0!	#DIV/0!	#DIV/0!	#DIV/0!																									CHR17:44846741-44849441
ACVR1	NM_001105	2.28	0.5475	0.7075									#DIV/0!	#DIV/0!	#DIV/0!	#DIV/0!	#DIV/0!	#DIV/0!	#DIV/0!	#DIV/0!																									CHR2:158402536-158405236
FCRL6	NM_001004310	2.28	0.545	0.6525									#DIV/0!	#DIV/0!	#DIV/0!	#DIV/0!	#DIV/0!	#DIV/0!	#DIV/0!	#DIV/0!																									CHR1:158036637-158039337
C11orf71	NM_019021	2.28	0.27	1.0075									#DIV/0!	#DIV/0!	#DIV/0!	#DIV/0!	#DIV/0!	#DIV/0!	#DIV/0!	#DIV/0!																									CHR11:113774393-113778643
TRAPPC2	NM_014563	2.2775	0.9	1.1									#DIV/0!	#DIV/0!	#DIV/0!	#DIV/0!	#DIV/0!	#DIV/0!	#DIV/0!	#DIV/0!																									CHRX:13660600-13664848
ZP3	NM_007155	2.2775	0.65	0.6									#DIV/0!	#DIV/0!	#DIV/0!	#DIV/0!	#DIV/0!	#DIV/0!	#DIV/0!	#DIV/0!																									CHR7:75862603-75865303
NTNG2	NM_032536	2.275	0.8375	0.175									#DIV/0!	#DIV/0!	#DIV/0!	#DIV/0!	#DIV/0!	#DIV/0!	#DIV/0!	#DIV/0!																									CHR9:134029754-134032454
POLG2	NM_007215	2.275	0.0925	0.67									#DIV/0!	#DIV/0!	#DIV/0!	#DIV/0!	#DIV/0!	#DIV/0!	#DIV/0!	#DIV/0!																									CHR17:59923131-59925831
OR2AG2	NM_001004490	2.2725	1.5375	0.5825									#DIV/0!	#DIV/0!	#DIV/0!	#DIV/0!	#DIV/0!	#DIV/0!	#DIV/0!	#DIV/0!																									CHR11:6746264-6748964
RP11-35N6.1	NM_207299	2.2725	1.47	0.6775									#DIV/0!	#DIV/0!	#DIV/0!	#DIV/0!	#DIV/0!	#DIV/0!	#DIV/0!	#DIV/0!																									CHR9:102828651-102831351
UBE2D2	NM_181838	2.2725	1.225	0.8225									#DIV/0!	#DIV/0!	#DIV/0!	#DIV/0!	#DIV/0!	#DIV/0!	#DIV/0!	#DIV/0!																									CHR5:138918734-138921434
NALP11	NM_145007	2.2725	1.2225	0.775									#DIV/0!	#DIV/0!	#DIV/0!	#DIV/0!	#DIV/0!	#DIV/0!	#DIV/0!	#DIV/0!																									CHR19:61034672-61037372
PROKR1	NM_138964	2.2725	1.18	0.49									#DIV/0!	#DIV/0!	#DIV/0!	#DIV/0!	#DIV/0!	#DIV/0!	#DIV/0!	#DIV/0!																									CHR2:68724257-68726957
LOC284402	NM_001025591	2.2725	1.105	0.28									#DIV/0!	#DIV/0!	#DIV/0!	#DIV/0!	#DIV/0!	#DIV/0!	#DIV/0!	#DIV/0!																									CHR19:39776830-39779530
BHLHB3	NM_030762	2.2725	1.085	0.92									#DIV/0!	#DIV/0!	#DIV/0!	#DIV/0!	#DIV/0!	#DIV/0!	#DIV/0!	#DIV/0!																									CHR12:26168613-26171313
TPM2	NM_003289	2.2725	1.0025	-0.0525									#DIV/0!	#DIV/0!	#DIV/0!	#DIV/0!	#DIV/0!	#DIV/0!	#DIV/0!	#DIV/0!																									CHR9:35679553-35682253
TBX22	NM_016954	2.2725	0.7725	0.4725									#DIV/0!	#DIV/0!	#DIV/0!	#DIV/0!	#DIV/0!	#DIV/0!	#DIV/0!	#DIV/0!																									CHRX:79162197-79164897
RPL32	NM_001007073	2.2725	0.7575	0.6225									#DIV/0!	#DIV/0!	#DIV/0!	#DIV/0!	#DIV/0!	#DIV/0!	#DIV/0!	#DIV/0!																									CHR3:12856449-12860281
MCART1	NM_033412	2.2725	0.75	0.1275									#DIV/0!	#DIV/0!	#DIV/0!	#DIV/0!	#DIV/0!	#DIV/0!	#DIV/0!	#DIV/0!																									CHR9:37893611-37896311
NADK	NM_023018	2.2725	0.36	0.375									#DIV/0!	#DIV/0!	#DIV/0!	#DIV/0!	#DIV/0!	#DIV/0!	#DIV/0!	#DIV/0!																									CHR1:1699269-1701969
ATP6V0A4	NM_130841	2.2725	0.1475	0.0325									#DIV/0!	#DIV/0!	#DIV/0!	#DIV/0!	#DIV/0!	#DIV/0!	#DIV/0!	#DIV/0!																									CHR7:138108822-138111522
SATL1	NM_001012980	2.27	3.9775	0.3675	83.6871	31.2087	59.1787	61.9463	47.1982	13.0794	65.202	30.9035	2.70801	1.00987	1.91495	2.00451	1.52728	0.423235	2.10986	1	no	no	no	no	no	no	no	no	no	no	no	no	no	no	no	no	no	no	no	no	no	no	no		CHRX:84249602-84252302
POLR2J3	NM_001015884	2.27	1.725	0.07									#DIV/0!	#DIV/0!	#DIV/0!	#DIV/0!	#DIV/0!	#DIV/0!	#DIV/0!	#DIV/0!																									CHR7:101999573-102002273
MEIS2	NM_002399	2.27	0.825	0.6375									#DIV/0!	#DIV/0!	#DIV/0!	#DIV/0!	#DIV/0!	#DIV/0!	#DIV/0!	#DIV/0!																									CHR15:35177295-35182992
LOC613206	NM_001033016	2.27	0.41	0.24									#DIV/0!	#DIV/0!	#DIV/0!	#DIV/0!	#DIV/0!	#DIV/0!	#DIV/0!	#DIV/0!																									CHR9:126062787-126065487
BRD9	NM_023924	2.2675	3.92	0.65	3716.62	3168.3	3298.84	2277.53	2201.81	2694.32	2929.85	3000.76	1.23856	1.05583	1.09933	0.758983	0.73375	0.89788	0.976369	1	0.664	0.858	0.447	1.009	0.885	0.309	1.133	0.904	1.36	1.103	1.045	1.142	0.964	0.675	1.253	0.731	1.118	1.39	1.188	1.142	1.158	0.69	1.178	0.915	CHR5:943803-948115
DEFB115	NM_001037730	2.2675	2.405	0.32	no	no	no	no	no	no	no	no	#VALUE!	#VALUE!	#VALUE!	#VALUE!	#VALUE!	#VALUE!	#VALUE!	#VALUE!	no	no	no	no	no	no	no	no	no	no	no	no	no	no	no	no	no	no	no	no	no	no	no	no	CHR20:29306927-29309627
CALM2	NM_001743	2.2675	1.5825	0.415									#DIV/0!	#DIV/0!	#DIV/0!	#DIV/0!	#DIV/0!	#DIV/0!	#DIV/0!	#DIV/0!																									CHR2:47256654-47259354
NDUFS1	NM_005006	2.2675	1.2975	1.17									#DIV/0!	#DIV/0!	#DIV/0!	#DIV/0!	#DIV/0!	#DIV/0!	#DIV/0!	#DIV/0!																									CHR2:206730362-206734632
SOCS1	NM_003745	2.2675	1.1225	-0.0475									#DIV/0!	#DIV/0!	#DIV/0!	#DIV/0!	#DIV/0!	#DIV/0!	#DIV/0!	#DIV/0!																									CHR16:11257040-11259740
SFRS14	NM_014884	2.2675	0.8525	0.3275									#DIV/0!	#DIV/0!	#DIV/0!	#DIV/0!	#DIV/0!	#DIV/0!	#DIV/0!	#DIV/0!																									CHR19:19003270-19007568
TSPAN7	NM_004615	2.2675	0.77	0.34									#DIV/0!	#DIV/0!	#DIV/0!	#DIV/0!	#DIV/0!	#DIV/0!	#DIV/0!	#DIV/0!																									CHRX:38303482-38306182
FLJ36004	NM_152590	2.2675	0.0275	1.0775									#DIV/0!	#DIV/0!	#DIV/0!	#DIV/0!	#DIV/0!	#DIV/0!	#DIV/0!	#DIV/0!																									CHR12:25596945-25599645
NA	NM_175870	2.265	2.3825	0.13	53.1754	28.8286	40.2259	67.3226	52.636	63.6243	30.3185	74.4738	0.714015	0.387097	0.540135	0.903976	0.706772	0.854318	0.407103	1	no	no	no	no	no	no	no	no	no	no	no	no	no	no	no	no	no	no	no	no	no	no	no	no	CHR14:106330337-106333037
HYDIN	NM_017558	2.265	1.8	0.545									#DIV/0!	#DIV/0!	#DIV/0!	#DIV/0!	#DIV/0!	#DIV/0!	#DIV/0!	#DIV/0!																									CHR16:69821570-69824270
TXNDC9	NM_005783	2.265	0.8225	0.66									#DIV/0!	#DIV/0!	#DIV/0!	#DIV/0!	#DIV/0!	#DIV/0!	#DIV/0!	#DIV/0!																									CHR2:99318108-99321492
BAT4	NM_033177	2.265	0.7975	0.3525									#DIV/0!	#DIV/0!	#DIV/0!	#DIV/0!	#DIV/0!	#DIV/0!	#DIV/0!	#DIV/0!																									CHR6:31739435-31743342
PLAG1	NM_002655	2.265	0.7875	0.535									#DIV/0!	#DIV/0!	#DIV/0!	#DIV/0!	#DIV/0!	#DIV/0!	#DIV/0!	#DIV/0!																									CHR8:57284668-57288592
LSMD1	NM_032356	2.265	0.485	0.61									#DIV/0!	#DIV/0!	#DIV/0!	#DIV/0!	#DIV/0!	#DIV/0!	#DIV/0!	#DIV/0!																									CHR17:7699837-7704097
MCTP1	NM_001002796	2.265	0.125	0.91									#DIV/0!	#DIV/0!	#DIV/0!	#DIV/0!	#DIV/0!	#DIV/0!	#DIV/0!	#DIV/0!																									CHR5:94442442-94445142
ZNF623	NM_014789	2.2625	2.5125	-0.115	57.1014	80.1976	108.566	92.517	54.8347	81.1989	109.359	43.8774	1.30138	1.82777	2.4743	2.10853	1.24972	1.85059	2.49237	1	1.349	2.288	0.881	1.642	0.904	0.28	0.606	1.189	1.541	0.916	0.678	0.807	0.723	0.52	0.936	0.487	1.032	1.423	0.885	1.496	0.125	0.46	0.686	1.17	CHR8:144800772-144803472
MRPL17	NM_022061	2.2625	0.365	0.825									#DIV/0!	#DIV/0!	#DIV/0!	#DIV/0!	#DIV/0!	#DIV/0!	#DIV/0!	#DIV/0!																									CHR11:6660650-6663350
BCAS2	NM_005872	2.26	2.4325	0.1275	444.561	318.103	424.211	201.758	224.401	385.503	387.661	545.548	0.814889	0.583088	0.777587	0.369827	0.411332	0.706634	0.710591	1	0.962	1.515	0.523	1.821	1.224	0.428	0.807	1.378	1.165	1.426	1.398	1.243	1.155	0.576	1.226	0.805	2.601	2.709	2.194	1.068	1.119	0.689	0.998	1.19	CHR1:114925288-114927988
ST18	NM_014682	2.26	1.8475	0.3225									#DIV/0!	#DIV/0!	#DIV/0!	#DIV/0!	#DIV/0!	#DIV/0!	#DIV/0!	#DIV/0!																									CHR8:53484356-53487056
FLJ25996	NM_001001699	2.26	0.995	0.3575									#DIV/0!	#DIV/0!	#DIV/0!	#DIV/0!	#DIV/0!	#DIV/0!	#DIV/0!	#DIV/0!																									CHR3:197351703-197354403
CAV2	NM_198212	2.26	0.8975	0.4325									#DIV/0!	#DIV/0!	#DIV/0!	#DIV/0!	#DIV/0!	#DIV/0!	#DIV/0!	#DIV/0!																									CHR7:115924479-115927179
GAS7	NM_201433	2.26	0.7325	0.7									#DIV/0!	#DIV/0!	#DIV/0!	#DIV/0!	#DIV/0!	#DIV/0!	#DIV/0!	#DIV/0!																									CHR17:10042093-10044793
SPANXC	NM_022661	2.26	0.62	0.4475									#DIV/0!	#DIV/0!	#DIV/0!	#DIV/0!	#DIV/0!	#DIV/0!	#DIV/0!	#DIV/0!																									CHRX:140163812-140166512
PLUNC	NM_130852	2.2575	3.725	0.445	11.6702	9.70511	2.94395	21.0574	13.6396	-1.54137	4.48886	-5.28366	-2.20873	-1.83682	-0.557181	-3.98538	-2.58148	0.291724	-0.849575	1	2.935	4.109	3.407	2.75	87508.3	0	1.999	1.04	1.135	0.186	-0.678	0	1.517	0.875	-1.506	-0.568	0.14	-0.307	0.694	0.753	0.13	-1.75	1.6	0.9	CHR20:31285262-31287962
SPANX-N4	NM_001009613	2.2575	2.5925	1.1725	-36.0605	-8.39587	-8.33032	-9.61731	-17.0313	-16.3547	-38.8942	-16.7134	2.15758	0.502344	0.498422	0.575425	1.01902	0.978538	2.32713	1	no	no	no	no	no	no	no	no	no	no	no	no	no	no	no	no	no	no	no	no	no	no	no	no	CHRX:141939266-141941966
LIPE	NM_005357	2.2575	2.1325	0.4725	48.8951	39.6679	22.1832	24.6303	7.41383	14.247	38.4309	7.84069	6.23607	5.05924	2.82924	3.14135	0.945558	1.81706	4.90147	1	0.915	1.517	0.622	1.789	0.887	0.768	1.972	0.698	1.394	0.463	0.654	0.962	0.965	0.604	-1.75	1.848	0.963	0.622	0.631	0.729	1.068	0.79	1.389	0.957	CHR19:47622918-47625618
KHDRBS2	NM_152688	2.2575	1.195	0.5725									#DIV/0!	#DIV/0!	#DIV/0!	#DIV/0!	#DIV/0!	#DIV/0!	#DIV/0!	#DIV/0!																									CHR6:63053591-63056291
CREB1	NM_134442	2.2575	0.5825	0.5875									#DIV/0!	#DIV/0!	#DIV/0!	#DIV/0!	#DIV/0!	#DIV/0!	#DIV/0!	#DIV/0!																									CHR2:208100730-208103430
LEPRE1	NM_022356	2.2575	0.4575	0.7975									#DIV/0!	#DIV/0!	#DIV/0!	#DIV/0!	#DIV/0!	#DIV/0!	#DIV/0!	#DIV/0!																									CHR1:43003326-43007470
NTN4	NM_021229	2.2575	0.435	0.6425									#DIV/0!	#DIV/0!	#DIV/0!	#DIV/0!	#DIV/0!	#DIV/0!	#DIV/0!	#DIV/0!																									CHR12:94708167-94710867
C21orf37	NM_001005521	2.255	1.8575	0.4775									#DIV/0!	#DIV/0!	#DIV/0!	#DIV/0!	#DIV/0!	#DIV/0!	#DIV/0!	#DIV/0!																									CHR21:17730878-17733578
EIF3S10	NM_003750	2.255	1.045	0.4275									#DIV/0!	#DIV/0!	#DIV/0!	#DIV/0!	#DIV/0!	#DIV/0!	#DIV/0!	#DIV/0!																									CHR10:120829791-120832491
MAGEE1	NM_020932	2.255	0.8075	0.8625									#DIV/0!	#DIV/0!	#DIV/0!	#DIV/0!	#DIV/0!	#DIV/0!	#DIV/0!	#DIV/0!																									CHRX:75562320-75565020
ABCF1	NM_001090	2.255	0.5975	0.1									#DIV/0!	#DIV/0!	#DIV/0!	#DIV/0!	#DIV/0!	#DIV/0!	#DIV/0!	#DIV/0!																									CHR6:30644948-30647648
RSL1D1	NM_015659	2.2525	1.785	0.3275									#DIV/0!	#DIV/0!	#DIV/0!	#DIV/0!	#DIV/0!	#DIV/0!	#DIV/0!	#DIV/0!																									CHR16:11852396-11855096
RGS3	NM_021106	2.2525	1.6275	0.6125									#DIV/0!	#DIV/0!	#DIV/0!	#DIV/0!	#DIV/0!	#DIV/0!	#DIV/0!	#DIV/0!																									CHR9:115380560-115383260
GALNS	NM_000512	2.2525	1.4125	0.4325									#DIV/0!	#DIV/0!	#DIV/0!	#DIV/0!	#DIV/0!	#DIV/0!	#DIV/0!	#DIV/0!																									CHR16:87448806-87453085
DNAJC10	NM_018981	2.2525	0.5	0.795									#DIV/0!	#DIV/0!	#DIV/0!	#DIV/0!	#DIV/0!	#DIV/0!	#DIV/0!	#DIV/0!																									CHR2:183287043-183289743
OR1L8	NM_001004454	2.2525	0.3375	0.4775									#DIV/0!	#DIV/0!	#DIV/0!	#DIV/0!	#DIV/0!	#DIV/0!	#DIV/0!	#DIV/0!																									CHR9:124370077-124372777
COG8	NM_032382	2.25	1.6175	0.885									#DIV/0!	#DIV/0!	#DIV/0!	#DIV/0!	#DIV/0!	#DIV/0!	#DIV/0!	#DIV/0!																									CHR16:67928846-67933214
KCNA10	NM_005549	2.25	0.9375	0.1425									#DIV/0!	#DIV/0!	#DIV/0!	#DIV/0!	#DIV/0!	#DIV/0!	#DIV/0!	#DIV/0!																									CHR1:110862820-110865520
CIAS1	NM_183395	2.25	0.3125	0.675									#DIV/0!	#DIV/0!	#DIV/0!	#DIV/0!	#DIV/0!	#DIV/0!	#DIV/0!	#DIV/0!																									CHR1:245645773-245648473
LOC342897	NM_001001414	2.2475	1.3525	0.115									#DIV/0!	#DIV/0!	#DIV/0!	#DIV/0!	#DIV/0!	#DIV/0!	#DIV/0!	#DIV/0!																									CHR19:44377243-44379943
FLJ39779	NM_207442	2.2475	0.675	0.03									#DIV/0!	#DIV/0!	#DIV/0!	#DIV/0!	#DIV/0!	#DIV/0!	#DIV/0!	#DIV/0!																									CHR14:68332443-68335143
GLI3	NM_000168	2.2475	0.6625	0.505									#DIV/0!	#DIV/0!	#DIV/0!	#DIV/0!	#DIV/0!	#DIV/0!	#DIV/0!	#DIV/0!																									CHR7:42241212-42243912
EIF3S5	NM_003754	2.245	2.02	0.3675	13048.5	11015.2	13801.8	9236.89	8612.18	9665.32	8684.52	10497.2	1.24305	1.04935	1.31481	0.879939	0.820427	0.920753	0.827319	1	-5.51233	2.20833	0.851	1.46433	1.003	0.550667	0.951333	0.994333	1.30033	0.996	1.179	1.40633	1.053	0.488	1.062	1.111	1.06867	1.279	1.12567	1.33433	1.08633	0.682333	1.23767	1.14567	CHR11:7963269-7965969	2.99
MATN2	NM_030583	2.245	1.5075	0.3475									#DIV/0!	#DIV/0!	#DIV/0!	#DIV/0!	#DIV/0!	#DIV/0!	#DIV/0!	#DIV/0!																									CHR8:98948286-98950986
2007-09-10	NM_178584	2.245	1.095	0.6275									#DIV/0!	#DIV/0!	#DIV/0!	#DIV/0!	#DIV/0!	#DIV/0!	#DIV/0!	#DIV/0!																									CHR2:109726980-109731272
OR10W1	NM_207374	2.245	0.435	0.845									#DIV/0!	#DIV/0!	#DIV/0!	#DIV/0!	#DIV/0!	#DIV/0!	#DIV/0!	#DIV/0!																									CHR11:57791808-57794508
ADPGK	NM_031284	2.2425	0.7	0.4525									#DIV/0!	#DIV/0!	#DIV/0!	#DIV/0!	#DIV/0!	#DIV/0!	#DIV/0!	#DIV/0!																									CHR15:70862614-70865314
SCN1A	NM_006920	2.2425	0.2375	1.0475									#DIV/0!	#DIV/0!	#DIV/0!	#DIV/0!	#DIV/0!	#DIV/0!	#DIV/0!	#DIV/0!																									CHR2:166637877-166640577
PARS2	NM_152268	2.2425	0.17	0.515									#DIV/0!	#DIV/0!	#DIV/0!	#DIV/0!	#DIV/0!	#DIV/0!	#DIV/0!	#DIV/0!																									CHR1:55002275-55004975
DSU	NM_018000	2.24	2.8375	0.05	198.871	134.642	150.486	145.411	147.58	122.155	129.288	142.543	1.39516	0.944571	1.05572	1.02012	1.03533	0.856969	0.90701	1	1.1355	1.504	1.009	1.4025	1.0395	-1.969	0.82	0.9555	1.177	0.9225	0.879	0.7815	1.242	0.6425	0.8545	0.952	1.421	2.672	1.2515	0.8775	1.111	0.625	0.801	0.8995	CHR2:216586060-216588760
HELLS	NM_018063	2.24	0.705	0.06									#DIV/0!	#DIV/0!	#DIV/0!	#DIV/0!	#DIV/0!	#DIV/0!	#DIV/0!	#DIV/0!																									CHR10:96293363-96296063
MAP3K7	NM_145333	2.24	0.6425	0.33									#DIV/0!	#DIV/0!	#DIV/0!	#DIV/0!	#DIV/0!	#DIV/0!	#DIV/0!	#DIV/0!																									CHR6:91352985-91355828
KCNJ16	NM_170742	2.24	0	0.42									#DIV/0!	#DIV/0!	#DIV/0!	#DIV/0!	#DIV/0!	#DIV/0!	#DIV/0!	#DIV/0!																									CHR17:65610389-65613089
HK2	NM_000189	2.2375	2.595	-0.15	1066.16	917.625	1079.67	810.543	676.78	870.21	919.904	878.309	1.21388	1.04476	1.22927	0.922845	0.770549	0.990779	1.04736	1	1.5205	2.5405	0.711	2.2025	0.696	1.144	1.5115	1.22	2.1235	1.114	1.508	0.9095	1.7755	0.243	0.6235	0.437	0.6995	1.1175	2.246	1.1725	0.5735	0.551	1.136	1.0745	CHR2:74911089-74913789
NA	NM_079424	2.2375	1.11	-0.0425									#DIV/0!	#DIV/0!	#DIV/0!	#DIV/0!	#DIV/0!	#DIV/0!	#DIV/0!	#DIV/0!																									CHR12:54836212-54838943
SIGLEC9	NM_014441	2.2375	1.0275	0.035									#DIV/0!	#DIV/0!	#DIV/0!	#DIV/0!	#DIV/0!	#DIV/0!	#DIV/0!	#DIV/0!																									CHR19:56317776-56320476
CKMT1A	NM_001015001	2.2375	0.79	-0.4725									#DIV/0!	#DIV/0!	#DIV/0!	#DIV/0!	#DIV/0!	#DIV/0!	#DIV/0!	#DIV/0!																									CHR15:41770175-41772875
ARFGEF2	NM_006420	2.2375	0.78	0.1775									#DIV/0!	#DIV/0!	#DIV/0!	#DIV/0!	#DIV/0!	#DIV/0!	#DIV/0!	#DIV/0!																									CHR20:46969633-46972333
RPP30	NM_006413	2.2375	0.7	0.545									#DIV/0!	#DIV/0!	#DIV/0!	#DIV/0!	#DIV/0!	#DIV/0!	#DIV/0!	#DIV/0!																									CHR10:92619054-92621754
HEMK2	NM_182749	2.2375	0.4925	1.23									#DIV/0!	#DIV/0!	#DIV/0!	#DIV/0!	#DIV/0!	#DIV/0!	#DIV/0!	#DIV/0!																									CHR21:29179064-29181764
C10orf83	NM_178832	2.2375	0.055	0.33									#DIV/0!	#DIV/0!	#DIV/0!	#DIV/0!	#DIV/0!	#DIV/0!	#DIV/0!	#DIV/0!																									CHR10:99382727-99385427
TMEM78	NM_001040079	2.235	3.05	0.4725	no	no	no	no	no	no	no	no	#VALUE!	#VALUE!	#VALUE!	#VALUE!	#VALUE!	#VALUE!	#VALUE!	#VALUE!	no	no	no	no	no	no	no	no	no	no	no	no	no	no	no	no	no	no	no	no	no	no	no	no	CHR1:227449805-227452505
TSGA14	NM_018718	2.235	1.375	0.4525									#DIV/0!	#DIV/0!	#DIV/0!	#DIV/0!	#DIV/0!	#DIV/0!	#DIV/0!	#DIV/0!																									CHR7:129867590-129870290
BPIL1	NM_025227	2.2325	3.525	0.2225	12.1054	9.07228	1.90784	-4.66742	19.7633	-7.41986	4.12786	28.1767	0.429624	0.321978	0.0677097	-0.165648	0.701406	-0.263333	0.146499	1	4.882	6.75	2.214	2.188	0.25	0.175	1.066	0.147	0.512	0.495	0.355	0.766	1.175	0	0.555	0	0.324	0.532	0.69	1.221	1.044	0.239	0	0.565	CHR20:31055400-31059567
PLGLB1	NM_001032392	2.2325	2.9625	0.4	no	no	no	no	no	no	no	no	#VALUE!	#VALUE!	#VALUE!	#VALUE!	#VALUE!	#VALUE!	#VALUE!	#VALUE!	2.8955	2.615	2.829	2.3265	0.9985	-0.1215	1.593	0.924	1.274	0.667	0.769	0.786	0.368	-0.3365	0.753	0.389	0.683	0.3075	0.614	0.9755	0.538	0.6525	1.461	0.91	CHR2:87101959-87104659
LTB4R2	NM_019839	2.2325	2.3175	-0.065									#DIV/0!	#DIV/0!	#DIV/0!	#DIV/0!	#DIV/0!	#DIV/0!	#DIV/0!	#DIV/0!	2.5095	3.1735	1.094	13.5885	0.541	0.9595	1.824	-3.9595	2.8315	0.246	0.5555	-0.01	0.937	2.24	-38.8615	175.885	0.5895	27.514	0.1515	0.6605	0.3615	0.3435	6.14	62178.2	CHR14:23845800-23848500
KIAA0090	NM_015047	2.2325	1.81	0.395									#DIV/0!	#DIV/0!	#DIV/0!	#DIV/0!	#DIV/0!	#DIV/0!	#DIV/0!	#DIV/0!																									CHR1:19448685-19452833
CACNB4	NM_000726	2.2325	1.4675	0.1325									#DIV/0!	#DIV/0!	#DIV/0!	#DIV/0!	#DIV/0!	#DIV/0!	#DIV/0!	#DIV/0!																									CHR2:152662965-152665990
ARL6IP6	NM_152522	2.2325	0.9625	0.32									#DIV/0!	#DIV/0!	#DIV/0!	#DIV/0!	#DIV/0!	#DIV/0!	#DIV/0!	#DIV/0!																									CHR2:153281172-153283872
OLFM2	NM_058164	2.2325	0.6675	0.2125									#DIV/0!	#DIV/0!	#DIV/0!	#DIV/0!	#DIV/0!	#DIV/0!	#DIV/0!	#DIV/0!																									CHR19:9907570-9910270
GJA5	NM_181703	2.2325	0.44	0.1925									#DIV/0!	#DIV/0!	#DIV/0!	#DIV/0!	#DIV/0!	#DIV/0!	#DIV/0!	#DIV/0!																									CHR1:145698809-145701509
CEACAM19	NM_020219	2.23	1.8	0.28									#DIV/0!	#DIV/0!	#DIV/0!	#DIV/0!	#DIV/0!	#DIV/0!	#DIV/0!	#DIV/0!																									CHR19:49864633-49867333
SLC16A1	NM_003051	2.23	1.4175	0.295									#DIV/0!	#DIV/0!	#DIV/0!	#DIV/0!	#DIV/0!	#DIV/0!	#DIV/0!	#DIV/0!																									CHR1:113299828-113302528
VSIG1	NM_182607	2.23	0.81	0.2525									#DIV/0!	#DIV/0!	#DIV/0!	#DIV/0!	#DIV/0!	#DIV/0!	#DIV/0!	#DIV/0!																									CHRX:107172655-107175355
LOC116143	NM_138458	2.23	0.3475	0.675									#DIV/0!	#DIV/0!	#DIV/0!	#DIV/0!	#DIV/0!	#DIV/0!	#DIV/0!	#DIV/0!																									CHR2:68236308-68240360
GPR4	NM_005282	2.2275	3.2375	-0.1825	-9.27637	-8.13798	4.96019	3.62878	8.41881	-1.50653	28.5212	-21.7678	0.426152	0.373855	-0.227869	-0.166704	-0.386756	0.0692093	-1.31025	1	3.8275	2.8765	0.952	5.339	13.9565	43753.8	2.206	-0.7955	1.4025	0.5505	0.833	0.786	1.7005	0.095	0.8535	-2.1305	-1.381	0.63	64459.5	-1.056	0.1245	-0.771	117473	3.5755	CHR19:50787057-50789757
ZNF569	NM_152484	2.2275	2.5225	0.355	1764.63	1398.99	1492.06	1108.1	1253.64	1250.18	1549.29	1184.41	1.48988	1.18117	1.25975	0.935568	1.05845	1.05553	1.30807	1	2.023	2.554	0.977	1.99	1.046	0.522	0.771	0.944	0.533	0.797	0.524	0.562	1.011	0.481	0.78	0.977	1.875	1.159	1.384	1.475	0.953	0.644	0.642	0.786	CHR19:42649621-42652379
DYRK3	NM_003582	2.2275	1.14	0.37									#DIV/0!	#DIV/0!	#DIV/0!	#DIV/0!	#DIV/0!	#DIV/0!	#DIV/0!	#DIV/0!																									CHR1:204873303-204876003
OR2T10	NM_001004693	2.2275	0.9925	0.89									#DIV/0!	#DIV/0!	#DIV/0!	#DIV/0!	#DIV/0!	#DIV/0!	#DIV/0!	#DIV/0!																									CHR1:246823192-246825892
TCF12	NM_207038	2.2275	0.685	0.3325									#DIV/0!	#DIV/0!	#DIV/0!	#DIV/0!	#DIV/0!	#DIV/0!	#DIV/0!	#DIV/0!																									CHR15:54995924-54998624
GNL2	NM_013285	2.2275	0.1875	0.6125									#DIV/0!	#DIV/0!	#DIV/0!	#DIV/0!	#DIV/0!	#DIV/0!	#DIV/0!	#DIV/0!																									CHR1:37833583-37836283
ZNF597	NM_152457	2.225	1.8175	0.7									#DIV/0!	#DIV/0!	#DIV/0!	#DIV/0!	#DIV/0!	#DIV/0!	#DIV/0!	#DIV/0!																									CHR16:3432991-3435691
C9orf32	NM_014064	2.225	1.565	0.8075									#DIV/0!	#DIV/0!	#DIV/0!	#DIV/0!	#DIV/0!	#DIV/0!	#DIV/0!	#DIV/0!																									CHR9:131426055-131428755
C3orf63	NM_015224	2.225	0.8675	0.45									#DIV/0!	#DIV/0!	#DIV/0!	#DIV/0!	#DIV/0!	#DIV/0!	#DIV/0!	#DIV/0!																									CHR3:56672899-56675599
CCDC115	NM_032357	2.225	0.7975	0.56									#DIV/0!	#DIV/0!	#DIV/0!	#DIV/0!	#DIV/0!	#DIV/0!	#DIV/0!	#DIV/0!																									CHR2:130814758-130818592
B4GALT2	NM_001005417	2.2225	0.715	0.4									#DIV/0!	#DIV/0!	#DIV/0!	#DIV/0!	#DIV/0!	#DIV/0!	#DIV/0!	#DIV/0!																									CHR1:44215252-44219269
WDR40A	NM_015397	2.2225	0.675	0.5625									#DIV/0!	#DIV/0!	#DIV/0!	#DIV/0!	#DIV/0!	#DIV/0!	#DIV/0!	#DIV/0!																									CHR9:34116236-34118936	2.27
HMGN4	NM_006353	2.2225	0.615	0.745									#DIV/0!	#DIV/0!	#DIV/0!	#DIV/0!	#DIV/0!	#DIV/0!	#DIV/0!	#DIV/0!																									CHR6:26644350-26647050
HAS2	NM_005328	2.2225	0.59	0.8375									#DIV/0!	#DIV/0!	#DIV/0!	#DIV/0!	#DIV/0!	#DIV/0!	#DIV/0!	#DIV/0!																									CHR8:122722311-122725011
PANX1	NM_015368	2.22	0.78	0.345									#DIV/0!	#DIV/0!	#DIV/0!	#DIV/0!	#DIV/0!	#DIV/0!	#DIV/0!	#DIV/0!																									CHR11:93499541-93502241
RTN4	NM_207520	2.22	0.66	0.525									#DIV/0!	#DIV/0!	#DIV/0!	#DIV/0!	#DIV/0!	#DIV/0!	#DIV/0!	#DIV/0!																									CHR2:55129330-55133438
INSL6	NM_007179	2.22	-0.04	0.175									#DIV/0!	#DIV/0!	#DIV/0!	#DIV/0!	#DIV/0!	#DIV/0!	#DIV/0!	#DIV/0!																									CHR9:5175118-5177818
LRRC29	NM_001004055	2.2175	3.3025	0.73	79.4442	25.1986	74.6085	66.1172	72.4329	39.916	56.6317	55.6813	1.42677	0.45255	1.33992	1.18742	1.30085	0.716865	1.01707	1	6	3.623	2.088	0.5	-0.042	-168.453	2.012	0.093	1.666	1.051	116.376	0.07	0.979	-0.131	0.891	0.967	0.701	0.472	0.846	0.919	-9.048	-0.833	1.552	-0.524	CHR16:65816314-65820602
NRG1	NM_013959	2.2175	0.5	0.5175									#DIV/0!	#DIV/0!	#DIV/0!	#DIV/0!	#DIV/0!	#DIV/0!	#DIV/0!	#DIV/0!																									CHR8:32622082-32624782
C9orf74	NM_030914	2.2175	0.315	0.285									#DIV/0!	#DIV/0!	#DIV/0!	#DIV/0!	#DIV/0!	#DIV/0!	#DIV/0!	#DIV/0!																									CHR9:130171260-130173960
OR51F1	NM_001004752	2.2175	0.19	0.7875									#DIV/0!	#DIV/0!	#DIV/0!	#DIV/0!	#DIV/0!	#DIV/0!	#DIV/0!	#DIV/0!																									CHR11:4747223-4749923
LNX1	NM_032622	2.2125	3.57	0.66	10.9277	-6.54576	-0.79184	-5.68198	-1.67819	21.5517	17.394	12.1958	0.896023	-0.536723	-0.0649274	-0.465897	-0.137604	1.76714	1.42623	1	5.073	2.5825	2.2925	3.818	0.778	0.7475	1.7685	0.7265	5.6645	0.932	0.747	0.4265	1.0495	0.7145	0.8345	1.112	1.3265	0.8165	1.9625	1.19	1.008	0.7885	1.0385	0.6645	CHR4:54118624-54121324
FAM54A	NM_138419	2.2125	2.665	1	1234.7	1001.99	1346.75	1160.69	803.491	861.091	785.069	1041.08	1.18598	0.962453	1.29361	1.11489	0.771784	0.827111	0.754089	1	0.525	1.112	0.628	1.272	1.562	0.698	2.687	1.183	2.279	1.09	1.55	1.726	3.272	1.009	1.599	1.121	2.49	4.103	4.219	1.207	1.644	0.825	1.344	1.191	CHR6:136612642-136615342
LMBR1	NM_022458	2.2125	1.2475	0.6925									#DIV/0!	#DIV/0!	#DIV/0!	#DIV/0!	#DIV/0!	#DIV/0!	#DIV/0!	#DIV/0!																									CHR7:156378102-156380802
NMUR1	NM_006056	2.2125	0.5825	0.2125									#DIV/0!	#DIV/0!	#DIV/0!	#DIV/0!	#DIV/0!	#DIV/0!	#DIV/0!	#DIV/0!																									CHR2:232102952-232105652
HIST2H4A	NM_003548	2.2125	0.265	0.56									#DIV/0!	#DIV/0!	#DIV/0!	#DIV/0!	#DIV/0!	#DIV/0!	#DIV/0!	#DIV/0!																									CHR1:148098838-148101549
ZNF141	NM_003441	2.21	2.8975	0.51	24.729	18.1876	13.412	-6.08544	3.92657	28.5508	36.1381	8.86118	2.79071	2.0525	1.51357	-0.686752	0.44312	3.22201	4.07825	1	2.212	2.3925	0.6305	2.262	0.9915	0.4985	-0.734	0.815	0.862	0.8455	0.9005	0.727	0.5725	0.677	1.015	1.008	2.2435	1.565	1.5315	1.486	1.062	0.5575	0.1635	0.8565	CHR4:319416-322116
NOP17	NM_017916	2.21	0.565	0.4825									#DIV/0!	#DIV/0!	#DIV/0!	#DIV/0!	#DIV/0!	#DIV/0!	#DIV/0!	#DIV/0!																									CHR19:54646124-54649079
TXNDC12	NM_015913	2.2075	1.7675	0.8775									#DIV/0!	#DIV/0!	#DIV/0!	#DIV/0!	#DIV/0!	#DIV/0!	#DIV/0!	#DIV/0!																									CHR1:52292360-52295835
GRIK5	NM_002088	2.2075	1.3	-0.0825									#DIV/0!	#DIV/0!	#DIV/0!	#DIV/0!	#DIV/0!	#DIV/0!	#DIV/0!	#DIV/0!																									CHR19:47261297-47263997
CBX5	NM_012117	2.2075	0.845	0.7375									#DIV/0!	#DIV/0!	#DIV/0!	#DIV/0!	#DIV/0!	#DIV/0!	#DIV/0!	#DIV/0!																									CHR12:52958554-52962351
SLC9A9	NM_173653	2.2075	0.7125	1.09									#DIV/0!	#DIV/0!	#DIV/0!	#DIV/0!	#DIV/0!	#DIV/0!	#DIV/0!	#DIV/0!																									CHR3:145049479-145052179
METAP2	NM_006838	2.2075	0.33	0.71									#DIV/0!	#DIV/0!	#DIV/0!	#DIV/0!	#DIV/0!	#DIV/0!	#DIV/0!	#DIV/0!																									CHR12:94389852-94392552
LYZL4	NM_144634	2.205	1.05	0.225									#DIV/0!	#DIV/0!	#DIV/0!	#DIV/0!	#DIV/0!	#DIV/0!	#DIV/0!	#DIV/0!																									CHR3:42426569-42429269
TJAP1	NM_080604	2.205	0.7725	0.25									#DIV/0!	#DIV/0!	#DIV/0!	#DIV/0!	#DIV/0!	#DIV/0!	#DIV/0!	#DIV/0!																									CHR6:43551088-43553788
SCN5A	NM_198056	2.205	0.5925	0.3425									#DIV/0!	#DIV/0!	#DIV/0!	#DIV/0!	#DIV/0!	#DIV/0!	#DIV/0!	#DIV/0!																									CHR3:38665667-38668367
ITGB7	NM_000889	2.205	0.0875	0.1475									#DIV/0!	#DIV/0!	#DIV/0!	#DIV/0!	#DIV/0!	#DIV/0!	#DIV/0!	#DIV/0!																									CHR12:51886767-51889467
PNPLA7	NM_152286	2.2025	0.8325	0.545									#DIV/0!	#DIV/0!	#DIV/0!	#DIV/0!	#DIV/0!	#DIV/0!	#DIV/0!	#DIV/0!																									CHR9:139563964-139566857
PDPN	NM_001006625	2.2025	0.7275	0.7									#DIV/0!	#DIV/0!	#DIV/0!	#DIV/0!	#DIV/0!	#DIV/0!	#DIV/0!	#DIV/0!																									CHR1:13780638-13785053
FTH1	NM_002032	2.2	3.1425	0.7	481.449	634.661	627.98	426.987	806.258	460.342	555.336	520.666	0.92468	1.21894	1.20611	0.820078	1.54851	0.884142	1.06659	1	0.836	0.9274	0.7908	0.8736	1.4368	0.5264	1.4784	1.2582	1.6044	0.8712	1.5364	1.8966	1.0494	0.4946	1.3174	1.636	1.6706	1.5962	1.3532	1.2734	1.6242	0.8624	1.2482	1.377	CHR11:61489641-61493908
CHCHD8	NM_016565	2.2	1.81	0.665									#DIV/0!	#DIV/0!	#DIV/0!	#DIV/0!	#DIV/0!	#DIV/0!	#DIV/0!	#DIV/0!																									CHR11:73263480-73267738
TMEM50A	NM_014313	2.2	0.7625	0.13									#DIV/0!	#DIV/0!	#DIV/0!	#DIV/0!	#DIV/0!	#DIV/0!	#DIV/0!	#DIV/0!																									CHR1:25535197-25537897
SGTB	NM_019072	2.2	0.6475	0.83									#DIV/0!	#DIV/0!	#DIV/0!	#DIV/0!	#DIV/0!	#DIV/0!	#DIV/0!	#DIV/0!																									CHR5:65051640-65055852
PIK3CA	NM_006218	2.2	0.6	0.7425									#DIV/0!	#DIV/0!	#DIV/0!	#DIV/0!	#DIV/0!	#DIV/0!	#DIV/0!	#DIV/0!																									CHR3:180346804-180349504
C18orf26	NM_173629	2.2	0.32	0.37									#DIV/0!	#DIV/0!	#DIV/0!	#DIV/0!	#DIV/0!	#DIV/0!	#DIV/0!	#DIV/0!																									CHR18:50407187-50409887
RHBDD3	NM_012265	2.1975	1.03	0.435									#DIV/0!	#DIV/0!	#DIV/0!	#DIV/0!	#DIV/0!	#DIV/0!	#DIV/0!	#DIV/0!																									CHR22:27992070-27996114
EXDL2	NM_018199	2.1975	0.3	0.095									#DIV/0!	#DIV/0!	#DIV/0!	#DIV/0!	#DIV/0!	#DIV/0!	#DIV/0!	#DIV/0!																									CHR14:68744030-68746730
CX36	NM_020660	2.195	3.0625	0.12	15.5155	3.98715	7.35553	-0.367953	-9.51542	0.229019	10.1097	14.0651	1.10312	0.283479	0.522964	-0.0261608	-0.676529	0.0162828	0.718783	1	10.273	-12.429	-10.75	1.31	0.859	-2.406	1.852	1.213	0.777	12.634	1.99	1.114	1.839	0.933	1.058	1.288	-0.611	0.505	1.027	0.718	-0.12	9.626	2.819	2.631	CHR15:32833481-32836181
CTSE	NM_148964	2.195	2.465	-0.0125	-12.3184	6.45219	7.51785	14.5442	4.85216	5.58635	2.23229	-9.40179	1.31022	-0.686272	-0.79962	-1.54696	-0.516089	-0.594179	-0.237433	1	5.5545	-5.7508	-4.9796	1.0918	1.1479	-0.9398	1.6652	1.2356	1.1907	6.7526	1.7632	1.5053	1.4442	0.7138	1.1877	1.462	0.5298	1.0506	1.1901	0.9957	0.7521	5.2442	2.0336	2.004	CHR1:204481881-204484581
PB1	NM_018313	2.195	0.455	0.6875									#DIV/0!	#DIV/0!	#DIV/0!	#DIV/0!	#DIV/0!	#DIV/0!	#DIV/0!	#DIV/0!																									CHR3:52692775-52697092
ZNF8	NM_021089	2.195	0.4325	0.3375									#DIV/0!	#DIV/0!	#DIV/0!	#DIV/0!	#DIV/0!	#DIV/0!	#DIV/0!	#DIV/0!																									CHR19:63479929-63482629
SIL1	NM_022464	2.195	0.0725	-0.2525									#DIV/0!	#DIV/0!	#DIV/0!	#DIV/0!	#DIV/0!	#DIV/0!	#DIV/0!	#DIV/0!																									CHR5:138490947-138493647
GPR116	NM_015234	2.1925	2.155	0.3025	-0.501562	13.8478	1.17802	-6.22951	20.1465	36.1289	7.68724	11.1945	-0.0448045	1.23702	0.105233	-0.556482	1.79968	3.22739	0.686701	1	7.91375	-9.0899	-7.8648	1.2009	1.00345	-1.6729	1.7586	1.2243	0.98385	9.6933	1.8766	1.30965	1.6416	0.8234	1.12285	1.375	-0.0406	0.7778	1.10855	0.85685	0.31605	7.4351	2.4263	2.3175	CHR6:46990325-46993025
DEFA1	NM_004084	2.1925	1.9225	0.45									#DIV/0!	#DIV/0!	#DIV/0!	#DIV/0!	#DIV/0!	#DIV/0!	#DIV/0!	#DIV/0!																									CHR8:6824512-6827212
C2orf48	NM_182626	2.1925	1.08	0.2825									#DIV/0!	#DIV/0!	#DIV/0!	#DIV/0!	#DIV/0!	#DIV/0!	#DIV/0!	#DIV/0!																									CHR2:10196759-10199459
UCHL3	NM_006002	2.1925	0.51	0.555									#DIV/0!	#DIV/0!	#DIV/0!	#DIV/0!	#DIV/0!	#DIV/0!	#DIV/0!	#DIV/0!																									CHR13:75019727-75022427
BSCL2	NM_032667	2.19	2.6625	0.475	3089.49	1607	2646.14	2457.8	2441	2171.55	1785.27	2831.47	1.09112	0.567548	0.934544	0.868029	0.862095	0.766932	0.630508	1	0.827	1.176	0.636	0.795	0.883	-0.219	1.566	0.939	0.836	0.752	1.111	0.896	0.927	0.286	0.991	1.278	0.973	0.91	0.701	1.104	0.85	0.604	0.829	0.892	CHR11:62229505-62233595
OR2M4	NM_017504	2.19	2.4025	0.535	-11.7984	-16.9599	-22.5875	11.3623	-7.65749	-4.32674	9.7244	6.79851	-1.73544	-2.49465	-3.32242	1.6713	-1.12635	-0.636424	1.43037	1	no	no	no	no	no	no	no	no	no	no	no	no	no	no	no	no	no	no	no	no	no	no	no	no	CHR1:246466653-246469353
RPL30	NM_000989	2.19	0.6725	0.3675									#DIV/0!	#DIV/0!	#DIV/0!	#DIV/0!	#DIV/0!	#DIV/0!	#DIV/0!	#DIV/0!																									CHR8:99126449-99129149
CYP39A1	NM_016593	2.19	0.65	0.95									#DIV/0!	#DIV/0!	#DIV/0!	#DIV/0!	#DIV/0!	#DIV/0!	#DIV/0!	#DIV/0!																									CHR6:46726438-46730682
LOC112703	NM_138411	2.1875	3.59	0.1425	113.305	23.9146	109.094	43.9798	50.5171	75.4457	93.268	76.3674	1.48368	0.313152	1.42855	0.575898	0.6615	0.98793	1.22131	1	0.646	0.784	0.555	1.189	0.891	0.669	1.353	0.871	0.495	0.464	0.544	0.811	0.24	0	0.481	0.56	0.533	0.123	0.159	0.626	0.842	0.348	0.477	0.648	CHR19:55671315-55674015
C20orf185	NM_182658	2.1875	0.62	0.345									#DIV/0!	#DIV/0!	#DIV/0!	#DIV/0!	#DIV/0!	#DIV/0!	#DIV/0!	#DIV/0!																									CHR20:31104690-31107390
IKZF5	NM_022466	2.1875	0.5025	0.875									#DIV/0!	#DIV/0!	#DIV/0!	#DIV/0!	#DIV/0!	#DIV/0!	#DIV/0!	#DIV/0!																									CHR10:124756323-124760511
E2F3	NM_001949	2.1875	0.075	0.6275									#DIV/0!	#DIV/0!	#DIV/0!	#DIV/0!	#DIV/0!	#DIV/0!	#DIV/0!	#DIV/0!																									CHR6:20508176-20510876
ZNF334	NM_199441	2.185	2.8775	0.615	115.396	110.533	94.2989	84.1989	77.9366	77.0897	88.0349	78.3336	1.47314	1.41106	1.20381	1.07488	0.994932	0.98412	1.12385	1	-0.68	1.402	0.632	1.157	0.648	0.423	0.735	1.148	0.859	1.903	0.874	0.619	0.541	0.367	0.774	0.998	0.654	0.439	0.405	0.917	0.825	0.591	0.742	0.956	CHR20:44575101-44577801
SNRK	NM_017719	2.185	2.22	0.5125	774.701	800.741	766.381	580.456	607.559	745.526	579.807	368.653	2.10144	2.17207	2.07887	1.57453	1.64805	2.0223	1.57277	1	91.835	3.91433	1.41167	5.30133	-0.021	0.421	-0.332333	0.694333	1.80967	0.560667	0.572	0.144	0.0173333	0.476	0.249	0.517333	0.681	0.487667	0.648	0.425667	0.436	-0.0306667	1.46267	0.143	CHR3:43300899-43303599
LIM2	NM_030657	2.185	1.215	-0.1675									#DIV/0!	#DIV/0!	#DIV/0!	#DIV/0!	#DIV/0!	#DIV/0!	#DIV/0!	#DIV/0!	3.182	11.571	3.615	14.2	0.875	0.806	2.665	0.999	0.14	1.031	0.852	0.897	1.737	0.709	1.042	0.66	-3.503	-0.291	-5.157	0.925	0.843	0.86	1.55	5.223	CHR19:56582509-56585209
LRRC18	NM_001006939	2.185	0.6975	0.4275									#DIV/0!	#DIV/0!	#DIV/0!	#DIV/0!	#DIV/0!	#DIV/0!	#DIV/0!	#DIV/0!																									CHR10:49791786-49794486
RBM24	NM_153020	2.185	0.615	0.5875									#DIV/0!	#DIV/0!	#DIV/0!	#DIV/0!	#DIV/0!	#DIV/0!	#DIV/0!	#DIV/0!																									CHR6:17388710-17391410
RPL37	NM_000997	2.185	0.5975	0.51									#DIV/0!	#DIV/0!	#DIV/0!	#DIV/0!	#DIV/0!	#DIV/0!	#DIV/0!	#DIV/0!																									CHR5:40870644-40873344
KIF5B	NM_004521	2.185	0.285	0.335									#DIV/0!	#DIV/0!	#DIV/0!	#DIV/0!	#DIV/0!	#DIV/0!	#DIV/0!	#DIV/0!																									CHR10:32384721-32387421
FLJ34503	NM_001039528	2.18	2.1725	0.695	-11.5882	-15.5566	-10.8877	-6.0215	-18.4245	-13.4207	-23.3027	-11.1014	1.04385	1.40132	0.980754	0.542411	1.65967	1.20893	2.09909	1	2.727	1.491	0.287	0.1	-5.542	0.904	2.101	1.649	1.709	1.239	0.608	1.234	1.927	-1.909	1.049	1.326	0.709	0.341	0.938	0.987	1.061	-2.625	1.786	1.1	CHR6:114329794-114332494
NDUFA10	NM_004544	2.18	0.9525	0.5975									#DIV/0!	#DIV/0!	#DIV/0!	#DIV/0!	#DIV/0!	#DIV/0!	#DIV/0!	#DIV/0!																									CHR2:240612971-240615671
CYP2A7	NM_030589	2.18	0.85	-0.1225									#DIV/0!	#DIV/0!	#DIV/0!	#DIV/0!	#DIV/0!	#DIV/0!	#DIV/0!	#DIV/0!																									CHR19:46079997-46082697
NA	NM_173599	2.18	0.4125	0.8825									#DIV/0!	#DIV/0!	#DIV/0!	#DIV/0!	#DIV/0!	#DIV/0!	#DIV/0!	#DIV/0!																									CHR12:38304051-38306786
LOC283129	NM_001037225	2.18	-0.0525	0.7975									#DIV/0!	#DIV/0!	#DIV/0!	#DIV/0!	#DIV/0!	#DIV/0!	#DIV/0!	#DIV/0!																									CHR11:64483685-64486385
LGR5	NM_003667	2.1775	1.3075	0.3875									#DIV/0!	#DIV/0!	#DIV/0!	#DIV/0!	#DIV/0!	#DIV/0!	#DIV/0!	#DIV/0!																									CHR12:70117879-70120579
NUP133	NM_018230	2.1775	0.8425	0.65									#DIV/0!	#DIV/0!	#DIV/0!	#DIV/0!	#DIV/0!	#DIV/0!	#DIV/0!	#DIV/0!																									CHR1:227710211-227712911
LOC284751	NM_001025463	2.1775	0.3875	0.335									#DIV/0!	#DIV/0!	#DIV/0!	#DIV/0!	#DIV/0!	#DIV/0!	#DIV/0!	#DIV/0!																									CHR20:48340473-48343173
C14orf24	NM_173607	2.1775	0.325	0.5775									#DIV/0!	#DIV/0!	#DIV/0!	#DIV/0!	#DIV/0!	#DIV/0!	#DIV/0!	#DIV/0!																									CHR14:34583119-34585819
ATXN3	NM_030660	2.175	1.335	0.165									#DIV/0!	#DIV/0!	#DIV/0!	#DIV/0!	#DIV/0!	#DIV/0!	#DIV/0!	#DIV/0!																									CHR14:91642207-91644907
TMEM15	NM_014908	2.175	1.02	0.865									#DIV/0!	#DIV/0!	#DIV/0!	#DIV/0!	#DIV/0!	#DIV/0!	#DIV/0!	#DIV/0!																									CHR9:130747597-130752033
ZCWPW1	NM_017984	2.1725	0.7075	0.5375									#DIV/0!	#DIV/0!	#DIV/0!	#DIV/0!	#DIV/0!	#DIV/0!	#DIV/0!	#DIV/0!																									CHR7:99863264-99866438
PSMB1	NM_002793	2.1725	0.5225	0.43									#DIV/0!	#DIV/0!	#DIV/0!	#DIV/0!	#DIV/0!	#DIV/0!	#DIV/0!	#DIV/0!																									CHR6:170703195-170706512
TMEM97	NM_014573	2.17	2.4	0.145	9397.33	9253.07	8548.83	8289.42	7273.77	8043.27	7177.99	8918.9	1.05364	1.03747	0.958507	0.929422	0.815545	0.901823	0.804807	1	0.775333	1.65133	0.420667	1.464	1.30033	0.68	1.135	1.06433	1.12833	0.806667	1.113	1.80567	1.56967	0.737667	1.351	1.21067	1.56667	1.36233	1.30833	1.009	1.26833	0.679667	0.727667	1.05067	CHR17:23668407-23671107
TNRC4	NM_007185	2.17	1.1875	-0.0075									#DIV/0!	#DIV/0!	#DIV/0!	#DIV/0!	#DIV/0!	#DIV/0!	#DIV/0!	#DIV/0!																									CHR1:149955414-149958114
NR1H4	NM_005123	2.17	1.1	0.29									#DIV/0!	#DIV/0!	#DIV/0!	#DIV/0!	#DIV/0!	#DIV/0!	#DIV/0!	#DIV/0!																									CHR12:99389609-99392309
ADAMTS2	NM_021599	2.17	1.0525	0.3825									#DIV/0!	#DIV/0!	#DIV/0!	#DIV/0!	#DIV/0!	#DIV/0!	#DIV/0!	#DIV/0!																									CHR5:178704435-178707135
TGFB1I1	NM_015927	2.1675	1.3325	0.4675									#DIV/0!	#DIV/0!	#DIV/0!	#DIV/0!	#DIV/0!	#DIV/0!	#DIV/0!	#DIV/0!																									CHR16:31389826-31392526
MRPS14	NM_022100	2.1675	1.175	0.275									#DIV/0!	#DIV/0!	#DIV/0!	#DIV/0!	#DIV/0!	#DIV/0!	#DIV/0!	#DIV/0!																									CHR1:173258684-173261384
ETS1	NM_005238	2.1675	1.135	0.4575									#DIV/0!	#DIV/0!	#DIV/0!	#DIV/0!	#DIV/0!	#DIV/0!	#DIV/0!	#DIV/0!																									CHR11:127896871-127899571
CRB3	NM_174881	2.1675	1.015	0.505									#DIV/0!	#DIV/0!	#DIV/0!	#DIV/0!	#DIV/0!	#DIV/0!	#DIV/0!	#DIV/0!																									CHR19:6413080-6415780
EPHA10	NM_173641	2.1675	0.9125	-0.1275									#DIV/0!	#DIV/0!	#DIV/0!	#DIV/0!	#DIV/0!	#DIV/0!	#DIV/0!	#DIV/0!																									CHR1:38002876-38005576
STAG2	NM_006603	2.1675	0.62	0.595									#DIV/0!	#DIV/0!	#DIV/0!	#DIV/0!	#DIV/0!	#DIV/0!	#DIV/0!	#DIV/0!																									CHRX:122921069-122923769
PLXNA2	NM_025179	2.165	2.975	0.565	26.8038	32.2376	53.025	43.5733	25.5048	28.7256	1.47885	44.1335	0.607334	0.730457	1.20147	0.987307	0.577902	0.650879	0.0335087	1	0.775333	1.65133	0.420667	1.464	1.30033	0.68	1.135	1.06433	1.12833	0.806667	1.113	1.80567	1.56967	0.737667	1.351	1.21067	1.56667	1.36233	1.30833	1.009	1.26833	0.679667	0.727667	1.05067	CHR1:206483239-206485939
CCR9	NM_006641	2.165	2.465	0.8325	18.7013	27.0897	49.3839	26.79	13.6013	36.325	28.9559	40.1705	0.465548	0.674369	1.22936	0.666906	0.33859	0.904269	0.720824	1	7.769	-11.1	2.449	2.439	0.776	0.724	2.086	0.991	1.459	1.044	-0.226	0.939	1.634	0.764	0.864	1.308	0.217	0.065	-0.161	-0.146	1.49	0.794	4.699	-2.842	CHR3:45900822-45903554
GATA1	NM_002049	2.165	2.395	0.8175	4.82615	4.58685	-2.80055	-8.27559	18.4616	3.9234	5.18656	0.582478	8.28555	7.87472	-4.808	-14.2076	31.695	6.7357	8.90429	1	0.2	3.383	-0.533	100000	-0.438	-0.656	1.849	13.378	1.176	1.486	0.814	-0.219	1.428	-0.7	0.502	1.364	0	0.649	-1.658	-0.136	1.566	-1.114	1.504	0.622	CHRX:48527705-48530405
CTDSPL2	NM_016396	2.165	1.655	0.2025									#DIV/0!	#DIV/0!	#DIV/0!	#DIV/0!	#DIV/0!	#DIV/0!	#DIV/0!	#DIV/0!																									CHR15:42504918-42507618
PTGIR	NM_000960	2.165	1.0125	0.09									#DIV/0!	#DIV/0!	#DIV/0!	#DIV/0!	#DIV/0!	#DIV/0!	#DIV/0!	#DIV/0!																									CHR19:51819694-51822394
PSD2	NM_032289	2.165	0.995	0.4675									#DIV/0!	#DIV/0!	#DIV/0!	#DIV/0!	#DIV/0!	#DIV/0!	#DIV/0!	#DIV/0!																									CHR5:139153389-139156089
ASTN2	NM_198188	2.165	0.99	0.835									#DIV/0!	#DIV/0!	#DIV/0!	#DIV/0!	#DIV/0!	#DIV/0!	#DIV/0!	#DIV/0!																									CHR9:118487229-118491534
CXCL10	NM_001565	2.165	0.885	1.0025									#DIV/0!	#DIV/0!	#DIV/0!	#DIV/0!	#DIV/0!	#DIV/0!	#DIV/0!	#DIV/0!																									CHR4:77163174-77165874
NOLC1	NM_004741	2.165	0.605	0.6325									#DIV/0!	#DIV/0!	#DIV/0!	#DIV/0!	#DIV/0!	#DIV/0!	#DIV/0!	#DIV/0!																									CHR10:103899906-103902606
RBM41	NM_018301	2.165	0.595	0.5825									#DIV/0!	#DIV/0!	#DIV/0!	#DIV/0!	#DIV/0!	#DIV/0!	#DIV/0!	#DIV/0!																									CHRX:106248190-106250890
ANKRD23	NM_144994	2.165	0.3975	-0.015									#DIV/0!	#DIV/0!	#DIV/0!	#DIV/0!	#DIV/0!	#DIV/0!	#DIV/0!	#DIV/0!																									CHR2:96872985-96875685
HTRA1	NM_002775	2.165	0.2375	0.4925									#DIV/0!	#DIV/0!	#DIV/0!	#DIV/0!	#DIV/0!	#DIV/0!	#DIV/0!	#DIV/0!																									CHR10:124208846-124211546
CCRN4L	NM_012118	2.1625	2.8125	0.7025	1481.06	1374.2	1035.68	1014.41	1531.16	1388.99	1145.94	1430.4	1.03542	0.960715	0.724054	0.709179	1.07044	0.971052	0.801131	1	14.7365	2.3325	0.4745	1.7455	0.91	0.1215	1.23	0.9595	-0.691	0.9715	0.848	1.0005	1.38	0.627	0.9545	1.062	2.0985	0.7205	2.3385	2.9945	0.729	0.868	1.159	0.297	CHR4:140154192-140156892
PAPD1	NM_018109	2.1625	1.1775	0.5475									#DIV/0!	#DIV/0!	#DIV/0!	#DIV/0!	#DIV/0!	#DIV/0!	#DIV/0!	#DIV/0!																									CHR10:30677754-30680454
TPD52	NM_005079	2.1625	1.1475	0.98									#DIV/0!	#DIV/0!	#DIV/0!	#DIV/0!	#DIV/0!	#DIV/0!	#DIV/0!	#DIV/0!																									CHR8:81245891-81248591
H2AFY2	NM_018649	2.1625	0.39	0.875									#DIV/0!	#DIV/0!	#DIV/0!	#DIV/0!	#DIV/0!	#DIV/0!	#DIV/0!	#DIV/0!																									CHR10:71480422-71483122
C6orf128	NM_145316	2.16	2.505	0.245									#DIV/0!	#DIV/0!	#DIV/0!	#DIV/0!	#DIV/0!	#DIV/0!	#DIV/0!	#DIV/0!	2.5045	3.9885	1.465	3.169	0.571	0.644	0.9175	0.6245	1.0275	0.705	1.0685	0.9435	1.177	0.67	0.8375	1.2785	19.096	0.854	1.123	0.74	0.9445	0.0745	0.8575	0.556	CHR6:37331325-37335550
ANKRD13B	NM_152345	2.16	2.29	0.2225									#DIV/0!	#DIV/0!	#DIV/0!	#DIV/0!	#DIV/0!	#DIV/0!	#DIV/0!	#DIV/0!	0.888	1.564	0.47	1.009	1.333	-0.34	0.375	0.815	1.095	0.895	0.931	0.916	0.912	-0.1	0.238	0.568	0.901	1.165	0.627	0.162	0.55	-4.288	0.729	0.869	CHR17:24940235-24945150
CXorf6	NM_005491	2.16	1.71	0.38									#DIV/0!	#DIV/0!	#DIV/0!	#DIV/0!	#DIV/0!	#DIV/0!	#DIV/0!	#DIV/0!																									CHRX:149362177-149364877
CDH20	NM_031891	2.16	1.16	0.6925									#DIV/0!	#DIV/0!	#DIV/0!	#DIV/0!	#DIV/0!	#DIV/0!	#DIV/0!	#DIV/0!																									CHR18:57306554-57309254
THOC1	NM_005131	2.16	0.7925	0.485									#DIV/0!	#DIV/0!	#DIV/0!	#DIV/0!	#DIV/0!	#DIV/0!	#DIV/0!	#DIV/0!																									CHR18:257522-260222
C4orf9	NM_003703	2.16	0.7225	0.8425									#DIV/0!	#DIV/0!	#DIV/0!	#DIV/0!	#DIV/0!	#DIV/0!	#DIV/0!	#DIV/0!																									CHR4:2932940-2937116
NA	NM_014821	2.16	0.065	0.99									#DIV/0!	#DIV/0!	#DIV/0!	#DIV/0!	#DIV/0!	#DIV/0!	#DIV/0!	#DIV/0!																									CHR14:74247402-74251764
RASSF3	NM_178169	2.1575	1.4175	0.6975									#DIV/0!	#DIV/0!	#DIV/0!	#DIV/0!	#DIV/0!	#DIV/0!	#DIV/0!	#DIV/0!																									CHR12:63288359-63291059
FZD4	NM_012193	2.1575	0.8075	0.59									#DIV/0!	#DIV/0!	#DIV/0!	#DIV/0!	#DIV/0!	#DIV/0!	#DIV/0!	#DIV/0!																									CHR11:86343581-86346281
SLC18A3	NM_003055	2.1575	0.805	0.2225									#DIV/0!	#DIV/0!	#DIV/0!	#DIV/0!	#DIV/0!	#DIV/0!	#DIV/0!	#DIV/0!																									CHR10:50484946-50488852
MRPS30	NM_016640	2.1575	0.27	1.1175									#DIV/0!	#DIV/0!	#DIV/0!	#DIV/0!	#DIV/0!	#DIV/0!	#DIV/0!	#DIV/0!																									CHR5:44842583-44845283
ESAM	NM_138961	2.155	1.44	0.3275									#DIV/0!	#DIV/0!	#DIV/0!	#DIV/0!	#DIV/0!	#DIV/0!	#DIV/0!	#DIV/0!																									CHR11:124136887-124139587
SSPN	NM_005086	2.155	0.8075	0.6175									#DIV/0!	#DIV/0!	#DIV/0!	#DIV/0!	#DIV/0!	#DIV/0!	#DIV/0!	#DIV/0!																									CHR12:26237588-26240288
ST5	NM_005418	2.155	0.48	0.65									#DIV/0!	#DIV/0!	#DIV/0!	#DIV/0!	#DIV/0!	#DIV/0!	#DIV/0!	#DIV/0!																									CHR11:8887076-8891274
SAMM50	NM_015380	2.155	0.245	0.4425									#DIV/0!	#DIV/0!	#DIV/0!	#DIV/0!	#DIV/0!	#DIV/0!	#DIV/0!	#DIV/0!																									CHR22:42680433-42683133
BZW1	NM_014670	2.155	0.195	0.295									#DIV/0!	#DIV/0!	#DIV/0!	#DIV/0!	#DIV/0!	#DIV/0!	#DIV/0!	#DIV/0!																									CHR2:201382691-201385391
ZNF793	NM_001013659	2.155	-0.14	0.6									#DIV/0!	#DIV/0!	#DIV/0!	#DIV/0!	#DIV/0!	#DIV/0!	#DIV/0!	#DIV/0!																									CHR19:42687480-42690180
TAPBPL	NM_018009	2.1525	2.07	0.32									#DIV/0!	#DIV/0!	#DIV/0!	#DIV/0!	#DIV/0!	#DIV/0!	#DIV/0!	#DIV/0!	1.723	2.373	1.413	2	0.801	0.744	1.762	0.975	1.358	1.189	1.001	0.928	1.224	0.71	0.903	1.306	0.721	0.61	0.864	1.983	1.029	0.744	1.443	0.704	CHR12:6429310-6432010
CLDN18	NM_001002026	2.1525	1.95	0.49									#DIV/0!	#DIV/0!	#DIV/0!	#DIV/0!	#DIV/0!	#DIV/0!	#DIV/0!	#DIV/0!																									CHR3:139198147-139200847
DLL3	NM_203486	2.1525	1.045	0.3175									#DIV/0!	#DIV/0!	#DIV/0!	#DIV/0!	#DIV/0!	#DIV/0!	#DIV/0!	#DIV/0!																									CHR19:44679226-44681926
OR5J2	NM_001005492	2.1525	0.185	1.115									#DIV/0!	#DIV/0!	#DIV/0!	#DIV/0!	#DIV/0!	#DIV/0!	#DIV/0!	#DIV/0!																									CHR11:55698469-55701169
CATSPER3	NM_178019	2.1525	-0.11	0.255									#DIV/0!	#DIV/0!	#DIV/0!	#DIV/0!	#DIV/0!	#DIV/0!	#DIV/0!	#DIV/0!																									CHR5:134329312-134332012
CCR1	NM_001295	2.15	1.0125	0.3125									#DIV/0!	#DIV/0!	#DIV/0!	#DIV/0!	#DIV/0!	#DIV/0!	#DIV/0!	#DIV/0!																									CHR3:46224336-46227036
SERPINB13	NM_012397	2.15	0.895	0.6125									#DIV/0!	#DIV/0!	#DIV/0!	#DIV/0!	#DIV/0!	#DIV/0!	#DIV/0!	#DIV/0!																									CHR18:59403379-59406079
PODXL2	NM_015720	2.15	0.5775	0.155									#DIV/0!	#DIV/0!	#DIV/0!	#DIV/0!	#DIV/0!	#DIV/0!	#DIV/0!	#DIV/0!																									CHR3:128828549-128831249
TRAF6	NM_145803	2.15	0.5225	0.4825									#DIV/0!	#DIV/0!	#DIV/0!	#DIV/0!	#DIV/0!	#DIV/0!	#DIV/0!	#DIV/0!																									CHR11:36487898-36490598
KIF13A	NM_022113	2.1475	1.0725	0.4925									#DIV/0!	#DIV/0!	#DIV/0!	#DIV/0!	#DIV/0!	#DIV/0!	#DIV/0!	#DIV/0!																									CHR6:18095192-18097892
FLJ20245	NM_017723	2.1475	0.8625	0.2975									#DIV/0!	#DIV/0!	#DIV/0!	#DIV/0!	#DIV/0!	#DIV/0!	#DIV/0!	#DIV/0!																									CHR9:139289898-139292598
C6orf195	NM_152554	2.1475	0.49	0.9425									#DIV/0!	#DIV/0!	#DIV/0!	#DIV/0!	#DIV/0!	#DIV/0!	#DIV/0!	#DIV/0!																									CHR6:2579336-2582036
FLJ43505	NM_207468	2.1475	0.3475	1.1175									#DIV/0!	#DIV/0!	#DIV/0!	#DIV/0!	#DIV/0!	#DIV/0!	#DIV/0!	#DIV/0!																									CHR1:220974980-220977680
LHB	NM_000894	2.1475	0.325	0.47									#DIV/0!	#DIV/0!	#DIV/0!	#DIV/0!	#DIV/0!	#DIV/0!	#DIV/0!	#DIV/0!																									CHR19:54211659-54214359	2.7
OR10A2	NM_001004460	2.1475	0.02	0.6725									#DIV/0!	#DIV/0!	#DIV/0!	#DIV/0!	#DIV/0!	#DIV/0!	#DIV/0!	#DIV/0!																									CHR11:6845361-6848061
DDX24	NM_020414	2.145	2.7325	0.3425									#DIV/0!	#DIV/0!	#DIV/0!	#DIV/0!	#DIV/0!	#DIV/0!	#DIV/0!	#DIV/0!	1.70367	2.16567	0.588	2.56633	1.45	0.479333	1.34867	1.12367	1.538	1.122	1.25533	1.42267	1.18667	0.656333	1.41267	1.213	1.579	1.321	1.42733	1.06067	1.393	0.790667	1.22	1.25067	CHR14:93615191-93619511
ATP2B4	NM_001684	2.145	0.7775	0.0475									#DIV/0!	#DIV/0!	#DIV/0!	#DIV/0!	#DIV/0!	#DIV/0!	#DIV/0!	#DIV/0!																									CHR1:201860350-201863050
HAPLN3	NM_178232	2.145	0.5525	0.2125									#DIV/0!	#DIV/0!	#DIV/0!	#DIV/0!	#DIV/0!	#DIV/0!	#DIV/0!	#DIV/0!																									CHR15:87239274-87241974
NRG1	NM_013962	2.145	0.5275	0.4875									#DIV/0!	#DIV/0!	#DIV/0!	#DIV/0!	#DIV/0!	#DIV/0!	#DIV/0!	#DIV/0!																									CHR8:31614609-31617309
TGDS	NM_014305	2.145	0.4375	1.0725									#DIV/0!	#DIV/0!	#DIV/0!	#DIV/0!	#DIV/0!	#DIV/0!	#DIV/0!	#DIV/0!																									CHR13:94045984-94048684
TGFBR1	NM_004612	2.1425	3.21	0.74	202.085	165.895	176.266	100.855	244.387	143.957	102.404	118.235	1.70917	1.40309	1.49081	0.853002	2.06695	1.21755	0.866102	1	2.861	2.908	1.541	2.318	0.746	0.408	0.752	0.527	0.835	0.404	0.847	0.664	1.346	0.621	0.911	0.893	1.906	2.336	3.807	0.98	0.878	0.613	1.738	0.676	CHR9:100905032-100907732
NA	NM_001013706	2.1425	1.245	0.73									#DIV/0!	#DIV/0!	#DIV/0!	#DIV/0!	#DIV/0!	#DIV/0!	#DIV/0!	#DIV/0!																									CHR19:4490536-4493279
NCOR1	NM_006311	2.1425	0.8175	0.375									#DIV/0!	#DIV/0!	#DIV/0!	#DIV/0!	#DIV/0!	#DIV/0!	#DIV/0!	#DIV/0!																									CHR17:16059060-16061770
ZMAT2	NM_144723	2.1425	0.0825	0.7									#DIV/0!	#DIV/0!	#DIV/0!	#DIV/0!	#DIV/0!	#DIV/0!	#DIV/0!	#DIV/0!																									CHR5:140058015-140060715
NA	NM_022759	2.14	1.2525	0.3475									#DIV/0!	#DIV/0!	#DIV/0!	#DIV/0!	#DIV/0!	#DIV/0!	#DIV/0!	#DIV/0!																									CHR17:74580413-74583113
APOF	NM_001638	2.14	0.7225	0.4375									#DIV/0!	#DIV/0!	#DIV/0!	#DIV/0!	#DIV/0!	#DIV/0!	#DIV/0!	#DIV/0!																									CHR12:55039676-55045050
C16orf78	NM_144602	2.14	0.6925	0.56									#DIV/0!	#DIV/0!	#DIV/0!	#DIV/0!	#DIV/0!	#DIV/0!	#DIV/0!	#DIV/0!																									CHR16:47963108-47965808
LCN9	NM_001001676	2.14	0.565	0.5825									#DIV/0!	#DIV/0!	#DIV/0!	#DIV/0!	#DIV/0!	#DIV/0!	#DIV/0!	#DIV/0!																									CHR9:137692788-137695488
QDPR	NM_000320	2.14	0.5375	0.51									#DIV/0!	#DIV/0!	#DIV/0!	#DIV/0!	#DIV/0!	#DIV/0!	#DIV/0!	#DIV/0!																									CHR4:17122311-17125011
CTGF	NM_001901	2.14	0.535	1.0775									#DIV/0!	#DIV/0!	#DIV/0!	#DIV/0!	#DIV/0!	#DIV/0!	#DIV/0!	#DIV/0!																									CHR6:132313655-132316355
ETF1	NM_004730	2.14	0.4525	0.365									#DIV/0!	#DIV/0!	#DIV/0!	#DIV/0!	#DIV/0!	#DIV/0!	#DIV/0!	#DIV/0!																									CHR5:137906302-137909002
LOC286334	NM_001040063	2.1375	1	-0.175									#DIV/0!	#DIV/0!	#DIV/0!	#DIV/0!	#DIV/0!	#DIV/0!	#DIV/0!	#DIV/0!																									CHR9:115852890-115855590
RELN	NM_173054	2.1375	0.8425	0.22									#DIV/0!	#DIV/0!	#DIV/0!	#DIV/0!	#DIV/0!	#DIV/0!	#DIV/0!	#DIV/0!																									CHR7:103416698-103419398
CDC2	NM_001786	2.1375	0.4125	0.6425									#DIV/0!	#DIV/0!	#DIV/0!	#DIV/0!	#DIV/0!	#DIV/0!	#DIV/0!	#DIV/0!																									CHR10:62203489-62206189
HOXC6	NM_153693	2.1375	-0.01	0.59									#DIV/0!	#DIV/0!	#DIV/0!	#DIV/0!	#DIV/0!	#DIV/0!	#DIV/0!	#DIV/0!																									CHR12:52694739-52697602
DBC1	NM_014618	2.135	3.56	0.435	-9.32932	-44.0727	-21.7688	-22.0481	-9.57992	-32.2024	-13.8005	1.76703	-5.27965	-24.9416	-12.3194	-12.4775	-5.42147	-18.224	-7.80997	1	18.7275	-12.9245	-47.613	50000.7	-1.4485	4.987	2.2335	-0.805	-0.6335	74321	1.9005	-0.067	117473	1.8295	-0.5855	-11.0795	-2.9915	0.3995	0.198	0.6855	78298.6	1.0865	0.5425	62176.6	CHR9:121171022-121173722
CCDC113	NM_014157	2.135	1.8675	0.8									#DIV/0!	#DIV/0!	#DIV/0!	#DIV/0!	#DIV/0!	#DIV/0!	#DIV/0!	#DIV/0!																									CHR16:56839163-56841863
GRM7	NM_181875	2.135	1.3025	0.4325									#DIV/0!	#DIV/0!	#DIV/0!	#DIV/0!	#DIV/0!	#DIV/0!	#DIV/0!	#DIV/0!																									CHR3:6875726-6878426
POP4	NM_006627	2.135	0.9275	0.6025									#DIV/0!	#DIV/0!	#DIV/0!	#DIV/0!	#DIV/0!	#DIV/0!	#DIV/0!	#DIV/0!																									CHR19:34786840-34789540
DCDC1	NM_181807	2.135	0.73	0.8825									#DIV/0!	#DIV/0!	#DIV/0!	#DIV/0!	#DIV/0!	#DIV/0!	#DIV/0!	#DIV/0!																									CHR11:31345809-31350097
NA	NM_181576	2.135	0.655	0.545									#DIV/0!	#DIV/0!	#DIV/0!	#DIV/0!	#DIV/0!	#DIV/0!	#DIV/0!	#DIV/0!																									CHR2:74606326-74612595
ACVR2B	NM_001106	2.1325	1.8775	0.58									#DIV/0!	#DIV/0!	#DIV/0!	#DIV/0!	#DIV/0!	#DIV/0!	#DIV/0!	#DIV/0!																									CHR3:38468613-38471313
HBXIP	NM_006402	2.1325	1.71	0.26									#DIV/0!	#DIV/0!	#DIV/0!	#DIV/0!	#DIV/0!	#DIV/0!	#DIV/0!	#DIV/0!																									CHR1:110751569-110754269
ZNF609	NM_015042	2.1325	1.53	0.415									#DIV/0!	#DIV/0!	#DIV/0!	#DIV/0!	#DIV/0!	#DIV/0!	#DIV/0!	#DIV/0!																									CHR15:62576471-62579171
CD68	NM_001040059	2.1325	0.6625	0.3125									#DIV/0!	#DIV/0!	#DIV/0!	#DIV/0!	#DIV/0!	#DIV/0!	#DIV/0!	#DIV/0!																									CHR17:7421329-7424029
PCDHAC1	NM_031882	2.1325	0.1925	0.3225									#DIV/0!	#DIV/0!	#DIV/0!	#DIV/0!	#DIV/0!	#DIV/0!	#DIV/0!	#DIV/0!																									CHR5:140284285-140286985
CHAF1A	NM_005483	2.13	0.7	0.5075									#DIV/0!	#DIV/0!	#DIV/0!	#DIV/0!	#DIV/0!	#DIV/0!	#DIV/0!	#DIV/0!																									CHR19:4350971-4354159
KIAA1737	NM_033426	2.13	0.135	0.3375									#DIV/0!	#DIV/0!	#DIV/0!	#DIV/0!	#DIV/0!	#DIV/0!	#DIV/0!	#DIV/0!																									CHR14:76632130-76634830
NA	NM_014147	2.1275	1.2575	0.32									#DIV/0!	#DIV/0!	#DIV/0!	#DIV/0!	#DIV/0!	#DIV/0!	#DIV/0!	#DIV/0!																									CHR7:101905886-101910300
LOC200420	NM_145300	2.125	2.2725	0.255									#DIV/0!	#DIV/0!	#DIV/0!	#DIV/0!	#DIV/0!	#DIV/0!	#DIV/0!	#DIV/0!	1.397	2.079	0.609	1.722	-4.181	0.824	4.441	11.777	-1.332	-1.698	2.332	0.892	0.392	0.817	1.142	-1.278	0.296	0.255	1.112	1.972	0.934	3.85	2.349	1.061	CHR2:73722535-73726053
DULLARD	NM_015343	2.125	1.9	0.28									#DIV/0!	#DIV/0!	#DIV/0!	#DIV/0!	#DIV/0!	#DIV/0!	#DIV/0!	#DIV/0!																									CHR17:7091919-7098183
LRRN6D	NM_001004432	2.125	1.205	0.3675									#DIV/0!	#DIV/0!	#DIV/0!	#DIV/0!	#DIV/0!	#DIV/0!	#DIV/0!	#DIV/0!																									CHR1:150044006-150046706
NMNAT3	NM_178177	2.125	1.06	0.8575									#DIV/0!	#DIV/0!	#DIV/0!	#DIV/0!	#DIV/0!	#DIV/0!	#DIV/0!	#DIV/0!																									CHR3:140879030-140881730
C3orf14	NM_020685	2.125	0.56	0.585									#DIV/0!	#DIV/0!	#DIV/0!	#DIV/0!	#DIV/0!	#DIV/0!	#DIV/0!	#DIV/0!																									CHR3:62278235-62280935
AGTR2	NM_000686	2.125	0.0225	0.8125									#DIV/0!	#DIV/0!	#DIV/0!	#DIV/0!	#DIV/0!	#DIV/0!	#DIV/0!	#DIV/0!																									CHRX:115213830-115216530
C14orf83	NM_182526	2.1225	2.4225	0.475	7.84579	-13.5336	-1.18912	6.94081	18.9384	-5.18675	-7.45512	14.2809	0.549389	-0.947667	-0.0832661	0.486019	1.32614	-0.363194	-0.522033	1	3.519	-10.333	3.684	2.439	0.477	-1.989	1.943	1.486	1.317	1.018	0.509	-0.536	1.491	3.5	0.317	-0.852	0.546	0.215	0.408	0.284	-6.935	0.25	1.634	2.798	CHR14:67051455-67054155
INTS7	NM_015434	2.1225	1.6525	0.7425									#DIV/0!	#DIV/0!	#DIV/0!	#DIV/0!	#DIV/0!	#DIV/0!	#DIV/0!	#DIV/0!																									CHR1:210273553-210277707
KRTAP10-6	NM_198688	2.1225	1.64	0.3225									#DIV/0!	#DIV/0!	#DIV/0!	#DIV/0!	#DIV/0!	#DIV/0!	#DIV/0!	#DIV/0!																									CHR21:44836314-44839014
GYLTL1B	NM_152312	2.1225	0.9	0.52									#DIV/0!	#DIV/0!	#DIV/0!	#DIV/0!	#DIV/0!	#DIV/0!	#DIV/0!	#DIV/0!																									CHR11:45895682-45900271
PGLYRP1	NM_005091	2.1225	0.5925	0.2875									#DIV/0!	#DIV/0!	#DIV/0!	#DIV/0!	#DIV/0!	#DIV/0!	#DIV/0!	#DIV/0!																									CHR19:51217663-51220363
HMGCLL1	NM_019036	2.1225	0.4975	0.8575									#DIV/0!	#DIV/0!	#DIV/0!	#DIV/0!	#DIV/0!	#DIV/0!	#DIV/0!	#DIV/0!																									CHR6:55551444-55554144
ANKRA2	NM_023039	2.12	1.265	1.19									#DIV/0!	#DIV/0!	#DIV/0!	#DIV/0!	#DIV/0!	#DIV/0!	#DIV/0!	#DIV/0!																									CHR5:72895153-72899454
HMGA2	NM_003484	2.12	1.24	0.505									#DIV/0!	#DIV/0!	#DIV/0!	#DIV/0!	#DIV/0!	#DIV/0!	#DIV/0!	#DIV/0!																									CHR12:64502306-64505006
RNF25	NM_022453	2.12	0.775	0.575									#DIV/0!	#DIV/0!	#DIV/0!	#DIV/0!	#DIV/0!	#DIV/0!	#DIV/0!	#DIV/0!																									CHR2:219242852-219247225	2.05
ERBB3	NM_001982	2.12	0.39	0.275									#DIV/0!	#DIV/0!	#DIV/0!	#DIV/0!	#DIV/0!	#DIV/0!	#DIV/0!	#DIV/0!																									CHR12:54757958-54760658
SLC29A3	NM_018344	2.12	0.3825	0.34									#DIV/0!	#DIV/0!	#DIV/0!	#DIV/0!	#DIV/0!	#DIV/0!	#DIV/0!	#DIV/0!																									CHR10:72746837-72749537
FAM120AOS	NM_198841	2.12	0.23	0.72									#DIV/0!	#DIV/0!	#DIV/0!	#DIV/0!	#DIV/0!	#DIV/0!	#DIV/0!	#DIV/0!																									CHR9:95255195-95257895
CD109	NM_133493	2.1175	1.8375	0.8875									#DIV/0!	#DIV/0!	#DIV/0!	#DIV/0!	#DIV/0!	#DIV/0!	#DIV/0!	#DIV/0!																									CHR6:74460347-74463047
REPS1	NM_031922	2.1175	1.1425	0.705									#DIV/0!	#DIV/0!	#DIV/0!	#DIV/0!	#DIV/0!	#DIV/0!	#DIV/0!	#DIV/0!																									CHR6:139350591-139353291
ARL3	NM_004311	2.1175	0.645	0.505									#DIV/0!	#DIV/0!	#DIV/0!	#DIV/0!	#DIV/0!	#DIV/0!	#DIV/0!	#DIV/0!																									CHR10:104462087-104466380
TRPC4AP	NM_199368	2.1175	0.5575	0.3675									#DIV/0!	#DIV/0!	#DIV/0!	#DIV/0!	#DIV/0!	#DIV/0!	#DIV/0!	#DIV/0!																									CHR20:33143779-33146479
DCXR	NM_016286	2.1175	0.405	0.2225									#DIV/0!	#DIV/0!	#DIV/0!	#DIV/0!	#DIV/0!	#DIV/0!	#DIV/0!	#DIV/0!																									CHR17:77588362-77591062
NA	NM_182934	2.1175	0.0325	0.85									#DIV/0!	#DIV/0!	#DIV/0!	#DIV/0!	#DIV/0!	#DIV/0!	#DIV/0!	#DIV/0!																									CHR3:39516357-39519057
UVRAG	NM_003369	2.115	1.82	0.085									#DIV/0!	#DIV/0!	#DIV/0!	#DIV/0!	#DIV/0!	#DIV/0!	#DIV/0!	#DIV/0!																									CHR11:75201722-75204422
SYTL2	NM_032943	2.115	1.6275	0.6525									#DIV/0!	#DIV/0!	#DIV/0!	#DIV/0!	#DIV/0!	#DIV/0!	#DIV/0!	#DIV/0!																									CHR11:85146192-85148892
SPANXB2	NM_145664	2.115	1.385	0.26									#DIV/0!	#DIV/0!	#DIV/0!	#DIV/0!	#DIV/0!	#DIV/0!	#DIV/0!	#DIV/0!																									CHRX:139910221-139912921
MIB2	NM_080875	2.115	1.2025	0.2625									#DIV/0!	#DIV/0!	#DIV/0!	#DIV/0!	#DIV/0!	#DIV/0!	#DIV/0!	#DIV/0!																									CHR1:1538546-1541246
AVEN	NM_020371	2.115	0.9175	0.24									#DIV/0!	#DIV/0!	#DIV/0!	#DIV/0!	#DIV/0!	#DIV/0!	#DIV/0!	#DIV/0!																									CHR15:32118095-32120795
DOPEY1	NM_015018	2.115	0.415	1.2									#DIV/0!	#DIV/0!	#DIV/0!	#DIV/0!	#DIV/0!	#DIV/0!	#DIV/0!	#DIV/0!																									CHR6:83831764-83834603
ZNF787	NM_001002836	2.1125	1.035	0.525									#DIV/0!	#DIV/0!	#DIV/0!	#DIV/0!	#DIV/0!	#DIV/0!	#DIV/0!	#DIV/0!																									CHR19:61323961-61326661
DEFA5	NM_021010	2.1125	0.3825	0.875									#DIV/0!	#DIV/0!	#DIV/0!	#DIV/0!	#DIV/0!	#DIV/0!	#DIV/0!	#DIV/0!																									CHR8:6901169-6903869
MRPL3	NM_007208	2.11	1.3075	0.855									#DIV/0!	#DIV/0!	#DIV/0!	#DIV/0!	#DIV/0!	#DIV/0!	#DIV/0!	#DIV/0!																									CHR3:132704019-132706719
SYT7	NM_004200	2.11	0.905	0.34									#DIV/0!	#DIV/0!	#DIV/0!	#DIV/0!	#DIV/0!	#DIV/0!	#DIV/0!	#DIV/0!																									CHR11:61104374-61107074
DLGAP2	NM_004745	2.11	0.83	0.5575									#DIV/0!	#DIV/0!	#DIV/0!	#DIV/0!	#DIV/0!	#DIV/0!	#DIV/0!	#DIV/0!																									CHR8:1434775-1437475
RIMBP2	NM_015347	2.1075	3.7375	0.46	-7.54876	13.6574	0.66246	-20.452	-20.2845	-2.16809	-11.3937	-10.0435	0.751606	-1.35983	-0.065959	2.03634	2.01966	0.21587	1.13444	1	2.9655	7.6365	9.4095	2.978	-0.9655	0.021	0.41	0.6725	0.8015	0.4235	0.8225	0.5935	1.138	-1.646	-5.1195	-2.4715	0.051	0.222	0.1715	1.786	0.1045	1.117	0.767	0.609	CHR12:129567863-129570563
CUGBP2	NM_001025077	2.1075	1.35	0.4975									#DIV/0!	#DIV/0!	#DIV/0!	#DIV/0!	#DIV/0!	#DIV/0!	#DIV/0!	#DIV/0!																									CHR10:11085089-11087789
TFF3	NM_003226	2.1075	1.27	0.5125									#DIV/0!	#DIV/0!	#DIV/0!	#DIV/0!	#DIV/0!	#DIV/0!	#DIV/0!	#DIV/0!																									CHR21:42608275-42610975
SURF1	NM_003172	2.1075	0.66	0.5275									#DIV/0!	#DIV/0!	#DIV/0!	#DIV/0!	#DIV/0!	#DIV/0!	#DIV/0!	#DIV/0!																									CHR9:135211048-135215382
KSR2	NM_173598	2.1075	0.3075	0.525									#DIV/0!	#DIV/0!	#DIV/0!	#DIV/0!	#DIV/0!	#DIV/0!	#DIV/0!	#DIV/0!																									CHR12:116777224-116779924
CENPA	NM_001809	2.1075	0.3	0.5925									#DIV/0!	#DIV/0!	#DIV/0!	#DIV/0!	#DIV/0!	#DIV/0!	#DIV/0!	#DIV/0!																									CHR2:26860224-26862924
TNKS	NM_003747	2.1075	0.2125	0.7675									#DIV/0!	#DIV/0!	#DIV/0!	#DIV/0!	#DIV/0!	#DIV/0!	#DIV/0!	#DIV/0!																									CHR8:9448654-9451354
KIAA0101	NM_014736	2.1075	0.1125	0.585									#DIV/0!	#DIV/0!	#DIV/0!	#DIV/0!	#DIV/0!	#DIV/0!	#DIV/0!	#DIV/0!																									CHR15:62460255-62462955
SERPINA1	NM_001002236	2.105	2.605	0.7625									#DIV/0!	#DIV/0!	#DIV/0!	#DIV/0!	#DIV/0!	#DIV/0!	#DIV/0!	#DIV/0!	1.465	3.043	0.304	2.617	1.668	0.393	0.767	0.97	1.216	2.04	1.517	1.692	1.148	0.843	1.398	1.587	1.701	1.949	1.835	1.265	1.25	0.759	1.018	1.192	CHR14:93924404-93928982
DEFB4	NM_004942	2.105	1.325	0.28									#DIV/0!	#DIV/0!	#DIV/0!	#DIV/0!	#DIV/0!	#DIV/0!	#DIV/0!	#DIV/0!																									CHR8:7787408-7790108
RNF133	NM_139175	2.105	0.75	0.8275									#DIV/0!	#DIV/0!	#DIV/0!	#DIV/0!	#DIV/0!	#DIV/0!	#DIV/0!	#DIV/0!																									CHR7:122125944-122128644
PDE11A	NM_016953	2.105	0.17	0.3125									#DIV/0!	#DIV/0!	#DIV/0!	#DIV/0!	#DIV/0!	#DIV/0!	#DIV/0!	#DIV/0!																									CHR2:178645228-178647928
CD37	NM_001774	2.105	0.0925	-0.2175									#DIV/0!	#DIV/0!	#DIV/0!	#DIV/0!	#DIV/0!	#DIV/0!	#DIV/0!	#DIV/0!																									CHR19:54528288-54531046
NUFIP1	NM_012345	2.1025	2.96	0.68	102.501	109.524	103.764	48.9552	87.9469	59.1772	36.6945	88.1941	1.16223	1.24186	1.17654	0.555085	0.997198	0.670989	0.416065	1	2.27	2.219	1.4165	2.6975	1.2345	0.6425	1.054	1.0685	0.987	0.7235	1.102	0.891	0.728	0.5435	0.8995	1.355	1.6665	2.291	1.999	1.133	1.061	0.598	0.949	0.9775	CHR13:44459486-44463771
NR1D1	NM_021724	2.1025	0.945	0.6275									#DIV/0!	#DIV/0!	#DIV/0!	#DIV/0!	#DIV/0!	#DIV/0!	#DIV/0!	#DIV/0!																									CHR17:35509999-35512699
BBC3	NM_014417	2.1025	0.7375	-0.115									#DIV/0!	#DIV/0!	#DIV/0!	#DIV/0!	#DIV/0!	#DIV/0!	#DIV/0!	#DIV/0!																									CHR19:52425791-52428491
AAMP	NM_001087	2.1025	0.5975	0.71									#DIV/0!	#DIV/0!	#DIV/0!	#DIV/0!	#DIV/0!	#DIV/0!	#DIV/0!	#DIV/0!																									CHR2:218841256-218845337
C17orf49	NM_174893	2.1	2.23	0.1175	2425.9	2522.9	2848.41	3063.95	3124.04	1852.67	1534.09	1786.96	1.35756	1.41184	1.59399	1.71461	1.74824	1.03677	0.858492	1	0.734	1.087	0.324	0.802	1.435	0.955	1.613	1.163	1.737	1.051	1.594	1.912	1.431	0.766	1.42	1.382	1.107	1.748	1.421	0.976	1.396	0.801	0.947	1.378	CHR17:6854486-6859347
CYTL1	NM_018659	2.1	1.8175	0.245									#DIV/0!	#DIV/0!	#DIV/0!	#DIV/0!	#DIV/0!	#DIV/0!	#DIV/0!	#DIV/0!																									CHR4:5071598-5074298
FOXH1	NM_003923	2.1	1.165	0.3225									#DIV/0!	#DIV/0!	#DIV/0!	#DIV/0!	#DIV/0!	#DIV/0!	#DIV/0!	#DIV/0!																									CHR8:145672026-145674726
ATP10D	NM_020453	2.1	0.96	0.7725									#DIV/0!	#DIV/0!	#DIV/0!	#DIV/0!	#DIV/0!	#DIV/0!	#DIV/0!	#DIV/0!																									CHR4:47179966-47182666
UBE2S	NM_014501	2.1	0.7625	0.2725									#DIV/0!	#DIV/0!	#DIV/0!	#DIV/0!	#DIV/0!	#DIV/0!	#DIV/0!	#DIV/0!																									CHR19:60610328-60613028
TMOD1	NM_003275	2.1	0.3575	0.045									#DIV/0!	#DIV/0!	#DIV/0!	#DIV/0!	#DIV/0!	#DIV/0!	#DIV/0!	#DIV/0!																									CHR9:99324057-99326757
KIN	NM_012311	2.1	0.35	0.5225									#DIV/0!	#DIV/0!	#DIV/0!	#DIV/0!	#DIV/0!	#DIV/0!	#DIV/0!	#DIV/0!																									CHR10:7867898-7872150
TIMM17A	NM_006335	2.1	0.0475	-0.065									#DIV/0!	#DIV/0!	#DIV/0!	#DIV/0!	#DIV/0!	#DIV/0!	#DIV/0!	#DIV/0!																									CHR1:200189070-200191770
TIMM8B	NM_012459	2.0975	3.7475	0.93	969.085	642.956	796.163	615.742	743.353	762.092	671.023	717.065	1.35146	0.89665	1.11031	0.858698	1.03666	1.06279	0.935791	1	1.255	1.569	0.894	1.358	1.473	1.026	1.52	1.472	1.845	1.2	2.242	1.941	1.826	0.869	1.435	1.367	1.176	1.501	1.149	0.927	1.335	0.776	1.724	1.412	CHR11:111460631-111464869
RAB41	NM_001032726	2.0975	1.9975	0.4625									#DIV/0!	#DIV/0!	#DIV/0!	#DIV/0!	#DIV/0!	#DIV/0!	#DIV/0!	#DIV/0!																									CHRX:69416592-69419292
NOTCH3	NM_000435	2.0975	1.09	0.0525									#DIV/0!	#DIV/0!	#DIV/0!	#DIV/0!	#DIV/0!	#DIV/0!	#DIV/0!	#DIV/0!																									CHR19:15172292-15174992
C5orf33	NM_153013	2.0975	1.0725	0.48									#DIV/0!	#DIV/0!	#DIV/0!	#DIV/0!	#DIV/0!	#DIV/0!	#DIV/0!	#DIV/0!																									CHR5:36277501-36280201
C7orf13	NM_032625	2.0975	1.06	0.61									#DIV/0!	#DIV/0!	#DIV/0!	#DIV/0!	#DIV/0!	#DIV/0!	#DIV/0!	#DIV/0!																									CHR7:156123961-156128077
C7orf24	NM_024051	2.0975	0.8675	0.8175									#DIV/0!	#DIV/0!	#DIV/0!	#DIV/0!	#DIV/0!	#DIV/0!	#DIV/0!	#DIV/0!																									CHR7:30510477-30513177
FKBPL	NM_022110	2.0975	0.76	0.4775									#DIV/0!	#DIV/0!	#DIV/0!	#DIV/0!	#DIV/0!	#DIV/0!	#DIV/0!	#DIV/0!																									CHR6:32203495-32208245
ALKBH8	NM_138775	2.0975	0.665	0.59									#DIV/0!	#DIV/0!	#DIV/0!	#DIV/0!	#DIV/0!	#DIV/0!	#DIV/0!	#DIV/0!																									CHR11:106941137-106943837
C7orf46	NM_199136	2.0975	0.4575	0.56									#DIV/0!	#DIV/0!	#DIV/0!	#DIV/0!	#DIV/0!	#DIV/0!	#DIV/0!	#DIV/0!																									CHR7:23684146-23686846
ZNF764	NM_033410	2.0975	0.41	0.63									#DIV/0!	#DIV/0!	#DIV/0!	#DIV/0!	#DIV/0!	#DIV/0!	#DIV/0!	#DIV/0!																									CHR16:30476585-30479285
C1orf164	NM_018150	2.0975	0.2575	0.46									#DIV/0!	#DIV/0!	#DIV/0!	#DIV/0!	#DIV/0!	#DIV/0!	#DIV/0!	#DIV/0!																									CHR1:44641346-44644046
OR4Q3	NM_172194	2.095	1.62	0.9575									#DIV/0!	#DIV/0!	#DIV/0!	#DIV/0!	#DIV/0!	#DIV/0!	#DIV/0!	#DIV/0!																									CHR14:19283226-19285926
MSC	NM_005098	2.095	0.84	0.375									#DIV/0!	#DIV/0!	#DIV/0!	#DIV/0!	#DIV/0!	#DIV/0!	#DIV/0!	#DIV/0!																									CHR8:72918677-72921377
KLHL26	NM_018316	2.095	0.7225	0.1425									#DIV/0!	#DIV/0!	#DIV/0!	#DIV/0!	#DIV/0!	#DIV/0!	#DIV/0!	#DIV/0!																									CHR19:18606637-18609337
FAM33A	NM_182620	2.095	0.6375	0.52									#DIV/0!	#DIV/0!	#DIV/0!	#DIV/0!	#DIV/0!	#DIV/0!	#DIV/0!	#DIV/0!																									CHR17:54585688-54589543
NDUFS5	NM_004552	2.0925	1.9425	0.0725									#DIV/0!	#DIV/0!	#DIV/0!	#DIV/0!	#DIV/0!	#DIV/0!	#DIV/0!	#DIV/0!																									CHR1:39262392-39265092
SPAG8	NM_001039592	2.0925	1.345	0.62									#DIV/0!	#DIV/0!	#DIV/0!	#DIV/0!	#DIV/0!	#DIV/0!	#DIV/0!	#DIV/0!																									CHR9:35801759-35804459
PIAS2	NM_173206	2.0925	1.0675	0.475									#DIV/0!	#DIV/0!	#DIV/0!	#DIV/0!	#DIV/0!	#DIV/0!	#DIV/0!	#DIV/0!																									CHR18:42750964-42753664
MRPL2	NM_015950	2.0925	0.945	0.18									#DIV/0!	#DIV/0!	#DIV/0!	#DIV/0!	#DIV/0!	#DIV/0!	#DIV/0!	#DIV/0!																									CHR6:43133149-43137420
AKAP6	NM_004274	2.0925	0.9275	0.585									#DIV/0!	#DIV/0!	#DIV/0!	#DIV/0!	#DIV/0!	#DIV/0!	#DIV/0!	#DIV/0!																									CHR14:31866073-31868773
RYK	NM_002958	2.0925	0.4275	0.9125									#DIV/0!	#DIV/0!	#DIV/0!	#DIV/0!	#DIV/0!	#DIV/0!	#DIV/0!	#DIV/0!																									CHR3:135451776-135454476
GTF2A2	NM_004492	2.0925	0.4075	1.055									#DIV/0!	#DIV/0!	#DIV/0!	#DIV/0!	#DIV/0!	#DIV/0!	#DIV/0!	#DIV/0!																									CHR15:57736487-57739187
HSPH1	NM_006644	2.0925	0.405	0.29									#DIV/0!	#DIV/0!	#DIV/0!	#DIV/0!	#DIV/0!	#DIV/0!	#DIV/0!	#DIV/0!																									CHR13:30633617-30636317
SLC7A2	NM_003046	2.09	1.2725	1.0325									#DIV/0!	#DIV/0!	#DIV/0!	#DIV/0!	#DIV/0!	#DIV/0!	#DIV/0!	#DIV/0!																									CHR8:17438484-17441184
KCNIP1	NM_001034838	2.09	1.1425	0.365									#DIV/0!	#DIV/0!	#DIV/0!	#DIV/0!	#DIV/0!	#DIV/0!	#DIV/0!	#DIV/0!																									CHR5:169711258-169713958
HIST2H2AB	NM_175065	2.09	1.065	0.595									#DIV/0!	#DIV/0!	#DIV/0!	#DIV/0!	#DIV/0!	#DIV/0!	#DIV/0!	#DIV/0!																									CHR1:148122948-148128290
NR0B1	NM_000475	2.09	0.73	0.3875									#DIV/0!	#DIV/0!	#DIV/0!	#DIV/0!	#DIV/0!	#DIV/0!	#DIV/0!	#DIV/0!																									CHRX:30236913-30239613
UST	NM_005715	2.09	0.675	0.37									#DIV/0!	#DIV/0!	#DIV/0!	#DIV/0!	#DIV/0!	#DIV/0!	#DIV/0!	#DIV/0!																									CHR6:149107956-149110656
PHKG2	NM_000294	2.09	0.64	0.515									#DIV/0!	#DIV/0!	#DIV/0!	#DIV/0!	#DIV/0!	#DIV/0!	#DIV/0!	#DIV/0!																									CHR16:30665037-30667737
BAALC	NM_024812	2.09	0.635	0.8525									#DIV/0!	#DIV/0!	#DIV/0!	#DIV/0!	#DIV/0!	#DIV/0!	#DIV/0!	#DIV/0!																									CHR8:104219896-104222596
FAM123B	NM_152424	2.09	0.6	0.555									#DIV/0!	#DIV/0!	#DIV/0!	#DIV/0!	#DIV/0!	#DIV/0!	#DIV/0!	#DIV/0!																									CHRX:63341849-63344549
C9orf78	NM_016482	2.09	0.5125	0.5375									#DIV/0!	#DIV/0!	#DIV/0!	#DIV/0!	#DIV/0!	#DIV/0!	#DIV/0!	#DIV/0!																									CHR9:131635369-131639581
DKFZp686I15217	NM_207495	2.09	0.4825	0.16									#DIV/0!	#DIV/0!	#DIV/0!	#DIV/0!	#DIV/0!	#DIV/0!	#DIV/0!	#DIV/0!																									CHR6:2931731-2934431
MDN1	NM_014611	2.0875	2.665	0.29									#DIV/0!	#DIV/0!	#DIV/0!	#DIV/0!	#DIV/0!	#DIV/0!	#DIV/0!	#DIV/0!	1.053	1.865	0.692	3.176	0.808	0.688	2.61	0.51	2.053	3.231	1.118	0.958	1.819	-0.175	-12.139	-186.578	0.739	0.838	0.691	-9.298	0.702	0.737	3.425	1.072	CHR6:90585663-90588363
SP100	NM_003113	2.0875	1.375	0.4525									#DIV/0!	#DIV/0!	#DIV/0!	#DIV/0!	#DIV/0!	#DIV/0!	#DIV/0!	#DIV/0!																									CHR2:230987024-230989724
SLC22A1	NM_153187	2.0875	1.335	0.5									#DIV/0!	#DIV/0!	#DIV/0!	#DIV/0!	#DIV/0!	#DIV/0!	#DIV/0!	#DIV/0!																									CHR6:160460652-160463352
ANAPC7	NM_016238	2.0875	1.195	0.48									#DIV/0!	#DIV/0!	#DIV/0!	#DIV/0!	#DIV/0!	#DIV/0!	#DIV/0!	#DIV/0!																									CHR12:109325315-109328015
TBC1D2	NM_018421	2.0875	1.065	0.4575									#DIV/0!	#DIV/0!	#DIV/0!	#DIV/0!	#DIV/0!	#DIV/0!	#DIV/0!	#DIV/0!																									CHR9:100057236-100059936
TTLL1	NM_012263	2.0875	0.5875	0.2675									#DIV/0!	#DIV/0!	#DIV/0!	#DIV/0!	#DIV/0!	#DIV/0!	#DIV/0!	#DIV/0!																									CHR22:41814873-41817573
SEC13L1	NM_183352	2.0875	0.4175	0.2975									#DIV/0!	#DIV/0!	#DIV/0!	#DIV/0!	#DIV/0!	#DIV/0!	#DIV/0!	#DIV/0!																									CHR3:10337355-10340055
RBP2	NM_004164	2.0875	0.3225	0.2225									#DIV/0!	#DIV/0!	#DIV/0!	#DIV/0!	#DIV/0!	#DIV/0!	#DIV/0!	#DIV/0!																									CHR3:140677542-140680242
DKFZP564J102	NM_015398	2.085	1.19	0.465									#DIV/0!	#DIV/0!	#DIV/0!	#DIV/0!	#DIV/0!	#DIV/0!	#DIV/0!	#DIV/0!																									CHR4:187300844-187303544
CA12	NM_206925	2.085	0.5675	0.33									#DIV/0!	#DIV/0!	#DIV/0!	#DIV/0!	#DIV/0!	#DIV/0!	#DIV/0!	#DIV/0!																									CHR15:61460628-61463328
MGC13017	NM_080656	2.085	0.32	0.075									#DIV/0!	#DIV/0!	#DIV/0!	#DIV/0!	#DIV/0!	#DIV/0!	#DIV/0!	#DIV/0!																									CHR5:133774988-133777688
PDGFRL	NM_006207	2.0825	3.44	0.365	177.835	62.1394	229.152	11.4848	78.1688	126.68	83.56	187.884	0.946518	0.330733	1.21965	0.061127	0.416048	0.674248	0.444743	1	1	1.578	0.735	1.571	1.114	0.708	1.449	0.758	0.953	1.146	0.591	0.929	0.849	0.416	0.846	1.136	1.502	0.686	0.394	0.823	0.912	0.553	1.025	0.201	CHR8:17476785-17479485
FLJ13236	NM_024902	2.0825	1.29	0.26									#DIV/0!	#DIV/0!	#DIV/0!	#DIV/0!	#DIV/0!	#DIV/0!	#DIV/0!	#DIV/0!																									CHR12:48025107-48027807
ZNF331	NM_018555	2.0825	0.7975	0.6675									#DIV/0!	#DIV/0!	#DIV/0!	#DIV/0!	#DIV/0!	#DIV/0!	#DIV/0!	#DIV/0!																									CHR19:58713889-58716589
RYBP	NM_012234	2.0825	0.7175	0.55									#DIV/0!	#DIV/0!	#DIV/0!	#DIV/0!	#DIV/0!	#DIV/0!	#DIV/0!	#DIV/0!																									CHR3:72577964-72580664
C7orf44	NM_018224	2.0825	0.59	0.6975									#DIV/0!	#DIV/0!	#DIV/0!	#DIV/0!	#DIV/0!	#DIV/0!	#DIV/0!	#DIV/0!																									CHR7:43735134-43737834
UGP2	NM_006759	2.0825	0.56	0.49									#DIV/0!	#DIV/0!	#DIV/0!	#DIV/0!	#DIV/0!	#DIV/0!	#DIV/0!	#DIV/0!																									CHR2:63919401-63923017
IDS	NM_000202	2.0825	0.5075	0.88									#DIV/0!	#DIV/0!	#DIV/0!	#DIV/0!	#DIV/0!	#DIV/0!	#DIV/0!	#DIV/0!																									CHRX:148394198-148397041
RHOA	NM_001664	2.0825	0.2425	0.605									#DIV/0!	#DIV/0!	#DIV/0!	#DIV/0!	#DIV/0!	#DIV/0!	#DIV/0!	#DIV/0!																									CHR3:49422442-49426730
OR10V1	NM_001005324	2.0825	-0.28	0.64									#DIV/0!	#DIV/0!	#DIV/0!	#DIV/0!	#DIV/0!	#DIV/0!	#DIV/0!	#DIV/0!																									CHR11:59237394-59240094
FGB	NM_005141	2.08	1.0675	1.47									#DIV/0!	#DIV/0!	#DIV/0!	#DIV/0!	#DIV/0!	#DIV/0!	#DIV/0!	#DIV/0!																									CHR4:155701395-155704095
MRPS24	NM_032014	2.08	0.835	0.3									#DIV/0!	#DIV/0!	#DIV/0!	#DIV/0!	#DIV/0!	#DIV/0!	#DIV/0!	#DIV/0!																									CHR7:43875122-43877822
MERTK	NM_006343	2.08	0.815	0.15									#DIV/0!	#DIV/0!	#DIV/0!	#DIV/0!	#DIV/0!	#DIV/0!	#DIV/0!	#DIV/0!																									CHR2:112370461-112373161
KRT19	NM_002276	2.08	0.7025	0.32									#DIV/0!	#DIV/0!	#DIV/0!	#DIV/0!	#DIV/0!	#DIV/0!	#DIV/0!	#DIV/0!																									CHR17:36937660-36940360
INHBA	NM_002192	2.08	0.4775	0.5525									#DIV/0!	#DIV/0!	#DIV/0!	#DIV/0!	#DIV/0!	#DIV/0!	#DIV/0!	#DIV/0!																									CHR7:41708731-41711431
ART1	NM_004314	2.0775	2.215	0.1275									#DIV/0!	#DIV/0!	#DIV/0!	#DIV/0!	#DIV/0!	#DIV/0!	#DIV/0!	#DIV/0!	2.964	-6	-7.5	4.25	-6.709	-1.75	0	-0.929	1.568	4.955	0.888	-3.064	12.452	-0.808	-1.506	0	0.525	-3.004	0.531	0.865	-6.121	0.4	14.097	0.674	CHR11:3619508-3623436
MARK1	NM_018650	2.0775	0.995	0.84									#DIV/0!	#DIV/0!	#DIV/0!	#DIV/0!	#DIV/0!	#DIV/0!	#DIV/0!	#DIV/0!																									CHR1:218765990-218768690
BCL2	NM_000657	2.0775	0.8625	1.025									#DIV/0!	#DIV/0!	#DIV/0!	#DIV/0!	#DIV/0!	#DIV/0!	#DIV/0!	#DIV/0!																									CHR18:59137093-59139793
OR52E8	NM_001005168	2.075	1.485	0.8725									#DIV/0!	#DIV/0!	#DIV/0!	#DIV/0!	#DIV/0!	#DIV/0!	#DIV/0!	#DIV/0!																									CHR11:5835008-5837708
GYPB	NM_002100	2.075	1.385	0.9325									#DIV/0!	#DIV/0!	#DIV/0!	#DIV/0!	#DIV/0!	#DIV/0!	#DIV/0!	#DIV/0!																									CHR4:145159446-145162146
PODXL	NM_005397	2.075	1.1975	0.54									#DIV/0!	#DIV/0!	#DIV/0!	#DIV/0!	#DIV/0!	#DIV/0!	#DIV/0!	#DIV/0!																									CHR7:130891408-130894108
FAM62A	NM_015292	2.075	0.855	0.46									#DIV/0!	#DIV/0!	#DIV/0!	#DIV/0!	#DIV/0!	#DIV/0!	#DIV/0!	#DIV/0!																									CHR12:54806120-54808820
SLC26A7	NM_134266	2.075	0.15	1.1675									#DIV/0!	#DIV/0!	#DIV/0!	#DIV/0!	#DIV/0!	#DIV/0!	#DIV/0!	#DIV/0!																									CHR8:92328491-92331191
PLXNA4B	NM_181775	2.0725	1.2225	0.3625									#DIV/0!	#DIV/0!	#DIV/0!	#DIV/0!	#DIV/0!	#DIV/0!	#DIV/0!	#DIV/0!																									CHR7:131981892-131986187
LRRC43	NM_152759	2.0725	1.18	0.5225									#DIV/0!	#DIV/0!	#DIV/0!	#DIV/0!	#DIV/0!	#DIV/0!	#DIV/0!	#DIV/0!																									CHR12:121216018-121218718
IGFBP3	NM_001013398	2.0725	0.9375	0.7775									#DIV/0!	#DIV/0!	#DIV/0!	#DIV/0!	#DIV/0!	#DIV/0!	#DIV/0!	#DIV/0!																									CHR7:45926896-45929596
NELL1	NM_006157	2.0725	0.5975	0.5125									#DIV/0!	#DIV/0!	#DIV/0!	#DIV/0!	#DIV/0!	#DIV/0!	#DIV/0!	#DIV/0!																									CHR11:20645511-20648211
HIF1A	NM_181054	2.0725	0.3525	0.885									#DIV/0!	#DIV/0!	#DIV/0!	#DIV/0!	#DIV/0!	#DIV/0!	#DIV/0!	#DIV/0!																									CHR14:61229791-61232491
SART3	NM_014706	2.0725	0.3375	0.55									#DIV/0!	#DIV/0!	#DIV/0!	#DIV/0!	#DIV/0!	#DIV/0!	#DIV/0!	#DIV/0!																									CHR12:107478311-107481267
PSME3	NM_176863	2.0725	0.0175	0.3825									#DIV/0!	#DIV/0!	#DIV/0!	#DIV/0!	#DIV/0!	#DIV/0!	#DIV/0!	#DIV/0!																									CHR17:38236748-38239448
C7orf33	NM_145304	2.07	1.92	0.735									#DIV/0!	#DIV/0!	#DIV/0!	#DIV/0!	#DIV/0!	#DIV/0!	#DIV/0!	#DIV/0!																									CHR7:147916389-147919089
FBXO31	NM_024735	2.07	1.3575	0.87									#DIV/0!	#DIV/0!	#DIV/0!	#DIV/0!	#DIV/0!	#DIV/0!	#DIV/0!	#DIV/0!																									CHR16:85974364-85977064
STOML2	NM_013442	2.07	0.875	0.25									#DIV/0!	#DIV/0!	#DIV/0!	#DIV/0!	#DIV/0!	#DIV/0!	#DIV/0!	#DIV/0!																									CHR9:35092654-35095354
PAF1	NM_019088	2.07	0.75	0.8075									#DIV/0!	#DIV/0!	#DIV/0!	#DIV/0!	#DIV/0!	#DIV/0!	#DIV/0!	#DIV/0!																									CHR19:44571602-44575719
TMEM151	NM_153266	2.07	0.6225	0.245									#DIV/0!	#DIV/0!	#DIV/0!	#DIV/0!	#DIV/0!	#DIV/0!	#DIV/0!	#DIV/0!																									CHR11:65812648-65816416
IER3	NM_052815	2.0675	1.58	0.22									#DIV/0!	#DIV/0!	#DIV/0!	#DIV/0!	#DIV/0!	#DIV/0!	#DIV/0!	#DIV/0!																									CHR6:30817932-30822503
OR2T27	NM_001001824	2.0675	1.275	0.6125									#DIV/0!	#DIV/0!	#DIV/0!	#DIV/0!	#DIV/0!	#DIV/0!	#DIV/0!	#DIV/0!																									CHR1:246880308-246883008
TRIM58	NM_015431	2.0675	1.2275	0.4275									#DIV/0!	#DIV/0!	#DIV/0!	#DIV/0!	#DIV/0!	#DIV/0!	#DIV/0!	#DIV/0!																									CHR1:246084923-246087623
CRELD1	NM_015513	2.0675	0.735	0.07									#DIV/0!	#DIV/0!	#DIV/0!	#DIV/0!	#DIV/0!	#DIV/0!	#DIV/0!	#DIV/0!																									CHR3:9948339-9951289
MSL2L1	NM_018133	2.0675	0.6625	0.67									#DIV/0!	#DIV/0!	#DIV/0!	#DIV/0!	#DIV/0!	#DIV/0!	#DIV/0!	#DIV/0!																									CHR3:137396878-137399578
PCNA	NM_002592	2.065	1.995	0.3825									#DIV/0!	#DIV/0!	#DIV/0!	#DIV/0!	#DIV/0!	#DIV/0!	#DIV/0!	#DIV/0!																									CHR20:5053281-5057468
BAGE	NM_001187	2.065	1.5725	0.6025									#DIV/0!	#DIV/0!	#DIV/0!	#DIV/0!	#DIV/0!	#DIV/0!	#DIV/0!	#DIV/0!																									CHR21:10120296-10123008
TSR1	NM_018128	2.065	0.775	0.695									#DIV/0!	#DIV/0!	#DIV/0!	#DIV/0!	#DIV/0!	#DIV/0!	#DIV/0!	#DIV/0!																									CHR17:2185355-2189628
C20orf32	NM_020356	2.065	0.1275	0.5125									#DIV/0!	#DIV/0!	#DIV/0!	#DIV/0!	#DIV/0!	#DIV/0!	#DIV/0!	#DIV/0!																									CHR20:54418570-54421270
STRN4	NM_001039877	2.0625	1.21	0.3175									#DIV/0!	#DIV/0!	#DIV/0!	#DIV/0!	#DIV/0!	#DIV/0!	#DIV/0!	#DIV/0!																									CHR19:51938942-51943760
TMEM32	NM_173470	2.0625	0.7325	0.8325									#DIV/0!	#DIV/0!	#DIV/0!	#DIV/0!	#DIV/0!	#DIV/0!	#DIV/0!	#DIV/0!																									CHRX:134883300-134886000
CDH3	NM_001793	2.0625	0.2225	0.4325									#DIV/0!	#DIV/0!	#DIV/0!	#DIV/0!	#DIV/0!	#DIV/0!	#DIV/0!	#DIV/0!																									CHR16:67234076-67236776
SIN3B	NM_015260	2.0625	0.03	0.73									#DIV/0!	#DIV/0!	#DIV/0!	#DIV/0!	#DIV/0!	#DIV/0!	#DIV/0!	#DIV/0!																									CHR19:16799017-16801717
BTN2A1	NM_078476	2.06	3.3475	0.09	753.327	799.038	968.823	861.07	822.189	468.116	469.512	427.29	1.76303	1.87001	2.26737	2.01519	1.9242	1.09555	1.09881	1	3.4635	3.7675	0.997	4.077	1.0595	0.6485	0.8925	1.0585	1.5755	0.6935	0.8495	0.635	1.4155	0.8135	0.83	0.954	1.106	1.2235	0.8325	1.134	1.1535	0.721	1.1605	1.2205	CHR6:26563967-26566667
SPTBN1	NM_003128	2.06	1.665	0.56									#DIV/0!	#DIV/0!	#DIV/0!	#DIV/0!	#DIV/0!	#DIV/0!	#DIV/0!	#DIV/0!																									CHR2:54604812-54607512
PMP22	NM_153321	2.06	0.8675	0.6175									#DIV/0!	#DIV/0!	#DIV/0!	#DIV/0!	#DIV/0!	#DIV/0!	#DIV/0!	#DIV/0!																									CHR17:15104318-15108814
JUB	NM_032876	2.06	0.565	0.095									#DIV/0!	#DIV/0!	#DIV/0!	#DIV/0!	#DIV/0!	#DIV/0!	#DIV/0!	#DIV/0!																									CHR14:22521191-22523891
DUSP5	NM_004419	2.06	0.33	0.42									#DIV/0!	#DIV/0!	#DIV/0!	#DIV/0!	#DIV/0!	#DIV/0!	#DIV/0!	#DIV/0!																									CHR10:112245414-112248114
LBX2	NM_001009812	2.06	0.295	0.5375									#DIV/0!	#DIV/0!	#DIV/0!	#DIV/0!	#DIV/0!	#DIV/0!	#DIV/0!	#DIV/0!																									CHR2:74583451-74586151
ST7	NM_021908	2.06	0.1225	0.525									#DIV/0!	#DIV/0!	#DIV/0!	#DIV/0!	#DIV/0!	#DIV/0!	#DIV/0!	#DIV/0!																									CHR7:116378416-116381116
TRPM3	NM_206948	2.06	0.03	0.79									#DIV/0!	#DIV/0!	#DIV/0!	#DIV/0!	#DIV/0!	#DIV/0!	#DIV/0!	#DIV/0!																									CHR9:72673294-72675994
SGCE	NM_003919	2.0575	1.365	0.245									#DIV/0!	#DIV/0!	#DIV/0!	#DIV/0!	#DIV/0!	#DIV/0!	#DIV/0!	#DIV/0!																									CHR7:94122914-94125614
ST8SIA1	NM_003034	2.0575	1.17	0.4825									#DIV/0!	#DIV/0!	#DIV/0!	#DIV/0!	#DIV/0!	#DIV/0!	#DIV/0!	#DIV/0!																									CHR12:22378415-22381115
PATE	NM_138294	2.0575	0.7475	0.47									#DIV/0!	#DIV/0!	#DIV/0!	#DIV/0!	#DIV/0!	#DIV/0!	#DIV/0!	#DIV/0!																									CHR11:125119197-125121897
COL9A2	NM_001852	2.0575	0.5325	0.3475									#DIV/0!	#DIV/0!	#DIV/0!	#DIV/0!	#DIV/0!	#DIV/0!	#DIV/0!	#DIV/0!																									CHR1:40555026-40557726
C1orf127	NM_173507	2.055	1.885	-0.1925									#DIV/0!	#DIV/0!	#DIV/0!	#DIV/0!	#DIV/0!	#DIV/0!	#DIV/0!	#DIV/0!																									CHR1:10946345-10949045
PIGP	NM_153682	2.055	1.2975	0.4875									#DIV/0!	#DIV/0!	#DIV/0!	#DIV/0!	#DIV/0!	#DIV/0!	#DIV/0!	#DIV/0!																									CHR21:37365240-37369464
C6orf153	NM_033112	2.0525	2.7875	0.5625									#DIV/0!	#DIV/0!	#DIV/0!	#DIV/0!	#DIV/0!	#DIV/0!	#DIV/0!	#DIV/0!	0.792	0.859	0.619	0.73	1.427	0.75	2.15	1.513	1.963	1.299	1.846	1.45	2.124	0.663	1.598	0.99	1.462	1.986	1.887	1.35	1.479	0.833	1.145	1.526	CHR6:43095162-43097862
C22orf27	NM_153044	2.0525	0.4525	0.72									#DIV/0!	#DIV/0!	#DIV/0!	#DIV/0!	#DIV/0!	#DIV/0!	#DIV/0!	#DIV/0!																									CHR22:29646195-29648895
TAS2R41	NM_176883	2.0525	0.17	-0.03									#DIV/0!	#DIV/0!	#DIV/0!	#DIV/0!	#DIV/0!	#DIV/0!	#DIV/0!	#DIV/0!																									CHR7:142882887-142885587
RINT1	NM_021930	2.05	1.6975	-0.0125									#DIV/0!	#DIV/0!	#DIV/0!	#DIV/0!	#DIV/0!	#DIV/0!	#DIV/0!	#DIV/0!																									CHR7:104957567-104960267
TMEM60	NM_032936	2.05	1.315	0.975									#DIV/0!	#DIV/0!	#DIV/0!	#DIV/0!	#DIV/0!	#DIV/0!	#DIV/0!	#DIV/0!																									CHR7:77265183-77267883
ZNF85	NM_003429	2.05	0.7725	0.3925									#DIV/0!	#DIV/0!	#DIV/0!	#DIV/0!	#DIV/0!	#DIV/0!	#DIV/0!	#DIV/0!																									CHR19:20895733-20898433
TRMT12	NM_017956	2.05	0.205	0.99									#DIV/0!	#DIV/0!	#DIV/0!	#DIV/0!	#DIV/0!	#DIV/0!	#DIV/0!	#DIV/0!																									CHR8:125530042-125532742
PDK1	NM_002610	2.0475	1.8225	0.445									#DIV/0!	#DIV/0!	#DIV/0!	#DIV/0!	#DIV/0!	#DIV/0!	#DIV/0!	#DIV/0!																									CHR2:173126824-173129524
SPANXB2	NM_145664	2.0475	1.465	0.6575									#DIV/0!	#DIV/0!	#DIV/0!	#DIV/0!	#DIV/0!	#DIV/0!	#DIV/0!	#DIV/0!																									CHRX:139922226-139924926
LRP11	NM_032832	2.0475	0.9975	0.135									#DIV/0!	#DIV/0!	#DIV/0!	#DIV/0!	#DIV/0!	#DIV/0!	#DIV/0!	#DIV/0!																									CHR6:150226673-150229373
DPYSL3	NM_001387	2.0475	0.87	0.4825									#DIV/0!	#DIV/0!	#DIV/0!	#DIV/0!	#DIV/0!	#DIV/0!	#DIV/0!	#DIV/0!																									CHR5:146812953-146815653
KCNH8	NM_144633	2.0475	0.5825	0.3275									#DIV/0!	#DIV/0!	#DIV/0!	#DIV/0!	#DIV/0!	#DIV/0!	#DIV/0!	#DIV/0!																									CHR3:19162820-19165520
NRD1	NM_002525	2.045	1.5275	0.36									#DIV/0!	#DIV/0!	#DIV/0!	#DIV/0!	#DIV/0!	#DIV/0!	#DIV/0!	#DIV/0!																									CHR1:52116510-52119210
NALP10	NM_176821	2.045	1.4	0.28									#DIV/0!	#DIV/0!	#DIV/0!	#DIV/0!	#DIV/0!	#DIV/0!	#DIV/0!	#DIV/0!																									CHR11:7941124-7943824	2.99
OPA1	NM_130837	2.045	0.66	0.535									#DIV/0!	#DIV/0!	#DIV/0!	#DIV/0!	#DIV/0!	#DIV/0!	#DIV/0!	#DIV/0!																									CHR3:194791605-194794305
ZNF185	NM_007150	2.045	0.62	0.15									#DIV/0!	#DIV/0!	#DIV/0!	#DIV/0!	#DIV/0!	#DIV/0!	#DIV/0!	#DIV/0!																									CHRX:151835120-151837820
EFEMP1	NM_001039349	2.045	0.1375	0.725									#DIV/0!	#DIV/0!	#DIV/0!	#DIV/0!	#DIV/0!	#DIV/0!	#DIV/0!	#DIV/0!																									CHR2:56002209-56006636
RAB5A	NM_004162	2.045	-0.015	0.15									#DIV/0!	#DIV/0!	#DIV/0!	#DIV/0!	#DIV/0!	#DIV/0!	#DIV/0!	#DIV/0!																									CHR3:19961198-19963898
NPC1L1	NM_013389	2.0425	2.535	0.1775	9.12605	3.19367	10.4272	29.3606	2.52634	-3.23123	31.2002	9.87574	0.924088	0.323385	1.05584	2.97301	0.255813	-0.327189	3.15928	1	7.8965	37.25	50001.2	6.1945	0.813	43754.3	1.886	0.458	0.63	0.5945	0.4085	1.149	2.2425	-1.203	0.803	0.6995	0.428	2.089	2.333	-0.229	0.7585	0.1565	0.988	0.817	CHR7:44546939-44549639
EMB	NM_198449	2.0425	1.245	0.7225									#DIV/0!	#DIV/0!	#DIV/0!	#DIV/0!	#DIV/0!	#DIV/0!	#DIV/0!	#DIV/0!																									CHR5:49772458-49775158
GPR133	NM_198827	2.0425	1.1375	0.1925									#DIV/0!	#DIV/0!	#DIV/0!	#DIV/0!	#DIV/0!	#DIV/0!	#DIV/0!	#DIV/0!																									CHR12:130002589-130005289
ISOC2	NM_024710	2.0425	0.84	0.305									#DIV/0!	#DIV/0!	#DIV/0!	#DIV/0!	#DIV/0!	#DIV/0!	#DIV/0!	#DIV/0!																									CHR19:60664324-60667024
STAT1	NM_139266	2.0425	0.695	0.1975									#DIV/0!	#DIV/0!	#DIV/0!	#DIV/0!	#DIV/0!	#DIV/0!	#DIV/0!	#DIV/0!																									CHR2:191586681-191589381
SLC16A5	NM_004695	2.0425	0.675	0.43									#DIV/0!	#DIV/0!	#DIV/0!	#DIV/0!	#DIV/0!	#DIV/0!	#DIV/0!	#DIV/0!																									CHR17:70593449-70596149
SEC14L3	NM_174975	2.0425	0.57	0.045									#DIV/0!	#DIV/0!	#DIV/0!	#DIV/0!	#DIV/0!	#DIV/0!	#DIV/0!	#DIV/0!																									CHR22:29197517-29200217
HCN1	NM_021072	2.0425	0.295	0.68									#DIV/0!	#DIV/0!	#DIV/0!	#DIV/0!	#DIV/0!	#DIV/0!	#DIV/0!	#DIV/0!																									CHR5:45731477-45734177
DIABLO	NM_138930	2.04	1.4425	0.48									#DIV/0!	#DIV/0!	#DIV/0!	#DIV/0!	#DIV/0!	#DIV/0!	#DIV/0!	#DIV/0!																									CHR12:121276052-121278752
MYO9B	NM_004145	2.04	1.06	0.1775									#DIV/0!	#DIV/0!	#DIV/0!	#DIV/0!	#DIV/0!	#DIV/0!	#DIV/0!	#DIV/0!																									CHR19:17071327-17074027
ANP32C	NM_012403	2.04	0.8225	0.765									#DIV/0!	#DIV/0!	#DIV/0!	#DIV/0!	#DIV/0!	#DIV/0!	#DIV/0!	#DIV/0!																									CHR4:165337813-165340513
BNIPL	NM_138279	2.0375	2.7175	-0.0825									#DIV/0!	#DIV/0!	#DIV/0!	#DIV/0!	#DIV/0!	#DIV/0!	#DIV/0!	#DIV/0!	3	4.109	2.453	2.292	0.703	1.167	1.862	0.595	1.011	-0.44	157.932	0.872	1.653	-0.375	-2.581	-4.545	0.658	-2.21	-2.394	0.724	-5.481	0.669	1.175	124356	CHR1:149273515-149278439
UTP20	NM_014503	2.0375	1.8975	0.55									#DIV/0!	#DIV/0!	#DIV/0!	#DIV/0!	#DIV/0!	#DIV/0!	#DIV/0!	#DIV/0!																									CHR12:100195847-100198547
XPC	NM_004628	2.0375	0.61	0.795									#DIV/0!	#DIV/0!	#DIV/0!	#DIV/0!	#DIV/0!	#DIV/0!	#DIV/0!	#DIV/0!																									CHR3:14193140-14197343
XAGE1	NM_020411	2.0375	0.5875	0.1875									#DIV/0!	#DIV/0!	#DIV/0!	#DIV/0!	#DIV/0!	#DIV/0!	#DIV/0!	#DIV/0!																									CHRX:52549364-52552220
CACNG4	NM_014405	2.0375	0.44	-0.0825									#DIV/0!	#DIV/0!	#DIV/0!	#DIV/0!	#DIV/0!	#DIV/0!	#DIV/0!	#DIV/0!																									CHR17:62389274-62391974
SND1	NM_014390	2.0375	-0.0725	0.245									#DIV/0!	#DIV/0!	#DIV/0!	#DIV/0!	#DIV/0!	#DIV/0!	#DIV/0!	#DIV/0!																									CHR7:127077237-127079937
TNP1	NM_003284	2.035	1.9675	0.325									#DIV/0!	#DIV/0!	#DIV/0!	#DIV/0!	#DIV/0!	#DIV/0!	#DIV/0!	#DIV/0!																									CHR2:217432527-217435227
HIST1H1D	NM_005320	2.035	1.7225	0.8725									#DIV/0!	#DIV/0!	#DIV/0!	#DIV/0!	#DIV/0!	#DIV/0!	#DIV/0!	#DIV/0!																									CHR6:26342695-26345395
HMGN3	NM_138730	2.035	1.215	0.6575									#DIV/0!	#DIV/0!	#DIV/0!	#DIV/0!	#DIV/0!	#DIV/0!	#DIV/0!	#DIV/0!																									CHR6:80000674-80003374
C6orf68	NM_138459	2.035	0.3775	0.56									#DIV/0!	#DIV/0!	#DIV/0!	#DIV/0!	#DIV/0!	#DIV/0!	#DIV/0!	#DIV/0!																									CHR6:118101162-118103862
IFT74	NM_025103	2.035	0.37	0.17									#DIV/0!	#DIV/0!	#DIV/0!	#DIV/0!	#DIV/0!	#DIV/0!	#DIV/0!	#DIV/0!																									CHR9:26944209-26946909
U2AF1L2	NM_005089	2.035	0.33	0.405									#DIV/0!	#DIV/0!	#DIV/0!	#DIV/0!	#DIV/0!	#DIV/0!	#DIV/0!	#DIV/0!																									CHRX:15716315-15719015
DDAH1	NM_012137	2.0325	1.0675	0.42									#DIV/0!	#DIV/0!	#DIV/0!	#DIV/0!	#DIV/0!	#DIV/0!	#DIV/0!	#DIV/0!																									CHR1:85702911-85705611
TXNDC11	NM_015914	2.0325	0.96	0.3725									#DIV/0!	#DIV/0!	#DIV/0!	#DIV/0!	#DIV/0!	#DIV/0!	#DIV/0!	#DIV/0!																									CHR16:11743649-11746349
GPBP1	NM_022913	2.0325	0.5675	0.7775									#DIV/0!	#DIV/0!	#DIV/0!	#DIV/0!	#DIV/0!	#DIV/0!	#DIV/0!	#DIV/0!																									CHR5:56503500-56506200
HBB	NM_000518	2.0325	0.465	1.04									#DIV/0!	#DIV/0!	#DIV/0!	#DIV/0!	#DIV/0!	#DIV/0!	#DIV/0!	#DIV/0!																									CHR11:5204377-5207077
GAS2	NM_177553	2.03	3.5625	0.3475	33.8883	26.9817	36.5591	39.1247	38.2794	40.7703	30.2582	23.0417	1.47074	1.17099	1.58665	1.698	1.66131	1.76942	1.31319	1	1.318	1.667	0.946	1.283	1.071	-16.212	3.035	2.942	2.265	0.86	1.088	0.461	0.459	0.209	0.855	0.865	0.866	-4.68	0.27	-7.534	-1.205	0.507	1.812	0.864	CHR11:22644029-22646729
DUSP12	NM_007240	2.03	2.4475	0.3325									#DIV/0!	#DIV/0!	#DIV/0!	#DIV/0!	#DIV/0!	#DIV/0!	#DIV/0!	#DIV/0!	0.999	2.129	0.486	1.882	1.636	0.571	1.035	1.529	2.424	1.269	1.643	1.748	2.071	0.943	1.321	1.698	1.659	1.852	1.835	1.155	1.511	0.706	1.048	1.267	CHR1:159984004-159986704
CGREF1	NM_006569	2.03	2.2375	-0.0425									#DIV/0!	#DIV/0!	#DIV/0!	#DIV/0!	#DIV/0!	#DIV/0!	#DIV/0!	#DIV/0!	1.55267	2.84567	0.664667	1.842	1.14667	0.508667	1.151	1.07933	1.39267	1.13867	0.979	1.19267	1.25567	0.53	1.14133	1.00533	1.46567	1.222	1.159	0.927	1.07733	0.538333	0.952333	1.06267	CHR2:27194975-27197675
TEAD1	NM_021961	2.03	1.605	0.4475									#DIV/0!	#DIV/0!	#DIV/0!	#DIV/0!	#DIV/0!	#DIV/0!	#DIV/0!	#DIV/0!																									CHR11:12740100-12742800
bA9F11.1	NM_001001663	2.03	1.525	0.2225									#DIV/0!	#DIV/0!	#DIV/0!	#DIV/0!	#DIV/0!	#DIV/0!	#DIV/0!	#DIV/0!																									CHR22:23664814-23667514
MGC59937	NM_199001	2.03	1.08	0.5325									#DIV/0!	#DIV/0!	#DIV/0!	#DIV/0!	#DIV/0!	#DIV/0!	#DIV/0!	#DIV/0!																									CHR9:139234779-139239964
ZNF250	NM_021061	2.03	0.825	0.1075									#DIV/0!	#DIV/0!	#DIV/0!	#DIV/0!	#DIV/0!	#DIV/0!	#DIV/0!	#DIV/0!																									CHR8:146097132-146099832
RP11-49G10.8	NM_173859	2.0275	3.3425	0.5425	258.025	204.966	253.178	195.57	164.99	143.889	177.338	236.026	1.09321	0.868406	1.07267	0.828596	0.699035	0.609632	0.751351	1	no	no	no	no	no	no	no	no	no	no	no	no	no	no	no	no	no	no	no	no	no	no	no	no	CHR20:31242871-31245571
WARS	NM_213645	2.0275	2.975	0.415	3697.17	2903.46	3548.29	2375.58	3047.92	3319.93	2744.68	2925.74	1.26367	0.992386	1.21278	0.811959	1.04176	1.13473	0.938115	1	0.402	0.659	0.416	0.558	1.742	0.615	1.568	1.187	1.521	0.886	1.343	1.778	1.336	0.378	1.49	1.228	2.045	2.116	1.74	1.145	1.343	0.815	1.498	1.102	CHR14:99910502-99914633
IL17F	NM_052872	2.0275	2.445	0.37									#DIV/0!	#DIV/0!	#DIV/0!	#DIV/0!	#DIV/0!	#DIV/0!	#DIV/0!	#DIV/0!	2.909	3	2.196	8	0.844	-1.313	2.121	0.396	1.503	0.557	-3.316	-1.893	3.752	-0.486	0.678	2.991	0.577	0.474	0.902	15.867	0.348	-5.032	1.615	0.861	CHR6:52216757-52219457
DNAJA2	NM_005880	2.0275	0.9725	0.92									#DIV/0!	#DIV/0!	#DIV/0!	#DIV/0!	#DIV/0!	#DIV/0!	#DIV/0!	#DIV/0!																									CHR16:45564536-45567236
KIAA0895	NM_015314	2.0275	0.8375	0.4575									#DIV/0!	#DIV/0!	#DIV/0!	#DIV/0!	#DIV/0!	#DIV/0!	#DIV/0!	#DIV/0!																									CHR7:36372789-36375489
FXYD7	NM_022006	2.0275	0.82	0.5775									#DIV/0!	#DIV/0!	#DIV/0!	#DIV/0!	#DIV/0!	#DIV/0!	#DIV/0!	#DIV/0!																									CHR19:40323793-40326493
ANAPC4	NM_013367	2.0275	0.745	0.2775									#DIV/0!	#DIV/0!	#DIV/0!	#DIV/0!	#DIV/0!	#DIV/0!	#DIV/0!	#DIV/0!																									CHR4:24985745-24988445
FAM103A1	NM_031452	2.0275	0.6425	0.7775									#DIV/0!	#DIV/0!	#DIV/0!	#DIV/0!	#DIV/0!	#DIV/0!	#DIV/0!	#DIV/0!																									CHR15:81443798-81446498
AURKB	NM_004217	2.0275	0.56	0.12									#DIV/0!	#DIV/0!	#DIV/0!	#DIV/0!	#DIV/0!	#DIV/0!	#DIV/0!	#DIV/0!																									CHR17:8054104-8056804
C10orf30	NM_152751	2.0275	0.545	0.3475									#DIV/0!	#DIV/0!	#DIV/0!	#DIV/0!	#DIV/0!	#DIV/0!	#DIV/0!	#DIV/0!																									CHR10:13584482-13587182
ANGEL1	NM_015305	2.025	3.075	0.495	486.284	375.885	506.311	395.171	416.724	335.94	391.52	297.011	1.63726	1.26556	1.70469	1.33049	1.40306	1.13107	1.3182	1	0.808	1.155	0.509	1.182	0.882	0.228	1.159	0.781	1.309	0.839	0.799	0.908	0.924	0.352	0.43	-3.947	1.224	0.092	0.834	0.949	1.166	0.588	1.163	0.859	CHR14:76348483-76351183
PRIMA1	NM_178013	2.025	2.9175	0.2475	-26.4985	-8.77229	-15.0188	-25.834	-11.9365	1.99595	-16.7965	4.6077	-5.75091	-1.90383	-3.25951	-5.60671	-2.59054	0.433177	-3.64531	1	4.9735	-13.8305	1.4295	5.6305	0.757	0.56	0.273	0.857	1.349	0.399	0.8775	0.819	1.322	0.6655	0.715	1.183	0.3365	-0.2395	0.4025	0.549	0.753	0.6605	1.11	1.121	CHR14:93324019-93326719
FLJ43806	NM_201628	2.025	2.565	0.2025									#DIV/0!	#DIV/0!	#DIV/0!	#DIV/0!	#DIV/0!	#DIV/0!	#DIV/0!	#DIV/0!	no	no	no	no	no	no	no	no	no	no	no	no	no	no	no	no	no	no	no	no	no	no	no	no	CHR1:15298483-15301183
C14orf149	NM_144581	2.025	1.4	0.9075									#DIV/0!	#DIV/0!	#DIV/0!	#DIV/0!	#DIV/0!	#DIV/0!	#DIV/0!	#DIV/0!																									CHR14:59017627-59023026
DSTN	NM_006870	2.025	1.1175	-0.1425									#DIV/0!	#DIV/0!	#DIV/0!	#DIV/0!	#DIV/0!	#DIV/0!	#DIV/0!	#DIV/0!																									CHR20:17496398-17499098
CXCR4	NM_003467	2.025	1.025	0.8025									#DIV/0!	#DIV/0!	#DIV/0!	#DIV/0!	#DIV/0!	#DIV/0!	#DIV/0!	#DIV/0!																									CHR2:136589783-136594395
PXN	NM_002859	2.025	0.99	0.295									#DIV/0!	#DIV/0!	#DIV/0!	#DIV/0!	#DIV/0!	#DIV/0!	#DIV/0!	#DIV/0!																									CHR12:119187392-119190092
DKFZP586P0123	NM_015531	2.025	0.955	0.5125									#DIV/0!	#DIV/0!	#DIV/0!	#DIV/0!	#DIV/0!	#DIV/0!	#DIV/0!	#DIV/0!																									CHR11:73557815-73561726
MYADM	NM_001020818	2.025	0.8775	0.25									#DIV/0!	#DIV/0!	#DIV/0!	#DIV/0!	#DIV/0!	#DIV/0!	#DIV/0!	#DIV/0!																									CHR19:59059222-59065092
LOC136242	NM_001008270	2.025	0.5975	0.44									#DIV/0!	#DIV/0!	#DIV/0!	#DIV/0!	#DIV/0!	#DIV/0!	#DIV/0!	#DIV/0!																									CHR7:141187190-141189890
FNDC6	NM_144717	2.025	0.5825	0.3675									#DIV/0!	#DIV/0!	#DIV/0!	#DIV/0!	#DIV/0!	#DIV/0!	#DIV/0!	#DIV/0!																									CHR3:138157196-138159896
NME1	NM_198175	2.025	0.5025	0.2775									#DIV/0!	#DIV/0!	#DIV/0!	#DIV/0!	#DIV/0!	#DIV/0!	#DIV/0!	#DIV/0!																									CHR17:46583718-46586418
TIMM10	NM_012456	2.025	0.2275	0.255									#DIV/0!	#DIV/0!	#DIV/0!	#DIV/0!	#DIV/0!	#DIV/0!	#DIV/0!	#DIV/0!																									CHR11:57054290-57056990
KIAA1875	NM_032529	2.0225	1.8975	0.37									#DIV/0!	#DIV/0!	#DIV/0!	#DIV/0!	#DIV/0!	#DIV/0!	#DIV/0!	#DIV/0!																									CHR8:145229105-145235116
IQGAP3	NM_178229	2.0225	0.7025	-0.0275									#DIV/0!	#DIV/0!	#DIV/0!	#DIV/0!	#DIV/0!	#DIV/0!	#DIV/0!	#DIV/0!																									CHR1:154808520-154811220
SYNPR	NM_144642	2.0225	0.6825	0.2275									#DIV/0!	#DIV/0!	#DIV/0!	#DIV/0!	#DIV/0!	#DIV/0!	#DIV/0!	#DIV/0!																									CHR3:63401863-63404563
LTV1	NM_032860	2.0225	0.675	0.645									#DIV/0!	#DIV/0!	#DIV/0!	#DIV/0!	#DIV/0!	#DIV/0!	#DIV/0!	#DIV/0!																									CHR6:144204000-144206700
C21orf119	NM_032910	2.02	1.4775	0.6825									#DIV/0!	#DIV/0!	#DIV/0!	#DIV/0!	#DIV/0!	#DIV/0!	#DIV/0!	#DIV/0!																									CHR21:32685112-32687812
MTF1	NM_005955	2.02	1.07	0.3025									#DIV/0!	#DIV/0!	#DIV/0!	#DIV/0!	#DIV/0!	#DIV/0!	#DIV/0!	#DIV/0!																									CHR1:38097320-38100020	2.81
KIAA0738	NM_014719	2.02	0.515	0.4525									#DIV/0!	#DIV/0!	#DIV/0!	#DIV/0!	#DIV/0!	#DIV/0!	#DIV/0!	#DIV/0!																									CHR7:143229605-143232305
USP18	NM_017414	2.02	0.2075	0.8725									#DIV/0!	#DIV/0!	#DIV/0!	#DIV/0!	#DIV/0!	#DIV/0!	#DIV/0!	#DIV/0!																									CHR22:17010557-17013257
NA	NM_020213	2.02	0.0575	0.0275									#DIV/0!	#DIV/0!	#DIV/0!	#DIV/0!	#DIV/0!	#DIV/0!	#DIV/0!	#DIV/0!																									CHR15:70345923-70348623
C1QTNF4	NM_031909	2.0175	3.6725	0.0825	4.56217	-7.04504	30.4443	-8.66587	22.3136	6.53003	37.1108	-7.64613	-0.596665	0.921387	-3.98166	1.13337	-2.91829	-0.854031	-4.85354	1	2.63	11.444	2.226	7.571	-0.438	87508.3	266481	0.297	1.627	-1.338	-0.155	-2.043	1.664	-3.792	0.502	0	0.125	0.05	0.068	0.365	0.569	1.375	0.691	0.345	CHR11:47580016-47582716
GIMAP7	NM_153236	2.0175	2.215	0.3825	5.02349	-5.99911	11.4244	27.3153	17.1007	10.2129	3.25994	-0.587138	-8.55589	10.2175	-19.4577	-46.5228	-29.1255	-17.3944	-5.55224	1	100000	2.66	5.081	10.5	-0.292	-0.539	1.903	2.044	1.591	0.982	0.87	0.958	1.566	-0.438	-5.212	5.114	0.185	0.072	0.167	122054	-3.132	-0.875	1.949	-40.416	CHR7:149840677-149843377
ZNF668	NM_024706	2.0175	1.215	0.575									#DIV/0!	#DIV/0!	#DIV/0!	#DIV/0!	#DIV/0!	#DIV/0!	#DIV/0!	#DIV/0!																									CHR16:30991068-30995205
RNF39	NM_170770	2.0175	1.1875	0.1									#DIV/0!	#DIV/0!	#DIV/0!	#DIV/0!	#DIV/0!	#DIV/0!	#DIV/0!	#DIV/0!																									CHR6:30151107-30153807
KRTAP12-2	NM_181684	2.0175	0.9675	0.025									#DIV/0!	#DIV/0!	#DIV/0!	#DIV/0!	#DIV/0!	#DIV/0!	#DIV/0!	#DIV/0!																									CHR21:44910772-44913472
NIP30	NM_024946	2.0175	0.705	0.595									#DIV/0!	#DIV/0!	#DIV/0!	#DIV/0!	#DIV/0!	#DIV/0!	#DIV/0!	#DIV/0!																									CHR16:55775541-55779577
THBS3	NM_007112	2.0175	0.5525	0.5775									#DIV/0!	#DIV/0!	#DIV/0!	#DIV/0!	#DIV/0!	#DIV/0!	#DIV/0!	#DIV/0!																									CHR1:153442913-153446514
SLC6A20	NM_022405	2.0175	0.1675	0.4425									#DIV/0!	#DIV/0!	#DIV/0!	#DIV/0!	#DIV/0!	#DIV/0!	#DIV/0!	#DIV/0!																									CHR3:45812466-45815166
OR10H1	NM_013940	2.015	2.67	0.4075	-7.67478	12.4929	-7.39771	-6.4726	8.55401	-8.86012	-8.70427	-4.75134	1.61529	-2.62934	1.55697	1.36227	-1.80034	1.86476	1.83196	1	-9.429	3.75	4.105	2.396	0.744	0.781	-2.665	-3.344	1.477	1.038	1.066	0.886	0	0.766	0	1.705	0.239	0.362	6.563	0.174	1.082	0.715	0	1.078	CHR19:15779347-15782047
CAPN13	NM_144575	2.015	2.1675	0.2875	-18.8836	-29.5705	-13.7453	-11.179	-24.8548	-18.4249	-23.9695	-10.6408	1.77465	2.77897	1.29175	1.05058	2.3358	1.73153	2.25261	1	33331.1	5.95133	3.804	6.82233	0.00466667	29169.5	88826.8	-0.334333	1.565	0.227333	0.593667	-0.0663333	1.07667	-1.15467	-1.57	2.273	0.183	0.161333	2.266	40684.8	-0.493667	0.405	0.88	-12.9977	CHR2:30883315-30886015
RHAG	NM_000324	2.015	1.6525	0.59									#DIV/0!	#DIV/0!	#DIV/0!	#DIV/0!	#DIV/0!	#DIV/0!	#DIV/0!	#DIV/0!																									CHR6:49712011-49714711
ZFYVE20	NM_022340	2.015	0.585	0.43									#DIV/0!	#DIV/0!	#DIV/0!	#DIV/0!	#DIV/0!	#DIV/0!	#DIV/0!	#DIV/0!																									CHR3:15115159-15117859
KIAA0776	NM_015323	2.015	0.3275	0.2525									#DIV/0!	#DIV/0!	#DIV/0!	#DIV/0!	#DIV/0!	#DIV/0!	#DIV/0!	#DIV/0!																									CHR6:97074237-97076937
ZBTB37	NM_032522	2.0125	1.105	0.7									#DIV/0!	#DIV/0!	#DIV/0!	#DIV/0!	#DIV/0!	#DIV/0!	#DIV/0!	#DIV/0!																									CHR1:172101954-172104654
KIAA1370	NM_019600	2.0125	1.0825	0.3525									#DIV/0!	#DIV/0!	#DIV/0!	#DIV/0!	#DIV/0!	#DIV/0!	#DIV/0!	#DIV/0!																									CHR15:50757601-50760301
KCNK6	NM_004823	2.0125	1.0625	0.235									#DIV/0!	#DIV/0!	#DIV/0!	#DIV/0!	#DIV/0!	#DIV/0!	#DIV/0!	#DIV/0!																									CHR19:43497754-43502821
CILP	NM_003613	2.0125	1.0025	0.1725									#DIV/0!	#DIV/0!	#DIV/0!	#DIV/0!	#DIV/0!	#DIV/0!	#DIV/0!	#DIV/0!																									CHR15:63290364-63293064
RDH14	NM_020905	2.0125	0.325	0.5075									#DIV/0!	#DIV/0!	#DIV/0!	#DIV/0!	#DIV/0!	#DIV/0!	#DIV/0!	#DIV/0!																									CHR2:18604881-18607581
NA	NM_153337	2.0125	0.32	0.2975									#DIV/0!	#DIV/0!	#DIV/0!	#DIV/0!	#DIV/0!	#DIV/0!	#DIV/0!	#DIV/0!																									CHR16:49272167-49274914
ZNHIT2	NM_014205	2.01	1.27	0.515									#DIV/0!	#DIV/0!	#DIV/0!	#DIV/0!	#DIV/0!	#DIV/0!	#DIV/0!	#DIV/0!																									CHR11:64641246-64643946
MRGPRX1	NM_147199	2.01	0.8	0.0975									#DIV/0!	#DIV/0!	#DIV/0!	#DIV/0!	#DIV/0!	#DIV/0!	#DIV/0!	#DIV/0!																									CHR11:18912625-18915325
CCDC12	NM_144716	2.01	0.5025	0.2475									#DIV/0!	#DIV/0!	#DIV/0!	#DIV/0!	#DIV/0!	#DIV/0!	#DIV/0!	#DIV/0!																									CHR3:46992742-46995442
ZP1	NM_207341	2.01	0.455	0.1225									#DIV/0!	#DIV/0!	#DIV/0!	#DIV/0!	#DIV/0!	#DIV/0!	#DIV/0!	#DIV/0!																									CHR11:60389390-60392090
RTP4	NM_022147	2.01	0.4425	0.19									#DIV/0!	#DIV/0!	#DIV/0!	#DIV/0!	#DIV/0!	#DIV/0!	#DIV/0!	#DIV/0!																									CHR3:188566661-188569361
CSF1	NM_172212	2.01	0.42	0.83									#DIV/0!	#DIV/0!	#DIV/0!	#DIV/0!	#DIV/0!	#DIV/0!	#DIV/0!	#DIV/0!																									CHR1:110252779-110255479
LCE3A	NM_178431	2.01	0.4175	0.2975									#DIV/0!	#DIV/0!	#DIV/0!	#DIV/0!	#DIV/0!	#DIV/0!	#DIV/0!	#DIV/0!																									CHR1:150861703-150864403
SLCO2B1	NM_007256	2.01	0.25	0.18									#DIV/0!	#DIV/0!	#DIV/0!	#DIV/0!	#DIV/0!	#DIV/0!	#DIV/0!	#DIV/0!																									CHR11:74537610-74540310
OR13H1	NM_001004486	2.01	0.0975	0.6075									#DIV/0!	#DIV/0!	#DIV/0!	#DIV/0!	#DIV/0!	#DIV/0!	#DIV/0!	#DIV/0!																									CHRX:130503528-130506228
ZBTB11	NM_014415	2.0075	1.645	0.3325									#DIV/0!	#DIV/0!	#DIV/0!	#DIV/0!	#DIV/0!	#DIV/0!	#DIV/0!	#DIV/0!																									CHR3:102878107-102880807
SLC25A11	NM_003562	2.0075	1.195	0.7275									#DIV/0!	#DIV/0!	#DIV/0!	#DIV/0!	#DIV/0!	#DIV/0!	#DIV/0!	#DIV/0!																									CHR17:4782174-4786263
2007-03-09	NM_138396	2.0075	1.18	0.1									#DIV/0!	#DIV/0!	#DIV/0!	#DIV/0!	#DIV/0!	#DIV/0!	#DIV/0!	#DIV/0!																									CHR12:56431931-56435666
ABCA1	NM_005502	2.0075	1.1725	0.3325									#DIV/0!	#DIV/0!	#DIV/0!	#DIV/0!	#DIV/0!	#DIV/0!	#DIV/0!	#DIV/0!																									CHR9:106729757-106732457
RHOBTB3	NM_014899	2.0075	0.775	0.495									#DIV/0!	#DIV/0!	#DIV/0!	#DIV/0!	#DIV/0!	#DIV/0!	#DIV/0!	#DIV/0!																									CHR5:95090598-95093298
S100A9	NM_002965	2.0075	0.7725	0.7575									#DIV/0!	#DIV/0!	#DIV/0!	#DIV/0!	#DIV/0!	#DIV/0!	#DIV/0!	#DIV/0!																									CHR1:151594753-151597453
CLEC4A	NM_194450	2.0075	0.2275	0.0275									#DIV/0!	#DIV/0!	#DIV/0!	#DIV/0!	#DIV/0!	#DIV/0!	#DIV/0!	#DIV/0!																									CHR12:8165294-8167994
OR52E6	NM_001005167	2.005	2.88	1.1125									#DIV/0!	#DIV/0!	#DIV/0!	#DIV/0!	#DIV/0!	#DIV/0!	#DIV/0!	#DIV/0!	no	no	no	no	no	no	no	no	no	no	no	no	no	no	no	no	no	no	no	no	no	no	no	no	CHR11:5819203-5821903
DHX29	NM_019030	2.005	1.8325	0.7475									#DIV/0!	#DIV/0!	#DIV/0!	#DIV/0!	#DIV/0!	#DIV/0!	#DIV/0!	#DIV/0!																									CHR5:54637172-54641478
SLC24A4	NM_153647	2.005	1.48	0.3575									#DIV/0!	#DIV/0!	#DIV/0!	#DIV/0!	#DIV/0!	#DIV/0!	#DIV/0!	#DIV/0!																									CHR14:91856477-91860454
KCNK16	NM_032115	2.005	1.35	0.2575									#DIV/0!	#DIV/0!	#DIV/0!	#DIV/0!	#DIV/0!	#DIV/0!	#DIV/0!	#DIV/0!																									CHR6:39397794-39400494
UFD1L	NM_005659	2.005	1.3325	0.395									#DIV/0!	#DIV/0!	#DIV/0!	#DIV/0!	#DIV/0!	#DIV/0!	#DIV/0!	#DIV/0!																									CHR22:17845215-17848926
DKFZp779O175	NM_001037232	2.005	1.0825	0.5425									#DIV/0!	#DIV/0!	#DIV/0!	#DIV/0!	#DIV/0!	#DIV/0!	#DIV/0!	#DIV/0!																									CHR19:42096884-42101120
PHF12	NM_020889	2.005	0.97	0.5275									#DIV/0!	#DIV/0!	#DIV/0!	#DIV/0!	#DIV/0!	#DIV/0!	#DIV/0!	#DIV/0!																									CHR17:24302134-24304834
CHD3	NM_001005271	2.005	0.84	0.58									#DIV/0!	#DIV/0!	#DIV/0!	#DIV/0!	#DIV/0!	#DIV/0!	#DIV/0!	#DIV/0!																									CHR17:7726648-7729348
SNX27	NM_030918	2.005	0.4875	0.6425									#DIV/0!	#DIV/0!	#DIV/0!	#DIV/0!	#DIV/0!	#DIV/0!	#DIV/0!	#DIV/0!																									CHR1:149849085-149851785
C11orf40	NM_144663	2.005	0.43	0.8775									#DIV/0!	#DIV/0!	#DIV/0!	#DIV/0!	#DIV/0!	#DIV/0!	#DIV/0!	#DIV/0!																									CHR11:4555126-4557826
TAS2R3	NM_016943	2.0025	1.935	0.11									#DIV/0!	#DIV/0!	#DIV/0!	#DIV/0!	#DIV/0!	#DIV/0!	#DIV/0!	#DIV/0!																									CHR7:141108165-141110865
C12orf59	NM_153022	2.0025	0.3475	0.6125									#DIV/0!	#DIV/0!	#DIV/0!	#DIV/0!	#DIV/0!	#DIV/0!	#DIV/0!	#DIV/0!																									CHR12:10220697-10223397
CIB4	NM_001029881	2.0025	-0.195	-0.14									#DIV/0!	#DIV/0!	#DIV/0!	#DIV/0!	#DIV/0!	#DIV/0!	#DIV/0!	#DIV/0!																									CHR2:26717215-26719915
KCNK10	NM_138318	2	3.175	0.37	13.6264	0.486837	15.4742	7.42429	18.2983	11.9437	11.8487	15.1069	0.902002	0.0322262	1.02431	0.491451	1.21126	0.790611	0.784324	1	1.03	1.016	0.819	1.272	0.793	0.94	1.648	0.516	0.516	1.201	1.263	0.526	0.635	0.307	0.967	1.156	1.302	-1.932	0.33	0.924	0.116	0.712	1.045	1.053	CHR14:87806508-87809208
LCMT2	NM_014793	2	2.225	0.8225									#DIV/0!	#DIV/0!	#DIV/0!	#DIV/0!	#DIV/0!	#DIV/0!	#DIV/0!	#DIV/0!	1.436	1.883	0.628	1.448	1.383	0.713	1.035	1.383	1.358	0.825	1.281	0.886	1.02	0.69	1.438	0.804	2.325	2.468	2.091	0.924	1.261	0.769	0.919	1.135	CHR15:41408016-41412383
PANK1	NM_148977	2	2.0675	0.52									#DIV/0!	#DIV/0!	#DIV/0!	#DIV/0!	#DIV/0!	#DIV/0!	#DIV/0!	#DIV/0!	1.257	1.978	0.412	1.23	0.805	-0.088	1.39	0.921	1.191	0.797	1.036	0.292	0.128	-1.055	-0.463	-31.249	0.348	0.591	0.742	1.008	0.737	0.599	0.796	0.776	CHR10:91393127-91397395
HIRIP3	NM_003609	2	0.9025	0.7725									#DIV/0!	#DIV/0!	#DIV/0!	#DIV/0!	#DIV/0!	#DIV/0!	#DIV/0!	#DIV/0!																									CHR16:29912831-29917088
MGAT5B	NM_144677	2	0.7875	0.5									#DIV/0!	#DIV/0!	#DIV/0!	#DIV/0!	#DIV/0!	#DIV/0!	#DIV/0!	#DIV/0!																									CHR17:72374192-72376892
ANKRD15	NM_015158	2	0.67	0.5575									#DIV/0!	#DIV/0!	#DIV/0!	#DIV/0!	#DIV/0!	#DIV/0!	#DIV/0!	#DIV/0!																									CHR9:492502-495202
MRPL42	NM_172178	2	0.2525	0.0175									#DIV/0!	#DIV/0!	#DIV/0!	#DIV/0!	#DIV/0!	#DIV/0!	#DIV/0!	#DIV/0!																									CHR12:92383200-92385900
SCRG1	NM_007281	1.9975	1.8475	0.4375									#DIV/0!	#DIV/0!	#DIV/0!	#DIV/0!	#DIV/0!	#DIV/0!	#DIV/0!	#DIV/0!																									CHR4:174556692-174559392
SF3B14	NM_016047	1.9975	1.5225	0.225									#DIV/0!	#DIV/0!	#DIV/0!	#DIV/0!	#DIV/0!	#DIV/0!	#DIV/0!	#DIV/0!																									CHR2:24152318-24155018
C11orf10	NM_014206	1.9975	1.27	0.6925									#DIV/0!	#DIV/0!	#DIV/0!	#DIV/0!	#DIV/0!	#DIV/0!	#DIV/0!	#DIV/0!																									CHR11:61314525-61318861
S100A8	NM_002964	1.9975	0.7825	0.405									#DIV/0!	#DIV/0!	#DIV/0!	#DIV/0!	#DIV/0!	#DIV/0!	#DIV/0!	#DIV/0!																									CHR1:151629673-151632373
C1orf131	NM_152379	1.9975	0.36	1.175									#DIV/0!	#DIV/0!	#DIV/0!	#DIV/0!	#DIV/0!	#DIV/0!	#DIV/0!	#DIV/0!																									CHR1:229441398-229445747
ITGAE	NM_002208	1.9975	0.145	-0.105									#DIV/0!	#DIV/0!	#DIV/0!	#DIV/0!	#DIV/0!	#DIV/0!	#DIV/0!	#DIV/0!																									CHR17:3660078-3662778
ODZ1	NM_014253	1.9975	-0.185	0.6575									#DIV/0!	#DIV/0!	#DIV/0!	#DIV/0!	#DIV/0!	#DIV/0!	#DIV/0!	#DIV/0!																									CHRX:123924847-123927547
GDI1	NM_001493	1.995	4.8575	0.44	1226.18	1464.97	1349.97	1171.04	1280.41	1030.03	606.289	742.911	1.65051	1.97193	1.81714	1.57628	1.72351	1.38648	0.816099	1	2.196	3.359	0.776	2.218	1.17	0.407	1.403	0.983	1.121	0.758	0.826	1.357	1.078	0.591	0.908	0.751	1.052	1.496	0.844	0.936	1.248	0.633	1.183	0.804	CHRX:153316514-153319214
TBX10	NM_005995	1.995	1.8225	0.2175									#DIV/0!	#DIV/0!	#DIV/0!	#DIV/0!	#DIV/0!	#DIV/0!	#DIV/0!	#DIV/0!																									CHR11:67163107-67165807
ZSCAN4	NM_152677	1.995	1.7425	0.04									#DIV/0!	#DIV/0!	#DIV/0!	#DIV/0!	#DIV/0!	#DIV/0!	#DIV/0!	#DIV/0!																									CHR19:62869914-62872614
OR4X2	NM_001004727	1.995	1.7025	0.1625									#DIV/0!	#DIV/0!	#DIV/0!	#DIV/0!	#DIV/0!	#DIV/0!	#DIV/0!	#DIV/0!																									CHR11:48221031-48223731
LEPREL2	NM_014262	1.995	1.575	0.1125									#DIV/0!	#DIV/0!	#DIV/0!	#DIV/0!	#DIV/0!	#DIV/0!	#DIV/0!	#DIV/0!																									CHR12:6805264-6807964
ANG	NM_001145	1.995	0.765	0.35									#DIV/0!	#DIV/0!	#DIV/0!	#DIV/0!	#DIV/0!	#DIV/0!	#DIV/0!	#DIV/0!																									CHR14:20220011-20223108
CHFR	NM_018223	1.995	0.5825	0.4225									#DIV/0!	#DIV/0!	#DIV/0!	#DIV/0!	#DIV/0!	#DIV/0!	#DIV/0!	#DIV/0!																									CHR12:131973757-131976457
AQP7	NM_001170	1.995	0.5575	0.2775									#DIV/0!	#DIV/0!	#DIV/0!	#DIV/0!	#DIV/0!	#DIV/0!	#DIV/0!	#DIV/0!																									CHR9:33392017-33394717
C1QTNF2	NM_031908	1.995	0.085	0.6325									#DIV/0!	#DIV/0!	#DIV/0!	#DIV/0!	#DIV/0!	#DIV/0!	#DIV/0!	#DIV/0!																									CHR5:159729707-159732407
DGCR13	NM_001024733	1.9925	2.62	0.0325									#DIV/0!	#DIV/0!	#DIV/0!	#DIV/0!	#DIV/0!	#DIV/0!	#DIV/0!	#DIV/0!	no	no	no	no	no	no	no	no	no	no	no	no	no	no	no	no	no	no	no	no	no	no	no	no	CHR22:17500313-17503013
TFIP11	NM_012143	1.9925	1.255	0.7375									#DIV/0!	#DIV/0!	#DIV/0!	#DIV/0!	#DIV/0!	#DIV/0!	#DIV/0!	#DIV/0!																									CHR22:25237937-25240637
FRG1	NM_004477	1.9925	1.07	0.2275									#DIV/0!	#DIV/0!	#DIV/0!	#DIV/0!	#DIV/0!	#DIV/0!	#DIV/0!	#DIV/0!																									CHR4:191096767-191099467
NA	NM_152255	1.9925	0.9475	0.51									#DIV/0!	#DIV/0!	#DIV/0!	#DIV/0!	#DIV/0!	#DIV/0!	#DIV/0!	#DIV/0!																									CHR20:60150016-60154069
NA	NM_030381	1.9925	0.1425	0.3575									#DIV/0!	#DIV/0!	#DIV/0!	#DIV/0!	#DIV/0!	#DIV/0!	#DIV/0!	#DIV/0!																									CHR2:121264128-121266828
FLJ35779	NM_152408	1.9925	-0.1725	0.665									#DIV/0!	#DIV/0!	#DIV/0!	#DIV/0!	#DIV/0!	#DIV/0!	#DIV/0!	#DIV/0!																									CHR5:75043506-75046206
GJE1	NM_181538	1.9925	-0.3525	0.0875									#DIV/0!	#DIV/0!	#DIV/0!	#DIV/0!	#DIV/0!	#DIV/0!	#DIV/0!	#DIV/0!																									CHR7:99364679-99367379
DMD	NM_004010	1.99	2.67	0.9575									#DIV/0!	#DIV/0!	#DIV/0!	#DIV/0!	#DIV/0!	#DIV/0!	#DIV/0!	#DIV/0!	0.8292	1.6072	-0.5108	-4.0872	1.5928	17502	2.1046	-12.6352	1.2944	0.2762	3.392	30643.9	1.282	5.0998	-7.586	25.6226	1.0608	0.4892	25783.3	-0.8358	20.6676	-0.3	1.9576	-2.5116	CHRX:33055966-33058666
MAGED1	NM_001005332	1.99	2.1025	0.33									#DIV/0!	#DIV/0!	#DIV/0!	#DIV/0!	#DIV/0!	#DIV/0!	#DIV/0!	#DIV/0!	0.5285	0.878	0.42	0.736	1.601	0.6845	1.742	1.4555	2.0425	1.2565	1.7015	1.472	1.3585	0.5665	1.501	1.161	1.394	1.744	1.542	1.243	1.2215	0.849	1.235	1.4335	CHRX:51560694-51563394
PHF2	NM_024517	1.99	0.4475	0.3225									#DIV/0!	#DIV/0!	#DIV/0!	#DIV/0!	#DIV/0!	#DIV/0!	#DIV/0!	#DIV/0!																									CHR9:95376650-95379352
RARA	NM_000964	1.99	0.4325	-0.125									#DIV/0!	#DIV/0!	#DIV/0!	#DIV/0!	#DIV/0!	#DIV/0!	#DIV/0!	#DIV/0!																									CHR17:35716771-35719471
FZD9	NM_003508	1.99	0.35	0.4775									#DIV/0!	#DIV/0!	#DIV/0!	#DIV/0!	#DIV/0!	#DIV/0!	#DIV/0!	#DIV/0!																									CHR7:72483844-72486544
COL5A2	NM_000393	1.99	0.3375	0.59									#DIV/0!	#DIV/0!	#DIV/0!	#DIV/0!	#DIV/0!	#DIV/0!	#DIV/0!	#DIV/0!																									CHR2:189752233-189754933
AK2	NM_013411	1.99	0.215	0.685									#DIV/0!	#DIV/0!	#DIV/0!	#DIV/0!	#DIV/0!	#DIV/0!	#DIV/0!	#DIV/0!																									CHR1:33274558-33277279
PBK	NM_018492	1.99	0.2025	0.285									#DIV/0!	#DIV/0!	#DIV/0!	#DIV/0!	#DIV/0!	#DIV/0!	#DIV/0!	#DIV/0!																									CHR8:27750768-27753468
PSMA6	NM_002791	1.99	0.185	0.3525									#DIV/0!	#DIV/0!	#DIV/0!	#DIV/0!	#DIV/0!	#DIV/0!	#DIV/0!	#DIV/0!																									CHR14:34829124-34831824
NA	NM_207384	1.9875	0.6625	0.7675									#DIV/0!	#DIV/0!	#DIV/0!	#DIV/0!	#DIV/0!	#DIV/0!	#DIV/0!	#DIV/0!																									CHR16:19202401-19205101
IGFBP5	NM_000599	1.9875	0.47	0.2675									#DIV/0!	#DIV/0!	#DIV/0!	#DIV/0!	#DIV/0!	#DIV/0!	#DIV/0!	#DIV/0!																									CHR2:217268016-217270716	2.67
TNFRSF1A	NM_001065	1.9875	0.2175	0.1675									#DIV/0!	#DIV/0!	#DIV/0!	#DIV/0!	#DIV/0!	#DIV/0!	#DIV/0!	#DIV/0!																									CHR12:6321022-6323722
LRRN3	NM_018334	1.9875	0.1625	0.99									#DIV/0!	#DIV/0!	#DIV/0!	#DIV/0!	#DIV/0!	#DIV/0!	#DIV/0!	#DIV/0!																									CHR7:110516218-110518918
C5orf15	NM_020199	1.9875	0.1175	0.34									#DIV/0!	#DIV/0!	#DIV/0!	#DIV/0!	#DIV/0!	#DIV/0!	#DIV/0!	#DIV/0!																									CHR5:133331877-133334577
C11orf39	NM_207432	1.985	2.9475	0.2575									#DIV/0!	#DIV/0!	#DIV/0!	#DIV/0!	#DIV/0!	#DIV/0!	#DIV/0!	#DIV/0!	1.962	10.667	1.947	5.5	-0.125	0.5	1.578	1.431	1.346	1.038	0.622	0.866	1.328	-0.606	-33.127	170451	0.048	-1.263	0.661	0.939	0.224	0.697	1.582	7.876	CHR11:131037560-131040260
PGDS	NM_014485	1.985	2.0125	0.6975									#DIV/0!	#DIV/0!	#DIV/0!	#DIV/0!	#DIV/0!	#DIV/0!	#DIV/0!	#DIV/0!	3.059	4.022	-0.13	2.628	0.646	-0.875	3.405	-1.486	-0.799	3.468	0	0.872	1.583	0.793	-0.821	0	0.084	0	0.392	-0.309	-10.962	0.712	1.566	0.829	CHR4:95482550-95485250
LOC388965	NM_001013648	1.985	1.1375	0.585									#DIV/0!	#DIV/0!	#DIV/0!	#DIV/0!	#DIV/0!	#DIV/0!	#DIV/0!	#DIV/0!																									CHR2:84369117-84371817
BAI1	NM_001702	1.985	1.0975	0.1275									#DIV/0!	#DIV/0!	#DIV/0!	#DIV/0!	#DIV/0!	#DIV/0!	#DIV/0!	#DIV/0!																									CHR8:143540178-143542878
LOC130951	NM_138804	1.985	0.7775	0.135									#DIV/0!	#DIV/0!	#DIV/0!	#DIV/0!	#DIV/0!	#DIV/0!	#DIV/0!	#DIV/0!																									CHR2:74728172-74730872
XRCC6BP1	NM_033276	1.985	0.6875	0.24									#DIV/0!	#DIV/0!	#DIV/0!	#DIV/0!	#DIV/0!	#DIV/0!	#DIV/0!	#DIV/0!																									CHR12:56619511-56622211
FLJ41649	NM_001001705	1.985	0.505	0.525									#DIV/0!	#DIV/0!	#DIV/0!	#DIV/0!	#DIV/0!	#DIV/0!	#DIV/0!	#DIV/0!																									CHR6:40431223-40433923
SLC31A1	NM_001859	1.985	0.4625	0.41									#DIV/0!	#DIV/0!	#DIV/0!	#DIV/0!	#DIV/0!	#DIV/0!	#DIV/0!	#DIV/0!																									CHR9:115021488-115024188
ARFGAP3	NM_014570	1.985	0.32	0.64									#DIV/0!	#DIV/0!	#DIV/0!	#DIV/0!	#DIV/0!	#DIV/0!	#DIV/0!	#DIV/0!																									CHR22:41582744-41585444
ZDHHC24	NM_207340	1.9825	2.235	0.3825									#DIV/0!	#DIV/0!	#DIV/0!	#DIV/0!	#DIV/0!	#DIV/0!	#DIV/0!	#DIV/0!	1.136	1.813	0.6525	0.852	1.108	0.552	0.935	0.8545	0.9615	0.657	0.8945	1.5075	0.927	0.545	1.226	1.082	1.302	1.5535	1.339	0.8395	0.9945	0.626	0.8275	0.78	CHR11:66068766-66072447
FLG	NM_002016	1.9825	1.6725	0.405									#DIV/0!	#DIV/0!	#DIV/0!	#DIV/0!	#DIV/0!	#DIV/0!	#DIV/0!	#DIV/0!																									CHR1:150563803-150566503
B3GALT5	NM_033173	1.9825	0.925	0.9075									#DIV/0!	#DIV/0!	#DIV/0!	#DIV/0!	#DIV/0!	#DIV/0!	#DIV/0!	#DIV/0!																									CHR21:39948923-39951623
ZC3H3	NM_015117	1.9825	0.8325	0.015									#DIV/0!	#DIV/0!	#DIV/0!	#DIV/0!	#DIV/0!	#DIV/0!	#DIV/0!	#DIV/0!																									CHR8:144694246-144696946
PHF19	NM_001009936	1.9825	0.805	0.42									#DIV/0!	#DIV/0!	#DIV/0!	#DIV/0!	#DIV/0!	#DIV/0!	#DIV/0!	#DIV/0!																									CHR9:122678927-122681627
OR9Q2	NM_001005283	1.9825	0.62	0.4775									#DIV/0!	#DIV/0!	#DIV/0!	#DIV/0!	#DIV/0!	#DIV/0!	#DIV/0!	#DIV/0!																									CHR11:57712338-57715038
C16orf51	NM_015421	1.9825	0.2275	0.3825									#DIV/0!	#DIV/0!	#DIV/0!	#DIV/0!	#DIV/0!	#DIV/0!	#DIV/0!	#DIV/0!																									CHR16:8796992-8801191
C8orf22	NM_001007176	1.98	1.6325	0.0875									#DIV/0!	#DIV/0!	#DIV/0!	#DIV/0!	#DIV/0!	#DIV/0!	#DIV/0!	#DIV/0!																									CHR8:50145259-50147959
PCDH21	NM_033100	1.98	1.44	0.1475									#DIV/0!	#DIV/0!	#DIV/0!	#DIV/0!	#DIV/0!	#DIV/0!	#DIV/0!	#DIV/0!																									CHR10:85942296-85944996
C2orf7	NM_032319	1.98	1.3975	0.5475									#DIV/0!	#DIV/0!	#DIV/0!	#DIV/0!	#DIV/0!	#DIV/0!	#DIV/0!	#DIV/0!																									CHR2:73312712-73316064
MRPS2	NM_016034	1.98	1.225	0.4									#DIV/0!	#DIV/0!	#DIV/0!	#DIV/0!	#DIV/0!	#DIV/0!	#DIV/0!	#DIV/0!																									CHR9:137530174-137532874
UBE2U	NM_152489	1.98	0.8	0.6225									#DIV/0!	#DIV/0!	#DIV/0!	#DIV/0!	#DIV/0!	#DIV/0!	#DIV/0!	#DIV/0!																									CHR1:64439877-64442577
IL17A	NM_002190	1.98	0.785	0.41									#DIV/0!	#DIV/0!	#DIV/0!	#DIV/0!	#DIV/0!	#DIV/0!	#DIV/0!	#DIV/0!																									CHR6:52156943-52159643
RIPK2	NM_003821	1.98	0.3475	0.365									#DIV/0!	#DIV/0!	#DIV/0!	#DIV/0!	#DIV/0!	#DIV/0!	#DIV/0!	#DIV/0!																									CHR8:90836972-90839672
OR8H2	NM_001005200	1.98	-0.055	0.875									#DIV/0!	#DIV/0!	#DIV/0!	#DIV/0!	#DIV/0!	#DIV/0!	#DIV/0!	#DIV/0!																									CHR11:55626894-55629594
MLN	NM_002418	1.9775	2.92	0.065									#DIV/0!	#DIV/0!	#DIV/0!	#DIV/0!	#DIV/0!	#DIV/0!	#DIV/0!	#DIV/0!	4.898	9.146	8.528	11.393	0.458	0.195	-0.555	0.2595	1.6835	0.2415	0.89	0.7485	0.8425	0.1955	0.1505	-0.227	0.5485	0.4255	0.214	-3.688	-0.4285	0.171	1.6415	0.336	CHR6:33879271-33881971
SILV	NM_006928	1.9775	2.035	0.8125									#DIV/0!	#DIV/0!	#DIV/0!	#DIV/0!	#DIV/0!	#DIV/0!	#DIV/0!	#DIV/0!																									CHR12:54644625-54648293
DUX4C	NM_001023569	1.9775	0.725	0.62									#DIV/0!	#DIV/0!	#DIV/0!	#DIV/0!	#DIV/0!	#DIV/0!	#DIV/0!	#DIV/0!																									CHR4:191180314-191183014
SLC19A3	NM_025243	1.9775	0.4825	0.47									#DIV/0!	#DIV/0!	#DIV/0!	#DIV/0!	#DIV/0!	#DIV/0!	#DIV/0!	#DIV/0!																									CHR2:228290470-228293170
KIAA0446	NM_014655	1.9775	0.31	0.4775									#DIV/0!	#DIV/0!	#DIV/0!	#DIV/0!	#DIV/0!	#DIV/0!	#DIV/0!	#DIV/0!																									CHR1:154428322-154431022
HIF1AN	NM_017902	1.9775	0.25	0.625									#DIV/0!	#DIV/0!	#DIV/0!	#DIV/0!	#DIV/0!	#DIV/0!	#DIV/0!	#DIV/0!																									CHR10:102283485-102286185
SLC26A5	NM_198999	1.9775	0.145	0.4675									#DIV/0!	#DIV/0!	#DIV/0!	#DIV/0!	#DIV/0!	#DIV/0!	#DIV/0!	#DIV/0!																									CHR7:102873334-102876034
CMPK	NM_016308	1.975	1.4875	0.115									#DIV/0!	#DIV/0!	#DIV/0!	#DIV/0!	#DIV/0!	#DIV/0!	#DIV/0!	#DIV/0!																									CHR1:47569974-47572674
NEU2	NM_005383	1.975	1.0875	0.2975									#DIV/0!	#DIV/0!	#DIV/0!	#DIV/0!	#DIV/0!	#DIV/0!	#DIV/0!	#DIV/0!																									CHR2:233603425-233606125
POLR3C	NM_006468	1.975	1.0125	0.47									#DIV/0!	#DIV/0!	#DIV/0!	#DIV/0!	#DIV/0!	#DIV/0!	#DIV/0!	#DIV/0!																									CHR1:144320192-144324441
CAP1	NM_006367	1.975	0.855	0.515									#DIV/0!	#DIV/0!	#DIV/0!	#DIV/0!	#DIV/0!	#DIV/0!	#DIV/0!	#DIV/0!																									CHR1:40276814-40279514
WDR44	NM_019045	1.975	0.7125	0.4625									#DIV/0!	#DIV/0!	#DIV/0!	#DIV/0!	#DIV/0!	#DIV/0!	#DIV/0!	#DIV/0!																									CHRX:117361869-117364569
IL8	NM_000584	1.975	0.5725	0.6175									#DIV/0!	#DIV/0!	#DIV/0!	#DIV/0!	#DIV/0!	#DIV/0!	#DIV/0!	#DIV/0!																									CHR4:74822938-74825638
UQCRC2	NM_003366	1.975	0.545	0.3225									#DIV/0!	#DIV/0!	#DIV/0!	#DIV/0!	#DIV/0!	#DIV/0!	#DIV/0!	#DIV/0!																									CHR16:21869909-21872609
MYLK	NM_053032	1.975	0.505	0.3125									#DIV/0!	#DIV/0!	#DIV/0!	#DIV/0!	#DIV/0!	#DIV/0!	#DIV/0!	#DIV/0!																									CHR3:124821720-124824420
HCTSL-s	NM_001023564	1.975	0.3525	0.39									#DIV/0!	#DIV/0!	#DIV/0!	#DIV/0!	#DIV/0!	#DIV/0!	#DIV/0!	#DIV/0!																									CHR9:89575449-89578149
MTRF1L	NM_019041	1.975	0.315	1.26									#DIV/0!	#DIV/0!	#DIV/0!	#DIV/0!	#DIV/0!	#DIV/0!	#DIV/0!	#DIV/0!																									CHR6:153365040-153367740
EFTUD1	NM_024580	1.9725	1.705	0.705									#DIV/0!	#DIV/0!	#DIV/0!	#DIV/0!	#DIV/0!	#DIV/0!	#DIV/0!	#DIV/0!																									CHR15:80340006-80344246
PTGS1	NM_080591	1.9725	0.7425	0.6175									#DIV/0!	#DIV/0!	#DIV/0!	#DIV/0!	#DIV/0!	#DIV/0!	#DIV/0!	#DIV/0!																									CHR9:124170849-124173549
GPR176	NM_007223	1.9725	0.705	0.5125									#DIV/0!	#DIV/0!	#DIV/0!	#DIV/0!	#DIV/0!	#DIV/0!	#DIV/0!	#DIV/0!																									CHR15:37999885-38002585
DDX18	NM_006773	1.9725	0.695	0.8475									#DIV/0!	#DIV/0!	#DIV/0!	#DIV/0!	#DIV/0!	#DIV/0!	#DIV/0!	#DIV/0!																									CHR2:118286524-118289224
RPL17	NM_001035006	1.9725	0.6175	0.5525									#DIV/0!	#DIV/0!	#DIV/0!	#DIV/0!	#DIV/0!	#DIV/0!	#DIV/0!	#DIV/0!																									CHR18:45272349-45275104
EIF4E	NM_001968	1.9725	0.245	0.98									#DIV/0!	#DIV/0!	#DIV/0!	#DIV/0!	#DIV/0!	#DIV/0!	#DIV/0!	#DIV/0!																									CHR4:100069639-100072339
OR2W5	NM_001004698	1.97	1.0825	0.385									#DIV/0!	#DIV/0!	#DIV/0!	#DIV/0!	#DIV/0!	#DIV/0!	#DIV/0!	#DIV/0!																									CHR1:245718852-245721552
SIRT2	NM_012237	1.97	0.6525	0.755									#DIV/0!	#DIV/0!	#DIV/0!	#DIV/0!	#DIV/0!	#DIV/0!	#DIV/0!	#DIV/0!																									CHR19:44080254-44084401
AGBL4	NM_032785	1.97	0.59	0.6775									#DIV/0!	#DIV/0!	#DIV/0!	#DIV/0!	#DIV/0!	#DIV/0!	#DIV/0!	#DIV/0!																									CHR1:49283473-49286173
PAFAH1B2	NM_002572	1.97	0.4375	0.2375									#DIV/0!	#DIV/0!	#DIV/0!	#DIV/0!	#DIV/0!	#DIV/0!	#DIV/0!	#DIV/0!																									CHR11:116518049-116520749
KCNS1	NM_002251	1.97	0.355	0.615									#DIV/0!	#DIV/0!	#DIV/0!	#DIV/0!	#DIV/0!	#DIV/0!	#DIV/0!	#DIV/0!																									CHR20:43162667-43165367
C20orf23	NM_024704	1.9675	2.1275	0.45									#DIV/0!	#DIV/0!	#DIV/0!	#DIV/0!	#DIV/0!	#DIV/0!	#DIV/0!	#DIV/0!	0.6225	3.245	1.1985	2.057	1.5435	0.567	1.0335	1.35	1.432	0.727	1.046	0.9195	1.034	-0.4715	1.2255	0.961	1.4625	0.826	1.8425	1.0755	0.42	0.56	117473	1.106	CHR20:16501578-16504278
ZBTB47	NM_145166	1.9675	1.625	0.335									#DIV/0!	#DIV/0!	#DIV/0!	#DIV/0!	#DIV/0!	#DIV/0!	#DIV/0!	#DIV/0!																									CHR3:42673677-42676377
FAM76B	NM_144664	1.9675	1.55	0.8725									#DIV/0!	#DIV/0!	#DIV/0!	#DIV/0!	#DIV/0!	#DIV/0!	#DIV/0!	#DIV/0!																									CHR11:95161089-95164629
INADL	NM_176878	1.9675	1.09	0.2225									#DIV/0!	#DIV/0!	#DIV/0!	#DIV/0!	#DIV/0!	#DIV/0!	#DIV/0!	#DIV/0!																									CHR1:61978536-61981236
ACTRT2	NM_080431	1.9675	0.9825	0.4025									#DIV/0!	#DIV/0!	#DIV/0!	#DIV/0!	#DIV/0!	#DIV/0!	#DIV/0!	#DIV/0!																									CHR1:2925725-2928425
STAT5A	NM_003152	1.9675	0.5925	0.22									#DIV/0!	#DIV/0!	#DIV/0!	#DIV/0!	#DIV/0!	#DIV/0!	#DIV/0!	#DIV/0!																									CHR17:37690890-37693590
C14orf140	NM_024643	1.9675	0.4125	0.5425									#DIV/0!	#DIV/0!	#DIV/0!	#DIV/0!	#DIV/0!	#DIV/0!	#DIV/0!	#DIV/0!																									CHR14:74603900-74606600
FLJ21511	NM_025087	1.9675	0.225	0.82									#DIV/0!	#DIV/0!	#DIV/0!	#DIV/0!	#DIV/0!	#DIV/0!	#DIV/0!	#DIV/0!																									CHR4:48680821-48683521
WDR74	NM_018093	1.9675	-0.01	0.44									#DIV/0!	#DIV/0!	#DIV/0!	#DIV/0!	#DIV/0!	#DIV/0!	#DIV/0!	#DIV/0!																									CHR11:62363704-62366404
DNAJC18	NM_152686	1.965	2.88	0.375									#DIV/0!	#DIV/0!	#DIV/0!	#DIV/0!	#DIV/0!	#DIV/0!	#DIV/0!	#DIV/0!	2.4545	3.5225	0.6575	2.339	1.3105	0.498	1.1545	0.9585	1.0035	1.155	0.868	1.329	0.8915	0.8025	1.2495	0.4365	0.9795	1.0025	0.871	0.961	1.0605	0.6165	0.882	0.942	CHR5:138802538-138805238
PROX1	NM_002763	1.965	2.77	0.455									#DIV/0!	#DIV/0!	#DIV/0!	#DIV/0!	#DIV/0!	#DIV/0!	#DIV/0!	#DIV/0!	2.307	2.7305	1.962	2.5235	1.027	-0.207	1.416	0.914	0.7055	0.6735	1.049	0.763	1.5605	0.345	1.039	0.555	0.8215	0.4645	0.4635	0.816	0.1265	0.7085	2.354	0.498	CHR1:212226282-212228982
DCLRE1A	NM_014881	1.965	1.1775	0.495									#DIV/0!	#DIV/0!	#DIV/0!	#DIV/0!	#DIV/0!	#DIV/0!	#DIV/0!	#DIV/0!																									CHR10:115602209-115605797
CECR5	NM_033070	1.965	1.0075	0.6475									#DIV/0!	#DIV/0!	#DIV/0!	#DIV/0!	#DIV/0!	#DIV/0!	#DIV/0!	#DIV/0!																									CHR22:16019669-16022369
C7orf25	NM_024054	1.965	0.96	0.165									#DIV/0!	#DIV/0!	#DIV/0!	#DIV/0!	#DIV/0!	#DIV/0!	#DIV/0!	#DIV/0!																									CHR7:42917682-42920382
SENP2	NM_021627	1.965	0.7025	0.2									#DIV/0!	#DIV/0!	#DIV/0!	#DIV/0!	#DIV/0!	#DIV/0!	#DIV/0!	#DIV/0!																									CHR3:186784524-186787224
ZNF167	NM_025169	1.965	0.665	0.47									#DIV/0!	#DIV/0!	#DIV/0!	#DIV/0!	#DIV/0!	#DIV/0!	#DIV/0!	#DIV/0!																									CHR3:44569516-44572216
ARHGEF10L	NM_018125	1.965	0.48	0.64									#DIV/0!	#DIV/0!	#DIV/0!	#DIV/0!	#DIV/0!	#DIV/0!	#DIV/0!	#DIV/0!																									CHR1:17736716-17739416
OR10K1	NM_001004473	1.965	0.385	1.1925									#DIV/0!	#DIV/0!	#DIV/0!	#DIV/0!	#DIV/0!	#DIV/0!	#DIV/0!	#DIV/0!																									CHR1:156699775-156702475
PRMT1	NM_198319	1.965	0.0875	0.8125									#DIV/0!	#DIV/0!	#DIV/0!	#DIV/0!	#DIV/0!	#DIV/0!	#DIV/0!	#DIV/0!																									CHR19:54870154-54872854
NEO1	NM_002499	1.9625	0.85	1.4475									#DIV/0!	#DIV/0!	#DIV/0!	#DIV/0!	#DIV/0!	#DIV/0!	#DIV/0!	#DIV/0!																									CHR15:71129727-71132427
RHOQ	NM_012249	1.9625	0.745	0.625									#DIV/0!	#DIV/0!	#DIV/0!	#DIV/0!	#DIV/0!	#DIV/0!	#DIV/0!	#DIV/0!																									CHR2:46621178-46623878
CTTNBP2	NM_033427	1.9625	0.675	0.475									#DIV/0!	#DIV/0!	#DIV/0!	#DIV/0!	#DIV/0!	#DIV/0!	#DIV/0!	#DIV/0!																									CHR7:117300297-117302997
RUTBC2	NM_133454	1.9625	0.5275	0.36									#DIV/0!	#DIV/0!	#DIV/0!	#DIV/0!	#DIV/0!	#DIV/0!	#DIV/0!	#DIV/0!																									CHR22:23530054-23532754
DGCR14	NM_022719	1.9625	0.515	0.67									#DIV/0!	#DIV/0!	#DIV/0!	#DIV/0!	#DIV/0!	#DIV/0!	#DIV/0!	#DIV/0!																									CHR22:17511662-17514362
CTSC	NM_148170	1.9625	-0.04	0.7575									#DIV/0!	#DIV/0!	#DIV/0!	#DIV/0!	#DIV/0!	#DIV/0!	#DIV/0!	#DIV/0!																									CHR11:87710086-87712786
NA	NM_152235	1.96	2.7275	0.0525									#DIV/0!	#DIV/0!	#DIV/0!	#DIV/0!	#DIV/0!	#DIV/0!	#DIV/0!	#DIV/0!	no	no	no	no	no	no	no	no	no	no	no	no	no	no	no	no	no	no	no	no	no	no	no	no	CHR12:130759387-130762087
VPS52	NM_022553	1.96	1.78	0.305									#DIV/0!	#DIV/0!	#DIV/0!	#DIV/0!	#DIV/0!	#DIV/0!	#DIV/0!	#DIV/0!																									CHR6:33345629-33349840
C1orf158	NM_152290	1.96	1.395	0.9									#DIV/0!	#DIV/0!	#DIV/0!	#DIV/0!	#DIV/0!	#DIV/0!	#DIV/0!	#DIV/0!																									CHR1:12726549-12729249
LOC400499	NM_001013671	1.96	0.6675	0.2725									#DIV/0!	#DIV/0!	#DIV/0!	#DIV/0!	#DIV/0!	#DIV/0!	#DIV/0!	#DIV/0!																									CHR16:11492612-11495312
HOXB4	NM_024015	1.96	0.595	0.3875									#DIV/0!	#DIV/0!	#DIV/0!	#DIV/0!	#DIV/0!	#DIV/0!	#DIV/0!	#DIV/0!																									CHR17:44010242-44012942
FLJ31196	NM_152908	1.96	0.58	0.1375									#DIV/0!	#DIV/0!	#DIV/0!	#DIV/0!	#DIV/0!	#DIV/0!	#DIV/0!	#DIV/0!																									CHR17:19560015-19562715
DEPDC1B	NM_018369	1.9575	1.805	0.2825									#DIV/0!	#DIV/0!	#DIV/0!	#DIV/0!	#DIV/0!	#DIV/0!	#DIV/0!	#DIV/0!																									CHR5:60031213-60033913
IL1F7	NM_173205	1.9575	1.5175	0.49									#DIV/0!	#DIV/0!	#DIV/0!	#DIV/0!	#DIV/0!	#DIV/0!	#DIV/0!	#DIV/0!																									CHR2:113384818-113389740
NRG3	NM_001010848	1.9575	1.4275	0.6625									#DIV/0!	#DIV/0!	#DIV/0!	#DIV/0!	#DIV/0!	#DIV/0!	#DIV/0!	#DIV/0!																									CHR10:83622876-83625576	2.69
C1orf121	NM_016076	1.9575	0.7475	0.3975									#DIV/0!	#DIV/0!	#DIV/0!	#DIV/0!	#DIV/0!	#DIV/0!	#DIV/0!	#DIV/0!																									CHR1:242880796-242883496
FLJ43763	NM_001039892	1.9575	0.5475	0.1225									#DIV/0!	#DIV/0!	#DIV/0!	#DIV/0!	#DIV/0!	#DIV/0!	#DIV/0!	#DIV/0!																									CHR6:146112-148812
CLN5	NM_006493	1.9575	-0.1075	0.3025									#DIV/0!	#DIV/0!	#DIV/0!	#DIV/0!	#DIV/0!	#DIV/0!	#DIV/0!	#DIV/0!																									CHR13:76460595-76463295
SLC5A3	NM_006933	1.955	1.3175	0.5525									#DIV/0!	#DIV/0!	#DIV/0!	#DIV/0!	#DIV/0!	#DIV/0!	#DIV/0!	#DIV/0!																									CHR21:34387167-34389867
NA	NM_173581	1.955	1.1375	1.03									#DIV/0!	#DIV/0!	#DIV/0!	#DIV/0!	#DIV/0!	#DIV/0!	#DIV/0!	#DIV/0!																									CHR11:133680085-133682785
AKAP1	NM_003488	1.955	1.0475	1.0425									#DIV/0!	#DIV/0!	#DIV/0!	#DIV/0!	#DIV/0!	#DIV/0!	#DIV/0!	#DIV/0!																									CHR17:52515419-52518119
NUP35	NM_138285	1.955	0.7825	0.805									#DIV/0!	#DIV/0!	#DIV/0!	#DIV/0!	#DIV/0!	#DIV/0!	#DIV/0!	#DIV/0!																									CHR2:183695127-183697827
BUB1	NM_004336	1.955	0.5475	0.43									#DIV/0!	#DIV/0!	#DIV/0!	#DIV/0!	#DIV/0!	#DIV/0!	#DIV/0!	#DIV/0!																									CHR2:111151635-111154335
TFF2	NM_005423	1.955	0.4125	0.3									#DIV/0!	#DIV/0!	#DIV/0!	#DIV/0!	#DIV/0!	#DIV/0!	#DIV/0!	#DIV/0!																									CHR21:42643676-42646376
C20orf111	NM_016470	1.955	0.41	0.5075									#DIV/0!	#DIV/0!	#DIV/0!	#DIV/0!	#DIV/0!	#DIV/0!	#DIV/0!	#DIV/0!																									CHR20:42272345-42275045
ZNF567	NM_152603	1.955	0.2975	0.0475									#DIV/0!	#DIV/0!	#DIV/0!	#DIV/0!	#DIV/0!	#DIV/0!	#DIV/0!	#DIV/0!																									CHR19:41869941-41872641
MGC70870	NM_203481	1.9525	2.5525	0.7025									#DIV/0!	#DIV/0!	#DIV/0!	#DIV/0!	#DIV/0!	#DIV/0!	#DIV/0!	#DIV/0!	1.146	1.6155	0.44	1.679	1.446	0.6625	1.878	1.265	1.577	0.9325	1.919	1.155	1.1095	0.594	1.244	1.1355	1.175	0.748	1.2215	1.0765	1.017	0.7855	1.102	1.1925	CHR17R:114757-117457
QPCT	NM_012413	1.9525	2.2875	0.4875									#DIV/0!	#DIV/0!	#DIV/0!	#DIV/0!	#DIV/0!	#DIV/0!	#DIV/0!	#DIV/0!	1.6175	0.9655	0.1155	1.7015	1.8515	1.841	3.832	1.3855	2.096	1.087	0.9785	1.7225	4.3415	4.421	1.6955	1.1475	1.22	5.139	8.144	1.4125	1.3405	0.7995	1.1035	0.993	CHR2:37423056-37425756
OR13G1	NM_001005487	1.9525	1.3925	0.9825									#DIV/0!	#DIV/0!	#DIV/0!	#DIV/0!	#DIV/0!	#DIV/0!	#DIV/0!	#DIV/0!																									CHR1:245902466-245905166
C9orf91	NM_153045	1.9525	1.205	0.3525									#DIV/0!	#DIV/0!	#DIV/0!	#DIV/0!	#DIV/0!	#DIV/0!	#DIV/0!	#DIV/0!																									CHR9:116411260-116413960
PRPF19	NM_014502	1.9525	1.095	0.2675									#DIV/0!	#DIV/0!	#DIV/0!	#DIV/0!	#DIV/0!	#DIV/0!	#DIV/0!	#DIV/0!																									CHR11:60430132-60432832
LTBP1	NM_000627	1.9525	1.0875	0.755									#DIV/0!	#DIV/0!	#DIV/0!	#DIV/0!	#DIV/0!	#DIV/0!	#DIV/0!	#DIV/0!																									CHR2:33210980-33213680
LSG1	NM_018385	1.9525	0.965	0.575									#DIV/0!	#DIV/0!	#DIV/0!	#DIV/0!	#DIV/0!	#DIV/0!	#DIV/0!	#DIV/0!																									CHR3:195873700-195876400
SMPD1	NM_001007593	1.9525	0.725	0.31									#DIV/0!	#DIV/0!	#DIV/0!	#DIV/0!	#DIV/0!	#DIV/0!	#DIV/0!	#DIV/0!																									CHR11:6366030-6368730
ZW10	NM_004724	1.9525	0.675	0.905									#DIV/0!	#DIV/0!	#DIV/0!	#DIV/0!	#DIV/0!	#DIV/0!	#DIV/0!	#DIV/0!																									CHR11:113149135-113151835
SYVN1	NM_172230	1.9525	0.4475	0.4425									#DIV/0!	#DIV/0!	#DIV/0!	#DIV/0!	#DIV/0!	#DIV/0!	#DIV/0!	#DIV/0!																									CHR11:64658079-64660779
ANXA5	NM_001154	1.9525	0.4275	0.4925									#DIV/0!	#DIV/0!	#DIV/0!	#DIV/0!	#DIV/0!	#DIV/0!	#DIV/0!	#DIV/0!																									CHR4:122837126-122839826
PKD2L1	NM_016112	1.9525	0.3875	0.2425									#DIV/0!	#DIV/0!	#DIV/0!	#DIV/0!	#DIV/0!	#DIV/0!	#DIV/0!	#DIV/0!																									CHR10:102079733-102082433
MPP3	NM_001932	1.95	1.3175	0.305									#DIV/0!	#DIV/0!	#DIV/0!	#DIV/0!	#DIV/0!	#DIV/0!	#DIV/0!	#DIV/0!																									CHR17:39264636-39267336
NFIA	NM_005595	1.95	1.2175	0.6275									#DIV/0!	#DIV/0!	#DIV/0!	#DIV/0!	#DIV/0!	#DIV/0!	#DIV/0!	#DIV/0!																									CHR1:61318680-61321380
FEV	NM_017521	1.95	0.7675	0.03									#DIV/0!	#DIV/0!	#DIV/0!	#DIV/0!	#DIV/0!	#DIV/0!	#DIV/0!	#DIV/0!																									CHR2:219558123-219560823
GPR156	NM_153002	1.95	0.7325	0.65									#DIV/0!	#DIV/0!	#DIV/0!	#DIV/0!	#DIV/0!	#DIV/0!	#DIV/0!	#DIV/0!																									CHR3:121445135-121447835
SMCR7	NM_148886	1.95	0.7225	0.4375									#DIV/0!	#DIV/0!	#DIV/0!	#DIV/0!	#DIV/0!	#DIV/0!	#DIV/0!	#DIV/0!																									CHR17:18102280-18105648
CNNM3	NM_199078	1.95	0.2975	0.9125									#DIV/0!	#DIV/0!	#DIV/0!	#DIV/0!	#DIV/0!	#DIV/0!	#DIV/0!	#DIV/0!																									CHR2:96843517-96846217
DUS1L	NM_022156	1.9475	2.2525	0.3475									#DIV/0!	#DIV/0!	#DIV/0!	#DIV/0!	#DIV/0!	#DIV/0!	#DIV/0!	#DIV/0!																									CHR17:77616469-77619169
BPIL3	NM_174897	1.9475	1.85	0.6575									#DIV/0!	#DIV/0!	#DIV/0!	#DIV/0!	#DIV/0!	#DIV/0!	#DIV/0!	#DIV/0!																									CHR20:31080914-31083614
CDH26	NM_021810	1.9475	1.4175	0.325									#DIV/0!	#DIV/0!	#DIV/0!	#DIV/0!	#DIV/0!	#DIV/0!	#DIV/0!	#DIV/0!																									CHR20:58002623-58005323
COL23A1	NM_173465	1.9475	1.2225	0.445									#DIV/0!	#DIV/0!	#DIV/0!	#DIV/0!	#DIV/0!	#DIV/0!	#DIV/0!	#DIV/0!																									CHR5:177949662-177952362
OIP5	NM_007280	1.9475	0.805	0.795									#DIV/0!	#DIV/0!	#DIV/0!	#DIV/0!	#DIV/0!	#DIV/0!	#DIV/0!	#DIV/0!																									CHR15:39410160-39414311
PHF14	NM_014660	1.9475	0.7375	1.0675									#DIV/0!	#DIV/0!	#DIV/0!	#DIV/0!	#DIV/0!	#DIV/0!	#DIV/0!	#DIV/0!																									CHR7:10977840-10980540
C2orf38	NM_198557	1.9475	0.4325	0.515									#DIV/0!	#DIV/0!	#DIV/0!	#DIV/0!	#DIV/0!	#DIV/0!	#DIV/0!	#DIV/0!																									CHR2:151826123-151828823
TNR	NM_003285	1.9475	0.1975	0.775									#DIV/0!	#DIV/0!	#DIV/0!	#DIV/0!	#DIV/0!	#DIV/0!	#DIV/0!	#DIV/0!																									CHR1:173642054-173644754
EEF1G	NM_001404	1.945	2.475	0.565									#DIV/0!	#DIV/0!	#DIV/0!	#DIV/0!	#DIV/0!	#DIV/0!	#DIV/0!	#DIV/0!																									CHR11:62097427-62100127
TSPAN9	NM_006675	1.945	0.8925	0.145									#DIV/0!	#DIV/0!	#DIV/0!	#DIV/0!	#DIV/0!	#DIV/0!	#DIV/0!	#DIV/0!																									CHR12:3054617-3057317
ABLIM2	NM_032432	1.945	0.7575	0.4575									#DIV/0!	#DIV/0!	#DIV/0!	#DIV/0!	#DIV/0!	#DIV/0!	#DIV/0!	#DIV/0!																									CHR4:8210938-8213638
RERG	NM_032918	1.945	0.675	1.435									#DIV/0!	#DIV/0!	#DIV/0!	#DIV/0!	#DIV/0!	#DIV/0!	#DIV/0!	#DIV/0!																									CHR12:15265071-15267771
TCF3	NM_003200	1.945	0.48	0.0325									#DIV/0!	#DIV/0!	#DIV/0!	#DIV/0!	#DIV/0!	#DIV/0!	#DIV/0!	#DIV/0!																									CHR19:1600777-1603477
LMBR1L	NM_018113	1.945	0.2675	0.6225									#DIV/0!	#DIV/0!	#DIV/0!	#DIV/0!	#DIV/0!	#DIV/0!	#DIV/0!	#DIV/0!																									CHR12:47790231-47792931
PPFIBP1	NM_177444	1.945	0.055	0.8075									#DIV/0!	#DIV/0!	#DIV/0!	#DIV/0!	#DIV/0!	#DIV/0!	#DIV/0!	#DIV/0!																									CHR12:27566111-27568811
TTYH2	NM_052869	1.9425	2.2275	0.045									#DIV/0!	#DIV/0!	#DIV/0!	#DIV/0!	#DIV/0!	#DIV/0!	#DIV/0!	#DIV/0!																									CHR17:69753899-69756599
PRR10	NM_173579	1.9425	1.5275	0.66									#DIV/0!	#DIV/0!	#DIV/0!	#DIV/0!	#DIV/0!	#DIV/0!	#DIV/0!	#DIV/0!																									CHR11:126375115-126378514
FXYD6	NM_022003	1.9425	1.455	0.49									#DIV/0!	#DIV/0!	#DIV/0!	#DIV/0!	#DIV/0!	#DIV/0!	#DIV/0!	#DIV/0!																									CHR11:117252077-117254777
DTYMK	NM_012145	1.9425	1.165	0.8975									#DIV/0!	#DIV/0!	#DIV/0!	#DIV/0!	#DIV/0!	#DIV/0!	#DIV/0!	#DIV/0!																									CHR2:242274400-242277100
ASH1L	NM_018489	1.9425	1.1575	0.5125									#DIV/0!	#DIV/0!	#DIV/0!	#DIV/0!	#DIV/0!	#DIV/0!	#DIV/0!	#DIV/0!																									CHR1:153798277-153800977
KRT3	NM_057088	1.9425	1.06	0.1925									#DIV/0!	#DIV/0!	#DIV/0!	#DIV/0!	#DIV/0!	#DIV/0!	#DIV/0!	#DIV/0!																									CHR12:51475593-51478293
FGD4	NM_139241	1.9425	1.0525	0.4325									#DIV/0!	#DIV/0!	#DIV/0!	#DIV/0!	#DIV/0!	#DIV/0!	#DIV/0!	#DIV/0!																									CHR12:32544160-32546860
FLNC	NM_001458	1.9425	0.6925	0.545									#DIV/0!	#DIV/0!	#DIV/0!	#DIV/0!	#DIV/0!	#DIV/0!	#DIV/0!	#DIV/0!																									CHR7:128255518-128258218
NA	NM_021812	1.9425	0.6625	0.25									#DIV/0!	#DIV/0!	#DIV/0!	#DIV/0!	#DIV/0!	#DIV/0!	#DIV/0!	#DIV/0!																									CHR3:140303516-140306216
CXorf43	NM_144657	1.9425	0.32	0.76									#DIV/0!	#DIV/0!	#DIV/0!	#DIV/0!	#DIV/0!	#DIV/0!	#DIV/0!	#DIV/0!																									CHRX:83643614-83646314
CTNND1	NM_001331	1.9425	0.295	0.59									#DIV/0!	#DIV/0!	#DIV/0!	#DIV/0!	#DIV/0!	#DIV/0!	#DIV/0!	#DIV/0!																									CHR11:57283644-57286344
COPS5	NM_006837	1.9425	0.1525	0.67									#DIV/0!	#DIV/0!	#DIV/0!	#DIV/0!	#DIV/0!	#DIV/0!	#DIV/0!	#DIV/0!																									CHR8:68136616-68139316
WDR53	NM_182627	1.94	1.015	0.835									#DIV/0!	#DIV/0!	#DIV/0!	#DIV/0!	#DIV/0!	#DIV/0!	#DIV/0!	#DIV/0!																									CHR3:197779310-197782010
NOL11	NM_015462	1.94	0.8725	0.62									#DIV/0!	#DIV/0!	#DIV/0!	#DIV/0!	#DIV/0!	#DIV/0!	#DIV/0!	#DIV/0!																									CHR17:63142322-63145022
MGC33407	NM_178525	1.94	0.725	0.455									#DIV/0!	#DIV/0!	#DIV/0!	#DIV/0!	#DIV/0!	#DIV/0!	#DIV/0!	#DIV/0!																									CHR19:8669672-8672372
ITGA4	NM_000885	1.94	0.4925	0.39									#DIV/0!	#DIV/0!	#DIV/0!	#DIV/0!	#DIV/0!	#DIV/0!	#DIV/0!	#DIV/0!																									CHR2:182027663-182030363
FABP7	NM_001446	1.94	0.3925	0.3425									#DIV/0!	#DIV/0!	#DIV/0!	#DIV/0!	#DIV/0!	#DIV/0!	#DIV/0!	#DIV/0!																									CHR6:123140144-123142844
AKAP2	NM_001004065	1.94	0.29	0.5275									#DIV/0!	#DIV/0!	#DIV/0!	#DIV/0!	#DIV/0!	#DIV/0!	#DIV/0!	#DIV/0!																									CHR9:111848596-111851296
HNRPA2B1	NM_031243	1.9375	1.8	0.565									#DIV/0!	#DIV/0!	#DIV/0!	#DIV/0!	#DIV/0!	#DIV/0!	#DIV/0!	#DIV/0!																									CHR7:26205423-26209091
CHIT1	NM_003465	1.9375	1.5525	0.58									#DIV/0!	#DIV/0!	#DIV/0!	#DIV/0!	#DIV/0!	#DIV/0!	#DIV/0!	#DIV/0!																									CHR1:201464899-201467599
NUDT5	NM_014142	1.9375	0.735	1.2725									#DIV/0!	#DIV/0!	#DIV/0!	#DIV/0!	#DIV/0!	#DIV/0!	#DIV/0!	#DIV/0!																									CHR10:12275770-12280349
PANX2	NM_052839	1.9375	0.6775	0.4375									#DIV/0!	#DIV/0!	#DIV/0!	#DIV/0!	#DIV/0!	#DIV/0!	#DIV/0!	#DIV/0!																									CHR22:48949116-48951816
C9orf97	NM_139246	1.9375	0.6275	0.445									#DIV/0!	#DIV/0!	#DIV/0!	#DIV/0!	#DIV/0!	#DIV/0!	#DIV/0!	#DIV/0!																									CHR9:99433528-99437620
CCL7	NM_006273	1.9375	0.48	0.67									#DIV/0!	#DIV/0!	#DIV/0!	#DIV/0!	#DIV/0!	#DIV/0!	#DIV/0!	#DIV/0!																									CHR17:29619152-29621852
LOC401431	NM_001008745	1.9375	0.4625	0.565									#DIV/0!	#DIV/0!	#DIV/0!	#DIV/0!	#DIV/0!	#DIV/0!	#DIV/0!	#DIV/0!																									CHR7:149198789-149204014
SLC31A2	NM_001860	1.9375	0.3775	0.1575									#DIV/0!	#DIV/0!	#DIV/0!	#DIV/0!	#DIV/0!	#DIV/0!	#DIV/0!	#DIV/0!																									CHR9:114950921-114953621
SMPDL3B	NM_014474	1.9375	-0.0625	0.2725									#DIV/0!	#DIV/0!	#DIV/0!	#DIV/0!	#DIV/0!	#DIV/0!	#DIV/0!	#DIV/0!																									CHR1:28131890-28134590
SNX14	NM_153816	1.935	2.215	0.8475									#DIV/0!	#DIV/0!	#DIV/0!	#DIV/0!	#DIV/0!	#DIV/0!	#DIV/0!	#DIV/0!																									CHR6:86359848-86362548
DCUN1D2	NM_018185	1.935	2.0175	0.2375									#DIV/0!	#DIV/0!	#DIV/0!	#DIV/0!	#DIV/0!	#DIV/0!	#DIV/0!	#DIV/0!																									CHR13:113191110-113195224
LCE1F	NM_178354	1.935	1.835	0.44									#DIV/0!	#DIV/0!	#DIV/0!	#DIV/0!	#DIV/0!	#DIV/0!	#DIV/0!	#DIV/0!																									CHR1:151013271-151015971
NA	NM_001039760	1.935	1.595	0.5075									#DIV/0!	#DIV/0!	#DIV/0!	#DIV/0!	#DIV/0!	#DIV/0!	#DIV/0!	#DIV/0!																									CHR6:1022963-1025663
COPS2	NM_004236	1.935	1.32	1.3775									#DIV/0!	#DIV/0!	#DIV/0!	#DIV/0!	#DIV/0!	#DIV/0!	#DIV/0!	#DIV/0!																									CHR15:47233067-47237277
KCND3	NM_172198	1.935	0.93	0.6525									#DIV/0!	#DIV/0!	#DIV/0!	#DIV/0!	#DIV/0!	#DIV/0!	#DIV/0!	#DIV/0!																									CHR1:112332800-112335500
MRPL39	NM_080794	1.935	0.7425	0.385									#DIV/0!	#DIV/0!	#DIV/0!	#DIV/0!	#DIV/0!	#DIV/0!	#DIV/0!	#DIV/0!																									CHR21:25901172-25903872
TBC1D1	NM_015173	1.935	0.6375	0.025									#DIV/0!	#DIV/0!	#DIV/0!	#DIV/0!	#DIV/0!	#DIV/0!	#DIV/0!	#DIV/0!																									CHR4:37566914-37569614
CNGA2	NM_005140	1.935	0.5875	0.615									#DIV/0!	#DIV/0!	#DIV/0!	#DIV/0!	#DIV/0!	#DIV/0!	#DIV/0!	#DIV/0!																									CHRX:150651673-150654373
MDS1	NM_004991	1.935	0.43	0.57									#DIV/0!	#DIV/0!	#DIV/0!	#DIV/0!	#DIV/0!	#DIV/0!	#DIV/0!	#DIV/0!																									CHR3:170863668-170866368
SEC24C	NM_198597	1.935	0.3925	0.72									#DIV/0!	#DIV/0!	#DIV/0!	#DIV/0!	#DIV/0!	#DIV/0!	#DIV/0!	#DIV/0!																									CHR10:75171937-75174637
PMVK	NM_006556	1.935	0.235	0.275									#DIV/0!	#DIV/0!	#DIV/0!	#DIV/0!	#DIV/0!	#DIV/0!	#DIV/0!	#DIV/0!																									CHR1:153175591-153178291
NA	NM_173621	1.9325	1.3525	0.2825									#DIV/0!	#DIV/0!	#DIV/0!	#DIV/0!	#DIV/0!	#DIV/0!	#DIV/0!	#DIV/0!																									CHR17:8067586-8070286
OR51A2	NM_001004748	1.9325	0.9775	0.695									#DIV/0!	#DIV/0!	#DIV/0!	#DIV/0!	#DIV/0!	#DIV/0!	#DIV/0!	#DIV/0!																									CHR11:4933019-4935719
DDX5	NM_004396	1.9325	0.6325	0.5425									#DIV/0!	#DIV/0!	#DIV/0!	#DIV/0!	#DIV/0!	#DIV/0!	#DIV/0!	#DIV/0!																									CHR17:59931419-59935069
KIAA1026	NM_001018001	1.9325	0.36	0.24									#DIV/0!	#DIV/0!	#DIV/0!	#DIV/0!	#DIV/0!	#DIV/0!	#DIV/0!	#DIV/0!																									CHR1:15126682-15129382
C6orf55	NM_016485	1.9325	0.295	0.4575									#DIV/0!	#DIV/0!	#DIV/0!	#DIV/0!	#DIV/0!	#DIV/0!	#DIV/0!	#DIV/0!																									CHR6:142507902-142510602
FBXL3	NM_012158	1.93	2.0675	0.63									#DIV/0!	#DIV/0!	#DIV/0!	#DIV/0!	#DIV/0!	#DIV/0!	#DIV/0!	#DIV/0!																									CHR13:76498758-76501458
OTX2	NM_021728	1.93	1.415	0.1975									#DIV/0!	#DIV/0!	#DIV/0!	#DIV/0!	#DIV/0!	#DIV/0!	#DIV/0!	#DIV/0!																									CHR14:56346437-56349137
SUPT16H	NM_007192	1.93	1.3875	0.535									#DIV/0!	#DIV/0!	#DIV/0!	#DIV/0!	#DIV/0!	#DIV/0!	#DIV/0!	#DIV/0!																									CHR14:20921765-20924465
PSG1	NM_006905	1.93	0.905	0.14									#DIV/0!	#DIV/0!	#DIV/0!	#DIV/0!	#DIV/0!	#DIV/0!	#DIV/0!	#DIV/0!																									CHR19:48075211-48077911
PI16	NM_153370	1.93	-0.2	-0.025									#DIV/0!	#DIV/0!	#DIV/0!	#DIV/0!	#DIV/0!	#DIV/0!	#DIV/0!	#DIV/0!																									CHR6:37027986-37030686
XPNPEP1	NM_020383	1.9275	2.635	0.86									#DIV/0!	#DIV/0!	#DIV/0!	#DIV/0!	#DIV/0!	#DIV/0!	#DIV/0!	#DIV/0!																									CHR10:111672692-111675392
GRIN3A	NM_133445	1.9275	1.905	0.5725									#DIV/0!	#DIV/0!	#DIV/0!	#DIV/0!	#DIV/0!	#DIV/0!	#DIV/0!	#DIV/0!																									CHR9:103540183-103542883
C11orf16	NM_020643	1.9275	1.825	0.19									#DIV/0!	#DIV/0!	#DIV/0!	#DIV/0!	#DIV/0!	#DIV/0!	#DIV/0!	#DIV/0!																									CHR11:8910598-8913298
GPR98	NM_032119	1.9275	1.06	1.1075									#DIV/0!	#DIV/0!	#DIV/0!	#DIV/0!	#DIV/0!	#DIV/0!	#DIV/0!	#DIV/0!																									CHR5:89888172-89890872
WDR73	NM_032856	1.9275	0.7125	0.6075									#DIV/0!	#DIV/0!	#DIV/0!	#DIV/0!	#DIV/0!	#DIV/0!	#DIV/0!	#DIV/0!																									CHR15:82998015-83000715
CTTNBP2NL	NM_018704	1.9275	0.6	0.635									#DIV/0!	#DIV/0!	#DIV/0!	#DIV/0!	#DIV/0!	#DIV/0!	#DIV/0!	#DIV/0!																									CHR1:112738182-112740882
FAM40A	NM_033088	1.9275	0.3125	0.3975									#DIV/0!	#DIV/0!	#DIV/0!	#DIV/0!	#DIV/0!	#DIV/0!	#DIV/0!	#DIV/0!																									CHR1:110376563-110379263
ZNF584	NM_173548	1.925	2.71	0.28									#DIV/0!	#DIV/0!	#DIV/0!	#DIV/0!	#DIV/0!	#DIV/0!	#DIV/0!	#DIV/0!																									CHR19:63609674-63612374
TNRC6A	NM_014494	1.925	2.565	0.2625									#DIV/0!	#DIV/0!	#DIV/0!	#DIV/0!	#DIV/0!	#DIV/0!	#DIV/0!	#DIV/0!																									CHR16:24693869-24696569
LOC196264	NM_198275	1.925	2.4825	0.995									#DIV/0!	#DIV/0!	#DIV/0!	#DIV/0!	#DIV/0!	#DIV/0!	#DIV/0!	#DIV/0!																									CHR11:117627721-117630421
IL11RA	NM_147162	1.925	2.0325	0.14									#DIV/0!	#DIV/0!	#DIV/0!	#DIV/0!	#DIV/0!	#DIV/0!	#DIV/0!	#DIV/0!																									CHR9:34641731-34644431
NA	NM_152934	1.925	1.4225	0.7775									#DIV/0!	#DIV/0!	#DIV/0!	#DIV/0!	#DIV/0!	#DIV/0!	#DIV/0!	#DIV/0!																									CHR4:77042205-77044905
C19orf23	NM_152480	1.925	1.2725	0.44									#DIV/0!	#DIV/0!	#DIV/0!	#DIV/0!	#DIV/0!	#DIV/0!	#DIV/0!	#DIV/0!																									CHR19:1218144-1223459
ZNF32	NM_006973	1.925	0.9925	0.645									#DIV/0!	#DIV/0!	#DIV/0!	#DIV/0!	#DIV/0!	#DIV/0!	#DIV/0!	#DIV/0!																									CHR10:43463658-43466532
OR6A2	NM_003696	1.925	0.625	0.4775									#DIV/0!	#DIV/0!	#DIV/0!	#DIV/0!	#DIV/0!	#DIV/0!	#DIV/0!	#DIV/0!																									CHR11:6773215-6775915
CPE	NM_001873	1.925	0.51	0.57									#DIV/0!	#DIV/0!	#DIV/0!	#DIV/0!	#DIV/0!	#DIV/0!	#DIV/0!	#DIV/0!																									CHR4:166517337-166520037
TUBB1	NM_030773	1.925	0.5075	0.1925									#DIV/0!	#DIV/0!	#DIV/0!	#DIV/0!	#DIV/0!	#DIV/0!	#DIV/0!	#DIV/0!																									CHR20:57025503-57028203
CRLS1	NM_019095	1.925	0.495	0.9125									#DIV/0!	#DIV/0!	#DIV/0!	#DIV/0!	#DIV/0!	#DIV/0!	#DIV/0!	#DIV/0!																									CHR20:5932678-5935378
RP3-510O8.5	NM_207409	1.925	0.415	0.115									#DIV/0!	#DIV/0!	#DIV/0!	#DIV/0!	#DIV/0!	#DIV/0!	#DIV/0!	#DIV/0!																									CHR6:35850169-35852869
C1orf91	NM_019118	1.9225	1.1125	0.4225									#DIV/0!	#DIV/0!	#DIV/0!	#DIV/0!	#DIV/0!	#DIV/0!	#DIV/0!	#DIV/0!																									CHR1:32458412-32462735
ZNF581	NM_016535	1.9225	0.9325	0.56									#DIV/0!	#DIV/0!	#DIV/0!	#DIV/0!	#DIV/0!	#DIV/0!	#DIV/0!	#DIV/0!																									CHR19:60842003-60847297
CCDC102B	NM_024781	1.9225	0.7125	0.6975									#DIV/0!	#DIV/0!	#DIV/0!	#DIV/0!	#DIV/0!	#DIV/0!	#DIV/0!	#DIV/0!																									CHR18:64653374-64656074
HPR	NM_020995	1.9225	0.655	0.365									#DIV/0!	#DIV/0!	#DIV/0!	#DIV/0!	#DIV/0!	#DIV/0!	#DIV/0!	#DIV/0!																									CHR16:70652425-70655125
CHMP2B	NM_014043	1.9225	0.585	0.5525									#DIV/0!	#DIV/0!	#DIV/0!	#DIV/0!	#DIV/0!	#DIV/0!	#DIV/0!	#DIV/0!																									CHR3:87357086-87359786
KPNB1	NM_002265	1.9225	0.42	0.4575									#DIV/0!	#DIV/0!	#DIV/0!	#DIV/0!	#DIV/0!	#DIV/0!	#DIV/0!	#DIV/0!																									CHR17:43080073-43082773
ADAM17	NM_003183	1.9225	0.1325	0.9625									#DIV/0!	#DIV/0!	#DIV/0!	#DIV/0!	#DIV/0!	#DIV/0!	#DIV/0!	#DIV/0!																									CHR2:9612868-9615568
CDH26	NM_177980	1.9225	-0.2225	0.11									#DIV/0!	#DIV/0!	#DIV/0!	#DIV/0!	#DIV/0!	#DIV/0!	#DIV/0!	#DIV/0!																									CHR20:57964676-57967376
XKR4	NM_052898	1.92	1.4525	0.6775									#DIV/0!	#DIV/0!	#DIV/0!	#DIV/0!	#DIV/0!	#DIV/0!	#DIV/0!	#DIV/0!																									CHR8:56175370-56178070
ARID3C	NM_001017363	1.92	0.7625	-0.06									#DIV/0!	#DIV/0!	#DIV/0!	#DIV/0!	#DIV/0!	#DIV/0!	#DIV/0!	#DIV/0!																									CHR9:34617511-34620211
LOC643079	NM_001039896	1.92	0.74	0.8425									#DIV/0!	#DIV/0!	#DIV/0!	#DIV/0!	#DIV/0!	#DIV/0!	#DIV/0!	#DIV/0!																									CHR5:64954427-64959756
HS1BP3	NM_022460	1.92	0.6825	0.61									#DIV/0!	#DIV/0!	#DIV/0!	#DIV/0!	#DIV/0!	#DIV/0!	#DIV/0!	#DIV/0!																									CHR2:20713845-20716545
PHEX	NM_000444	1.92	0.0975	0.415									#DIV/0!	#DIV/0!	#DIV/0!	#DIV/0!	#DIV/0!	#DIV/0!	#DIV/0!	#DIV/0!																									CHRX:21958279-21960979
DPP10	NM_020868	1.9175	2.8225	0.8275									#DIV/0!	#DIV/0!	#DIV/0!	#DIV/0!	#DIV/0!	#DIV/0!	#DIV/0!	#DIV/0!																									CHR2:115781082-115783782
NRXN3	NM_138970	1.9175	1.84	0.3525									#DIV/0!	#DIV/0!	#DIV/0!	#DIV/0!	#DIV/0!	#DIV/0!	#DIV/0!	#DIV/0!																									CHR14:78813234-78815934
KCNIP3	NM_013434	1.9175	1.325	0.345									#DIV/0!	#DIV/0!	#DIV/0!	#DIV/0!	#DIV/0!	#DIV/0!	#DIV/0!	#DIV/0!																									CHR2:95324622-95327322
ATPBD3	NM_145232	1.9175	0.99	0.6825									#DIV/0!	#DIV/0!	#DIV/0!	#DIV/0!	#DIV/0!	#DIV/0!	#DIV/0!	#DIV/0!																									CHR19:56299159-56301859
NOL1	NM_006170	1.9175	0.6625	0.1									#DIV/0!	#DIV/0!	#DIV/0!	#DIV/0!	#DIV/0!	#DIV/0!	#DIV/0!	#DIV/0!																									CHR12:6547241-6549941
DYNC1LI2	NM_006141	1.9175	0.49	0.69									#DIV/0!	#DIV/0!	#DIV/0!	#DIV/0!	#DIV/0!	#DIV/0!	#DIV/0!	#DIV/0!																									CHR16:65342526-65345226
PLA2G2D	NM_012400	1.9175	0.2275	0.1625									#DIV/0!	#DIV/0!	#DIV/0!	#DIV/0!	#DIV/0!	#DIV/0!	#DIV/0!	#DIV/0!																									CHR1:20318095-20320795
RAB27A	NM_183236	1.9175	0.0725	0.9									#DIV/0!	#DIV/0!	#DIV/0!	#DIV/0!	#DIV/0!	#DIV/0!	#DIV/0!	#DIV/0!																									CHR15:53349276-53352599
HOP	NM_139212	1.915	2.425	0.22									#DIV/0!	#DIV/0!	#DIV/0!	#DIV/0!	#DIV/0!	#DIV/0!	#DIV/0!	#DIV/0!																									CHR4:57241822-57244522
FBP2	NM_003837	1.915	2.365	0.2825									#DIV/0!	#DIV/0!	#DIV/0!	#DIV/0!	#DIV/0!	#DIV/0!	#DIV/0!	#DIV/0!																									CHR9:96395396-96398096
CACNA1C	NM_000719	1.915	1.725	0.5475									#DIV/0!	#DIV/0!	#DIV/0!	#DIV/0!	#DIV/0!	#DIV/0!	#DIV/0!	#DIV/0!																									CHR12:2030524-2033224
ST8SIA4	NM_175052	1.915	1.64	0.6425									#DIV/0!	#DIV/0!	#DIV/0!	#DIV/0!	#DIV/0!	#DIV/0!	#DIV/0!	#DIV/0!																									CHR5:100266369-100269069
LOC201175	NM_174919	1.915	1.6325	-0.04									#DIV/0!	#DIV/0!	#DIV/0!	#DIV/0!	#DIV/0!	#DIV/0!	#DIV/0!	#DIV/0!																									CHR17:40867070-40869770
SEMG2	NM_003008	1.915	1.1675	0.425									#DIV/0!	#DIV/0!	#DIV/0!	#DIV/0!	#DIV/0!	#DIV/0!	#DIV/0!	#DIV/0!																									CHR20:43281223-43283923
PDE9A	NM_002606	1.915	1.1425	-0.005									#DIV/0!	#DIV/0!	#DIV/0!	#DIV/0!	#DIV/0!	#DIV/0!	#DIV/0!	#DIV/0!																									CHR21:42944730-42947430
EIF2B4	NM_001034116	1.915	1.055	0.555									#DIV/0!	#DIV/0!	#DIV/0!	#DIV/0!	#DIV/0!	#DIV/0!	#DIV/0!	#DIV/0!																									CHR2:27444692-27449028
DNAHL1	NM_173628	1.915	0.8225	0.3									#DIV/0!	#DIV/0!	#DIV/0!	#DIV/0!	#DIV/0!	#DIV/0!	#DIV/0!	#DIV/0!																									CHR17:74078499-74081199
DEFB130	NM_001037804	1.915	0.245	0.23									#DIV/0!	#DIV/0!	#DIV/0!	#DIV/0!	#DIV/0!	#DIV/0!	#DIV/0!	#DIV/0!																									CHR8:11966165-11968865
ZMAT4	NM_024645	1.9125	2.74	0.055									#DIV/0!	#DIV/0!	#DIV/0!	#DIV/0!	#DIV/0!	#DIV/0!	#DIV/0!	#DIV/0!																									CHR8:40874000-40876700
FAM79A	NM_182752	1.9125	2.1725	0.315									#DIV/0!	#DIV/0!	#DIV/0!	#DIV/0!	#DIV/0!	#DIV/0!	#DIV/0!	#DIV/0!																									CHR1:3529215-3531915
ZFPM2	NM_012082	1.9125	1.8125	0.89									#DIV/0!	#DIV/0!	#DIV/0!	#DIV/0!	#DIV/0!	#DIV/0!	#DIV/0!	#DIV/0!																									CHR8:106398122-106400822
MGC72104	NM_207350	1.9125	1.1975	0.0925									#DIV/0!	#DIV/0!	#DIV/0!	#DIV/0!	#DIV/0!	#DIV/0!	#DIV/0!	#DIV/0!																									CHR20:28223339-28226039
TPRKB	NM_016058	1.9125	1.0225	0.065									#DIV/0!	#DIV/0!	#DIV/0!	#DIV/0!	#DIV/0!	#DIV/0!	#DIV/0!	#DIV/0!																									CHR2:73817521-73820221
IFT80	NM_020800	1.9125	0.65	0.59									#DIV/0!	#DIV/0!	#DIV/0!	#DIV/0!	#DIV/0!	#DIV/0!	#DIV/0!	#DIV/0!																									CHR3:161597917-161602214
LOC123876	NM_001010845	1.9125	0.61	0.2025									#DIV/0!	#DIV/0!	#DIV/0!	#DIV/0!	#DIV/0!	#DIV/0!	#DIV/0!	#DIV/0!																									CHR16:20368224-20370924
TRAM1	NM_014294	1.9125	0.6	0.875									#DIV/0!	#DIV/0!	#DIV/0!	#DIV/0!	#DIV/0!	#DIV/0!	#DIV/0!	#DIV/0!																									CHR8:71682658-71685358
PAXIP1	NM_007349	1.9125	0.5175	0.2725									#DIV/0!	#DIV/0!	#DIV/0!	#DIV/0!	#DIV/0!	#DIV/0!	#DIV/0!	#DIV/0!																									CHR7:154425091-154427791
PSMA3	NM_152132	1.9125	0.125	0.695									#DIV/0!	#DIV/0!	#DIV/0!	#DIV/0!	#DIV/0!	#DIV/0!	#DIV/0!	#DIV/0!																									CHR14:57779145-57781845
PPP1R13L	NM_006663	1.91	1.28	0.435									#DIV/0!	#DIV/0!	#DIV/0!	#DIV/0!	#DIV/0!	#DIV/0!	#DIV/0!	#DIV/0!																									CHR19:50599106-50602329
FGF11	NM_004112	1.91	0.5875	0.68									#DIV/0!	#DIV/0!	#DIV/0!	#DIV/0!	#DIV/0!	#DIV/0!	#DIV/0!	#DIV/0!																									CHR17:7281212-7283912
HPS5	NM_181508	1.91	0.535	0.73									#DIV/0!	#DIV/0!	#DIV/0!	#DIV/0!	#DIV/0!	#DIV/0!	#DIV/0!	#DIV/0!																									CHR11:18298518-18302497
NUDCD3	NM_015332	1.91	0.5	0.6									#DIV/0!	#DIV/0!	#DIV/0!	#DIV/0!	#DIV/0!	#DIV/0!	#DIV/0!	#DIV/0!																									CHR7:44496271-44498971
SOX30	NM_178424	1.91	-0.08	0.0975									#DIV/0!	#DIV/0!	#DIV/0!	#DIV/0!	#DIV/0!	#DIV/0!	#DIV/0!	#DIV/0!																									CHR5:157011506-157014206
NDUFAF1	NM_016013	1.9075	2.365	0.325									#DIV/0!	#DIV/0!	#DIV/0!	#DIV/0!	#DIV/0!	#DIV/0!	#DIV/0!	#DIV/0!																									CHR15:39481434-39484134
PTPDC1	NM_177995	1.9075	1.485	0.7925									#DIV/0!	#DIV/0!	#DIV/0!	#DIV/0!	#DIV/0!	#DIV/0!	#DIV/0!	#DIV/0!																									CHR9:95830696-95833396
2007-09-11	NM_018243	1.9075	1.24	0.5425									#DIV/0!	#DIV/0!	#DIV/0!	#DIV/0!	#DIV/0!	#DIV/0!	#DIV/0!	#DIV/0!																									CHR4:78087718-78090418
OR2B11	NM_001004492	1.9075	0.945	0.67									#DIV/0!	#DIV/0!	#DIV/0!	#DIV/0!	#DIV/0!	#DIV/0!	#DIV/0!	#DIV/0!																									CHR1:245681407-245684107
NA	NM_033671	1.9075	0.865	0.6575									#DIV/0!	#DIV/0!	#DIV/0!	#DIV/0!	#DIV/0!	#DIV/0!	#DIV/0!	#DIV/0!																									CHRX:50042075-50044775
PRG4	NM_005807	1.9075	0.665	0.7125									#DIV/0!	#DIV/0!	#DIV/0!	#DIV/0!	#DIV/0!	#DIV/0!	#DIV/0!	#DIV/0!																									CHR1:184529840-184532540
CRYBB3	NM_004076	1.905	1.7025	0.48									#DIV/0!	#DIV/0!	#DIV/0!	#DIV/0!	#DIV/0!	#DIV/0!	#DIV/0!	#DIV/0!																									CHR22:23923624-23926324
ADK	NM_001123	1.905	1.0725	1.01									#DIV/0!	#DIV/0!	#DIV/0!	#DIV/0!	#DIV/0!	#DIV/0!	#DIV/0!	#DIV/0!																									CHR10:75604249-75606949
C10orf129	NM_207321	1.905	0.5975	0.1725									#DIV/0!	#DIV/0!	#DIV/0!	#DIV/0!	#DIV/0!	#DIV/0!	#DIV/0!	#DIV/0!																									CHR10:96941746-96944446
CD52	NM_001803	1.905	0.1325	-0.245									#DIV/0!	#DIV/0!	#DIV/0!	#DIV/0!	#DIV/0!	#DIV/0!	#DIV/0!	#DIV/0!																									CHR1:26514797-26517497
ASTE1	NM_014065	1.9025	1.285	0.8									#DIV/0!	#DIV/0!	#DIV/0!	#DIV/0!	#DIV/0!	#DIV/0!	#DIV/0!	#DIV/0!																									CHR3:132226216-132230536
NDUFA7	NM_005001	1.9025	1.0025	0.48									#DIV/0!	#DIV/0!	#DIV/0!	#DIV/0!	#DIV/0!	#DIV/0!	#DIV/0!	#DIV/0!																									CHR19:8290183-8294466
RPLP1	NM_213725	1.9025	0.7025	0.15									#DIV/0!	#DIV/0!	#DIV/0!	#DIV/0!	#DIV/0!	#DIV/0!	#DIV/0!	#DIV/0!																									CHR15:67530012-67532712
NA	NM_017979	1.9025	0.475	0.1675									#DIV/0!	#DIV/0!	#DIV/0!	#DIV/0!	#DIV/0!	#DIV/0!	#DIV/0!	#DIV/0!																									CHR15:89276280-89280043
APC	NM_000038	1.9025	0.4375	1.36									#DIV/0!	#DIV/0!	#DIV/0!	#DIV/0!	#DIV/0!	#DIV/0!	#DIV/0!	#DIV/0!																									CHR5:112099282-112101982
MGC35308	NM_175922	1.9	1.1525	1.0375									#DIV/0!	#DIV/0!	#DIV/0!	#DIV/0!	#DIV/0!	#DIV/0!	#DIV/0!	#DIV/0!																									CHR6:166641361-166644061
TNFAIP8	NM_014350	1.9	1.125	0.8325									#DIV/0!	#DIV/0!	#DIV/0!	#DIV/0!	#DIV/0!	#DIV/0!	#DIV/0!	#DIV/0!																									CHR5:118717428-118720128
EYA4	NM_172105	1.9	0.9725	0.925									#DIV/0!	#DIV/0!	#DIV/0!	#DIV/0!	#DIV/0!	#DIV/0!	#DIV/0!	#DIV/0!																									CHR6:133602005-133604705
KCNS3	NM_002252	1.9	0.9275	0.59									#DIV/0!	#DIV/0!	#DIV/0!	#DIV/0!	#DIV/0!	#DIV/0!	#DIV/0!	#DIV/0!																									CHR2:17921225-17923925
C15orf42	NM_152259	1.9	0.8075	-0.285									#DIV/0!	#DIV/0!	#DIV/0!	#DIV/0!	#DIV/0!	#DIV/0!	#DIV/0!	#DIV/0!																									CHR15:87965853-87968553
IGF2BP1	NM_006546	1.9	0.72	0.0425									#DIV/0!	#DIV/0!	#DIV/0!	#DIV/0!	#DIV/0!	#DIV/0!	#DIV/0!	#DIV/0!																									CHR17:44427572-44430272
LHFPL1	NM_178175	1.9	0.625	0.8375									#DIV/0!	#DIV/0!	#DIV/0!	#DIV/0!	#DIV/0!	#DIV/0!	#DIV/0!	#DIV/0!																									CHRX:111809438-111812138
NA	NM_058193	1.9	0.0925	0.17									#DIV/0!	#DIV/0!	#DIV/0!	#DIV/0!	#DIV/0!	#DIV/0!	#DIV/0!	#DIV/0!																									CHR11:119513573-119516273
OR2T33	NM_001004695	1.8975	2.4675	0.465									#DIV/0!	#DIV/0!	#DIV/0!	#DIV/0!	#DIV/0!	#DIV/0!	#DIV/0!	#DIV/0!																									CHR1:246503239-246505939
SUSD4	NM_001037175	1.8975	0.9275	0.5575									#DIV/0!	#DIV/0!	#DIV/0!	#DIV/0!	#DIV/0!	#DIV/0!	#DIV/0!	#DIV/0!																									CHR1:221603548-221606297
SASS6	NM_194292	1.8975	0.775	0.525									#DIV/0!	#DIV/0!	#DIV/0!	#DIV/0!	#DIV/0!	#DIV/0!	#DIV/0!	#DIV/0!																									CHR1:100369106-100373299
SLC4A3	NM_005070	1.8975	0.545	0.5375									#DIV/0!	#DIV/0!	#DIV/0!	#DIV/0!	#DIV/0!	#DIV/0!	#DIV/0!	#DIV/0!																									CHR2:220198326-220201447
TRA2A	NM_013293	1.8975	0.5125	0.935									#DIV/0!	#DIV/0!	#DIV/0!	#DIV/0!	#DIV/0!	#DIV/0!	#DIV/0!	#DIV/0!																									CHR7:23537624-23540324
DCTD	NM_001921	1.8975	0.47	0.67									#DIV/0!	#DIV/0!	#DIV/0!	#DIV/0!	#DIV/0!	#DIV/0!	#DIV/0!	#DIV/0!																									CHR4:184075124-184077824
ZFP95	NM_014569	1.8975	0.3	-0.0375									#DIV/0!	#DIV/0!	#DIV/0!	#DIV/0!	#DIV/0!	#DIV/0!	#DIV/0!	#DIV/0!																									CHR7:98938031-98941039
SSFA2	NM_006751	1.8975	0.1775	0.6225									#DIV/0!	#DIV/0!	#DIV/0!	#DIV/0!	#DIV/0!	#DIV/0!	#DIV/0!	#DIV/0!																									CHR2:182462726-182465426
OR8H3	NM_001005201	1.8975	-0.1625	1.1525									#DIV/0!	#DIV/0!	#DIV/0!	#DIV/0!	#DIV/0!	#DIV/0!	#DIV/0!	#DIV/0!																									CHR11:55644224-55646924
DIAPH1	NM_005219	1.895	2.085	0.5025									#DIV/0!	#DIV/0!	#DIV/0!	#DIV/0!	#DIV/0!	#DIV/0!	#DIV/0!	#DIV/0!																									CHR5:140978191-140980891
PVRL4	NM_030916	1.895	1.5025	0.025									#DIV/0!	#DIV/0!	#DIV/0!	#DIV/0!	#DIV/0!	#DIV/0!	#DIV/0!	#DIV/0!																									CHR1:159325466-159328166
CYB5R4	NM_016230	1.895	1.2125	0.7575									#DIV/0!	#DIV/0!	#DIV/0!	#DIV/0!	#DIV/0!	#DIV/0!	#DIV/0!	#DIV/0!																									CHR6:84623923-84626623
FBXW7	NM_018315	1.895	0.9225	0.7325									#DIV/0!	#DIV/0!	#DIV/0!	#DIV/0!	#DIV/0!	#DIV/0!	#DIV/0!	#DIV/0!																									CHR4:153492928-153495628
FCHSD2	NM_014824	1.895	0.62	0.2825									#DIV/0!	#DIV/0!	#DIV/0!	#DIV/0!	#DIV/0!	#DIV/0!	#DIV/0!	#DIV/0!																									CHR11:72530239-72532939
LHX6	NM_199160	1.895	0.6	0.0725									#DIV/0!	#DIV/0!	#DIV/0!	#DIV/0!	#DIV/0!	#DIV/0!	#DIV/0!	#DIV/0!																									CHR9:124030305-124033005
RNPEPL1	NM_018226	1.895	0.565	0.4975									#DIV/0!	#DIV/0!	#DIV/0!	#DIV/0!	#DIV/0!	#DIV/0!	#DIV/0!	#DIV/0!																									CHR2:241154576-241157276
SCYL3	NM_181093	1.895	0.485	0.605									#DIV/0!	#DIV/0!	#DIV/0!	#DIV/0!	#DIV/0!	#DIV/0!	#DIV/0!	#DIV/0!																									CHR1:168124157-168126857
GAD1	NM_013445	1.895	0.375	0.445									#DIV/0!	#DIV/0!	#DIV/0!	#DIV/0!	#DIV/0!	#DIV/0!	#DIV/0!	#DIV/0!																									CHR2:171379245-171381945
TRAPPC6A	NM_024108	1.8925	0.8375	0.3575									#DIV/0!	#DIV/0!	#DIV/0!	#DIV/0!	#DIV/0!	#DIV/0!	#DIV/0!	#DIV/0!																									CHR19:50372194-50375525
HIST1H4A	NM_003538	1.8925	0.7425	0.69									#DIV/0!	#DIV/0!	#DIV/0!	#DIV/0!	#DIV/0!	#DIV/0!	#DIV/0!	#DIV/0!																									CHR6:26125495-26130385
OR51A7	NM_001004749	1.8925	0.5575	1.0125									#DIV/0!	#DIV/0!	#DIV/0!	#DIV/0!	#DIV/0!	#DIV/0!	#DIV/0!	#DIV/0!																									CHR11:4882975-4885675
FGD6	NM_018351	1.8925	0.495	0.2425									#DIV/0!	#DIV/0!	#DIV/0!	#DIV/0!	#DIV/0!	#DIV/0!	#DIV/0!	#DIV/0!																									CHR12:94134871-94137571
PEX14	NM_004565	1.8925	0.2825	0.3925									#DIV/0!	#DIV/0!	#DIV/0!	#DIV/0!	#DIV/0!	#DIV/0!	#DIV/0!	#DIV/0!																									CHR1:10454700-10458105
EFTUD2	NM_004247	1.8925	0.2525	0.3925									#DIV/0!	#DIV/0!	#DIV/0!	#DIV/0!	#DIV/0!	#DIV/0!	#DIV/0!	#DIV/0!																									CHR17:40330479-40334489
BRF2	NM_018310	1.8925	0.19	0.0675									#DIV/0!	#DIV/0!	#DIV/0!	#DIV/0!	#DIV/0!	#DIV/0!	#DIV/0!	#DIV/0!																									CHR8:37826069-37828769
NUP93	NM_014669	1.8925	0.05	1.065									#DIV/0!	#DIV/0!	#DIV/0!	#DIV/0!	#DIV/0!	#DIV/0!	#DIV/0!	#DIV/0!																									CHR16:55337446-55340146
SLC26A3	NM_000111	1.89	2.5175	0.69									#DIV/0!	#DIV/0!	#DIV/0!	#DIV/0!	#DIV/0!	#DIV/0!	#DIV/0!	#DIV/0!																									CHR7:107230373-107233073
C7orf29	NM_138434	1.89	0.99	0.27									#DIV/0!	#DIV/0!	#DIV/0!	#DIV/0!	#DIV/0!	#DIV/0!	#DIV/0!	#DIV/0!																									CHR7:149655670-149658370
CHD4	NM_001273	1.89	0.8875	0.32									#DIV/0!	#DIV/0!	#DIV/0!	#DIV/0!	#DIV/0!	#DIV/0!	#DIV/0!	#DIV/0!																									CHR12:6586312-6589012
LOC253012	NM_198151	1.89	0.4925	0.8425									#DIV/0!	#DIV/0!	#DIV/0!	#DIV/0!	#DIV/0!	#DIV/0!	#DIV/0!	#DIV/0!																									CHR7:92686306-92689006
TNRC6B	NM_015088	1.89	0.4775	0.5925									#DIV/0!	#DIV/0!	#DIV/0!	#DIV/0!	#DIV/0!	#DIV/0!	#DIV/0!	#DIV/0!																									CHR22:38901691-38904391
HSDL1	NM_031463	1.89	0.38	0.645									#DIV/0!	#DIV/0!	#DIV/0!	#DIV/0!	#DIV/0!	#DIV/0!	#DIV/0!	#DIV/0!																									CHR16:82734222-82738465
PNPLA1	NM_173676	1.89	0.18	-0.2925									#DIV/0!	#DIV/0!	#DIV/0!	#DIV/0!	#DIV/0!	#DIV/0!	#DIV/0!	#DIV/0!																									CHR6:36316722-36319422
GLRA1	NM_000171	1.89	0.0975	0.69									#DIV/0!	#DIV/0!	#DIV/0!	#DIV/0!	#DIV/0!	#DIV/0!	#DIV/0!	#DIV/0!																									CHR5:151284096-151286796
SSX2IP	NM_014021	1.8875	2.67	0.63									#DIV/0!	#DIV/0!	#DIV/0!	#DIV/0!	#DIV/0!	#DIV/0!	#DIV/0!	#DIV/0!																									CHR1:84928268-84930968
ZNF508	NM_014913	1.8875	2.06	0.35									#DIV/0!	#DIV/0!	#DIV/0!	#DIV/0!	#DIV/0!	#DIV/0!	#DIV/0!	#DIV/0!																									CHR18:75965702-75968402
PRAF2	NM_007213	1.8875	1.57	0.1525									#DIV/0!	#DIV/0!	#DIV/0!	#DIV/0!	#DIV/0!	#DIV/0!	#DIV/0!	#DIV/0!																									CHRX:48818106-48820806
LAT	NM_014387	1.8875	1.4425	0.315									#DIV/0!	#DIV/0!	#DIV/0!	#DIV/0!	#DIV/0!	#DIV/0!	#DIV/0!	#DIV/0!																									CHR16:28901447-28904387
LYG2	NM_175735	1.8875	1.38	0.6525									#DIV/0!	#DIV/0!	#DIV/0!	#DIV/0!	#DIV/0!	#DIV/0!	#DIV/0!	#DIV/0!																									CHR2:99237502-99240202
C4orf32	NM_152400	1.8875	1.33	0.1425									#DIV/0!	#DIV/0!	#DIV/0!	#DIV/0!	#DIV/0!	#DIV/0!	#DIV/0!	#DIV/0!																									CHR4:113283926-113286626
COL25A1	NM_032518	1.8875	1.3025	0.8125									#DIV/0!	#DIV/0!	#DIV/0!	#DIV/0!	#DIV/0!	#DIV/0!	#DIV/0!	#DIV/0!																									CHR4:110441439-110445448
DDIT4L	NM_145244	1.8875	0.9075	0.275									#DIV/0!	#DIV/0!	#DIV/0!	#DIV/0!	#DIV/0!	#DIV/0!	#DIV/0!	#DIV/0!																									CHR4:101330136-101332836
FLJ35530	NM_207467	1.8875	0.7175	0.28									#DIV/0!	#DIV/0!	#DIV/0!	#DIV/0!	#DIV/0!	#DIV/0!	#DIV/0!	#DIV/0!																									CHR1:176776353-176779053
GLRX5	NM_016417	1.8875	0.6375	0.55									#DIV/0!	#DIV/0!	#DIV/0!	#DIV/0!	#DIV/0!	#DIV/0!	#DIV/0!	#DIV/0!																									CHR14:95068875-95071575
GLI1	NM_005269	1.8875	0.6175	0.03									#DIV/0!	#DIV/0!	#DIV/0!	#DIV/0!	#DIV/0!	#DIV/0!	#DIV/0!	#DIV/0!																									CHR12:56138000-56140700
CSTF2	NM_001325	1.8875	0.37	0.555									#DIV/0!	#DIV/0!	#DIV/0!	#DIV/0!	#DIV/0!	#DIV/0!	#DIV/0!	#DIV/0!																									CHRX:99959803-99962503
MINA	NM_032778	1.8875	0.18	0.495									#DIV/0!	#DIV/0!	#DIV/0!	#DIV/0!	#DIV/0!	#DIV/0!	#DIV/0!	#DIV/0!																									CHR3:99173121-99175821
FAM109B	NM_001002034	1.885	2.25	0.1225									#DIV/0!	#DIV/0!	#DIV/0!	#DIV/0!	#DIV/0!	#DIV/0!	#DIV/0!	#DIV/0!																									CHR22:40796219-40800700
FKBP1B	NM_054033	1.885	1.965	0.2025									#DIV/0!	#DIV/0!	#DIV/0!	#DIV/0!	#DIV/0!	#DIV/0!	#DIV/0!	#DIV/0!																									CHR2:24123227-24126631
RARB	NM_016152	1.885	1.8125	0.215									#DIV/0!	#DIV/0!	#DIV/0!	#DIV/0!	#DIV/0!	#DIV/0!	#DIV/0!	#DIV/0!																									CHR3:25442557-25445257
C1QTNF1	NM_198594	1.885	1.0875	0.3075									#DIV/0!	#DIV/0!	#DIV/0!	#DIV/0!	#DIV/0!	#DIV/0!	#DIV/0!	#DIV/0!																									CHR17:74529645-74532345
CCDC38	NM_182496	1.885	0.8425	0.84									#DIV/0!	#DIV/0!	#DIV/0!	#DIV/0!	#DIV/0!	#DIV/0!	#DIV/0!	#DIV/0!																									CHR12:94859001-94862759
LYPD2	NM_205545	1.885	0.775	-0.0175									#DIV/0!	#DIV/0!	#DIV/0!	#DIV/0!	#DIV/0!	#DIV/0!	#DIV/0!	#DIV/0!																									CHR8:143830454-143833154
GAL3ST1	NM_004861	1.885	0.7025	0.3675									#DIV/0!	#DIV/0!	#DIV/0!	#DIV/0!	#DIV/0!	#DIV/0!	#DIV/0!	#DIV/0!																									CHR22:29290376-29293076
EPHX1	NM_000120	1.885	0.4825	0.3975									#DIV/0!	#DIV/0!	#DIV/0!	#DIV/0!	#DIV/0!	#DIV/0!	#DIV/0!	#DIV/0!																									CHR1:224077398-224080098
C1orf125	NM_182766	1.885	0.4775	0.4225									#DIV/0!	#DIV/0!	#DIV/0!	#DIV/0!	#DIV/0!	#DIV/0!	#DIV/0!	#DIV/0!																									CHR1:177599537-177602237
COPE	NM_199444	1.885	0.2525	0.4525									#DIV/0!	#DIV/0!	#DIV/0!	#DIV/0!	#DIV/0!	#DIV/0!	#DIV/0!	#DIV/0!																									CHR19:18889293-18893399
PYHIN1	NM_198929	1.8825	1.7775	0.785									#DIV/0!	#DIV/0!	#DIV/0!	#DIV/0!	#DIV/0!	#DIV/0!	#DIV/0!	#DIV/0!																									CHR1:157165773-157168478
EXOSC1	NM_016046	1.8825	0.565	0.695									#DIV/0!	#DIV/0!	#DIV/0!	#DIV/0!	#DIV/0!	#DIV/0!	#DIV/0!	#DIV/0!																									CHR10:99193719-99197941
TIE1	NM_005424	1.8825	0.25	0.09									#DIV/0!	#DIV/0!	#DIV/0!	#DIV/0!	#DIV/0!	#DIV/0!	#DIV/0!	#DIV/0!																									CHR1:43537050-43539750
SPANX-N2	NM_001009615	1.8825	0.205	0.9725									#DIV/0!	#DIV/0!	#DIV/0!	#DIV/0!	#DIV/0!	#DIV/0!	#DIV/0!	#DIV/0!																									CHRX:142631682-142634382
CUEDC1	NM_017949	1.88	3.6325	0.2925	2292.7	1615.04	1751.38	1675.61	1253.27	1821.29	1358.39	1303.45	1.75894	1.23905	1.34365	1.28552	0.961501	1.39728	1.04215	1	1.133	3.253	1.716	-0.125	0.896	0.66	1.435	0.919	1.289	0.66	0.865	0.89	0.479	0.736	0.722	0.341	1.045	0.912	0.967	0.978	1.069	0.681	0.587	1.126	CHR17:53335249-53337949
SH3KBP1	NM_001024666	1.88	2.4225	0.69									#DIV/0!	#DIV/0!	#DIV/0!	#DIV/0!	#DIV/0!	#DIV/0!	#DIV/0!	#DIV/0!																									CHRX:19727289-19729989
PNPLA5	NM_138814	1.88	2.175	0.4925									#DIV/0!	#DIV/0!	#DIV/0!	#DIV/0!	#DIV/0!	#DIV/0!	#DIV/0!	#DIV/0!																									CHR22:42618690-42621390
ADM	NM_001124	1.88	1.78	0.7725									#DIV/0!	#DIV/0!	#DIV/0!	#DIV/0!	#DIV/0!	#DIV/0!	#DIV/0!	#DIV/0!																									CHR11:10281017-10283717
ATOH7	NM_145178	1.88	1.445	0.665									#DIV/0!	#DIV/0!	#DIV/0!	#DIV/0!	#DIV/0!	#DIV/0!	#DIV/0!	#DIV/0!																									CHR10:69661361-69664061
SYNGAP1	NM_006772	1.88	1.3275	0.52									#DIV/0!	#DIV/0!	#DIV/0!	#DIV/0!	#DIV/0!	#DIV/0!	#DIV/0!	#DIV/0!																									CHR6:33493543-33496324
HIST1H2AL	NM_003511	1.88	0.69	0.81									#DIV/0!	#DIV/0!	#DIV/0!	#DIV/0!	#DIV/0!	#DIV/0!	#DIV/0!	#DIV/0!																									CHR6:27938885-27941585
COG2	NM_007357	1.88	0.535	0.1625									#DIV/0!	#DIV/0!	#DIV/0!	#DIV/0!	#DIV/0!	#DIV/0!	#DIV/0!	#DIV/0!																									CHR1:228842680-228845380
BLMH	NM_000386	1.88	0.49	0.785									#DIV/0!	#DIV/0!	#DIV/0!	#DIV/0!	#DIV/0!	#DIV/0!	#DIV/0!	#DIV/0!																									CHR17:25642700-25645400
OR6B3	NM_173351	1.8775	2.7175	0.2125									#DIV/0!	#DIV/0!	#DIV/0!	#DIV/0!	#DIV/0!	#DIV/0!	#DIV/0!	#DIV/0!																									CHR2:240633662-240636362
SOAT2	NM_003578	1.8775	2.1175	0.325									#DIV/0!	#DIV/0!	#DIV/0!	#DIV/0!	#DIV/0!	#DIV/0!	#DIV/0!	#DIV/0!																									CHR12:51775502-51779332
ARHGAP9	NM_032496	1.8775	0.625	0.33									#DIV/0!	#DIV/0!	#DIV/0!	#DIV/0!	#DIV/0!	#DIV/0!	#DIV/0!	#DIV/0!																									CHR12:56165917-56171064
SMAD2	NM_001003652	1.8775	0.5875	0.4875									#DIV/0!	#DIV/0!	#DIV/0!	#DIV/0!	#DIV/0!	#DIV/0!	#DIV/0!	#DIV/0!																									CHR18:43710424-43713421
EIF4A2	NM_001967	1.8775	0.5575	0.82									#DIV/0!	#DIV/0!	#DIV/0!	#DIV/0!	#DIV/0!	#DIV/0!	#DIV/0!	#DIV/0!																									CHR3:187981878-187984578
KIAA1411	NM_020819	1.8775	0.475	0.03									#DIV/0!	#DIV/0!	#DIV/0!	#DIV/0!	#DIV/0!	#DIV/0!	#DIV/0!	#DIV/0!																									CHR6:71177789-71180489
UCHL1	NM_004181	1.8775	0.31	0.2375									#DIV/0!	#DIV/0!	#DIV/0!	#DIV/0!	#DIV/0!	#DIV/0!	#DIV/0!	#DIV/0!																									CHR4:40951485-40954185
CCDC22	NM_014008	1.875	3.4375	0.69	502.865	313.219	401.299	311.528	362.379	332.158	339.243	273.279	1.84012	1.14615	1.46846	1.13996	1.32604	1.21546	1.24138	1	0.957	1.075	0.527	0.916	1.783	0.896	1.499	0.465	1.383	0.798	1.219	1.773	1.295	0.672	1.53	1.364	1.546	1.888	1.499	1.345	1.363	0.806	0.895	1.148	CHRX:48976277-48979454
SSTR2	NM_001050	1.875	2.3025	0.37									#DIV/0!	#DIV/0!	#DIV/0!	#DIV/0!	#DIV/0!	#DIV/0!	#DIV/0!	#DIV/0!																									CHR17:68670554-68673254
CYP26C1	NM_183374	1.875	1.2225	0.415									#DIV/0!	#DIV/0!	#DIV/0!	#DIV/0!	#DIV/0!	#DIV/0!	#DIV/0!	#DIV/0!																									CHR10:94808810-94811510
RAB40B	NM_006822	1.875	0.88	0.1825									#DIV/0!	#DIV/0!	#DIV/0!	#DIV/0!	#DIV/0!	#DIV/0!	#DIV/0!	#DIV/0!																									CHR17:78249302-78252002
PIP5K1B	NM_003558	1.875	0.735	0.315									#DIV/0!	#DIV/0!	#DIV/0!	#DIV/0!	#DIV/0!	#DIV/0!	#DIV/0!	#DIV/0!																									CHR9:70508238-70510938
SHC1	NM_003029	1.875	0.59	0.4175									#DIV/0!	#DIV/0!	#DIV/0!	#DIV/0!	#DIV/0!	#DIV/0!	#DIV/0!	#DIV/0!																									CHR1:153209126-153215664
CCDC52	NM_144718	1.875	0.4525	0.485									#DIV/0!	#DIV/0!	#DIV/0!	#DIV/0!	#DIV/0!	#DIV/0!	#DIV/0!	#DIV/0!																									CHR3:114716193-114718893
LOC644083	NM_001039773	1.875	0.2775	0.6775									#DIV/0!	#DIV/0!	#DIV/0!	#DIV/0!	#DIV/0!	#DIV/0!	#DIV/0!	#DIV/0!																									CHR1:19595759-19598459
EXOSC6	NM_058219	1.8725	1.5475	0.5									#DIV/0!	#DIV/0!	#DIV/0!	#DIV/0!	#DIV/0!	#DIV/0!	#DIV/0!	#DIV/0!																									CHR16:68842834-68845534
FLJ44815	NM_207454	1.8725	1.3025	0.375									#DIV/0!	#DIV/0!	#DIV/0!	#DIV/0!	#DIV/0!	#DIV/0!	#DIV/0!	#DIV/0!																									CHR17:29929680-29932701
NMU	NM_006681	1.8725	0.815	0.765									#DIV/0!	#DIV/0!	#DIV/0!	#DIV/0!	#DIV/0!	#DIV/0!	#DIV/0!	#DIV/0!																									CHR4:56196722-56199422
MYOZ3	NM_133371	1.8725	0.7325	0.045									#DIV/0!	#DIV/0!	#DIV/0!	#DIV/0!	#DIV/0!	#DIV/0!	#DIV/0!	#DIV/0!																									CHR5:150018436-150021136
CKAP4	NM_006825	1.8725	0.62	0.3575									#DIV/0!	#DIV/0!	#DIV/0!	#DIV/0!	#DIV/0!	#DIV/0!	#DIV/0!	#DIV/0!																									CHR12:105165343-105168043
GSTA4	NM_001512	1.8725	0.1325	0.7225									#DIV/0!	#DIV/0!	#DIV/0!	#DIV/0!	#DIV/0!	#DIV/0!	#DIV/0!	#DIV/0!																									CHR6:52967599-52970299
TERF1	NM_017489	1.8725	-0.075	0.405									#DIV/0!	#DIV/0!	#DIV/0!	#DIV/0!	#DIV/0!	#DIV/0!	#DIV/0!	#DIV/0!																									CHR8:74081460-74084160
KCNK5	NM_003740	1.87	2.7425	0.385									#DIV/0!	#DIV/0!	#DIV/0!	#DIV/0!	#DIV/0!	#DIV/0!	#DIV/0!	#DIV/0!																									CHR6:39304704-39307404
C3orf25	NM_207307	1.87	2.6225	0.645									#DIV/0!	#DIV/0!	#DIV/0!	#DIV/0!	#DIV/0!	#DIV/0!	#DIV/0!	#DIV/0!																									CHR3:130629684-130632384
OR52A4	NM_001005222	1.87	2.5975	0.455									#DIV/0!	#DIV/0!	#DIV/0!	#DIV/0!	#DIV/0!	#DIV/0!	#DIV/0!	#DIV/0!																									CHR11:5098884-5101584
LTC4S	NM_145867	1.87	1.0975	0.24									#DIV/0!	#DIV/0!	#DIV/0!	#DIV/0!	#DIV/0!	#DIV/0!	#DIV/0!	#DIV/0!																									CHR5:179151391-179154091
C1orf38	NM_004848	1.87	0.9725	0.29									#DIV/0!	#DIV/0!	#DIV/0!	#DIV/0!	#DIV/0!	#DIV/0!	#DIV/0!	#DIV/0!																									CHR1:28076626-28079326
LRTM1	NM_020678	1.87	0.9575	0.3025									#DIV/0!	#DIV/0!	#DIV/0!	#DIV/0!	#DIV/0!	#DIV/0!	#DIV/0!	#DIV/0!																									CHR3:54936612-54939312
GGA3	NM_138619	1.87	0.49	0.305									#DIV/0!	#DIV/0!	#DIV/0!	#DIV/0!	#DIV/0!	#DIV/0!	#DIV/0!	#DIV/0!																									CHR17:70767184-70771472
COG5	NM_181733	1.87	0.48	0.7325									#DIV/0!	#DIV/0!	#DIV/0!	#DIV/0!	#DIV/0!	#DIV/0!	#DIV/0!	#DIV/0!																									CHR7:106989467-106993921
HUWE1	NM_031407	1.87	0.1075	0.8325									#DIV/0!	#DIV/0!	#DIV/0!	#DIV/0!	#DIV/0!	#DIV/0!	#DIV/0!	#DIV/0!																									CHRX:53697276-53699976
NA	NM_019025	1.87	0.0275	0.405									#DIV/0!	#DIV/0!	#DIV/0!	#DIV/0!	#DIV/0!	#DIV/0!	#DIV/0!	#DIV/0!																									CHR20:4098156-4100856
DUX1	NM_012146	1.8675	1.9925	0.175									#DIV/0!	#DIV/0!	#DIV/0!	#DIV/0!	#DIV/0!	#DIV/0!	#DIV/0!	#DIV/0!																									CHR10:135338249-135340949
MATK	NM_002378	1.8675	1.76	0.305									#DIV/0!	#DIV/0!	#DIV/0!	#DIV/0!	#DIV/0!	#DIV/0!	#DIV/0!	#DIV/0!																									CHR19:3752310-3755010
TRAPPC1	NM_021210	1.8675	1.7525	0.325									#DIV/0!	#DIV/0!	#DIV/0!	#DIV/0!	#DIV/0!	#DIV/0!	#DIV/0!	#DIV/0!																									CHR17:7772978-7778190
LOC283874	NM_001012731	1.8675	0.95	0.33									#DIV/0!	#DIV/0!	#DIV/0!	#DIV/0!	#DIV/0!	#DIV/0!	#DIV/0!	#DIV/0!																									CHR16:2662943-2665643
LOXL1	NM_005576	1.8675	0.8775	0.3075									#DIV/0!	#DIV/0!	#DIV/0!	#DIV/0!	#DIV/0!	#DIV/0!	#DIV/0!	#DIV/0!																									CHR15:72003641-72006341
NPR3	NM_000908	1.8675	0.605	0.465									#DIV/0!	#DIV/0!	#DIV/0!	#DIV/0!	#DIV/0!	#DIV/0!	#DIV/0!	#DIV/0!																									CHR5:32745221-32747921
SOX17	NM_022454	1.8675	0.275	1.1225									#DIV/0!	#DIV/0!	#DIV/0!	#DIV/0!	#DIV/0!	#DIV/0!	#DIV/0!	#DIV/0!																									CHR8:55530847-55533547
PADI4	NM_012387	1.865	2.6125	0.2375									#DIV/0!	#DIV/0!	#DIV/0!	#DIV/0!	#DIV/0!	#DIV/0!	#DIV/0!	#DIV/0!																									CHR1:17505078-17507778
C3orf52	NM_024616	1.865	1.7775	-0.0175									#DIV/0!	#DIV/0!	#DIV/0!	#DIV/0!	#DIV/0!	#DIV/0!	#DIV/0!	#DIV/0!																									CHR3:113285728-113288428	2.15
MYCBP	NM_012333	1.865	1.45	0.3725									#DIV/0!	#DIV/0!	#DIV/0!	#DIV/0!	#DIV/0!	#DIV/0!	#DIV/0!	#DIV/0!																									CHR1:39111137-39113837
NEFH	NM_021076	1.865	1.295	0.1725									#DIV/0!	#DIV/0!	#DIV/0!	#DIV/0!	#DIV/0!	#DIV/0!	#DIV/0!	#DIV/0!																									CHR22:28204018-28206718
PPP2R5A	NM_006243	1.865	1.1875	0.5125									#DIV/0!	#DIV/0!	#DIV/0!	#DIV/0!	#DIV/0!	#DIV/0!	#DIV/0!	#DIV/0!																									CHR1:210523301-210526001
ZNF318	NM_014345	1.865	1.1525	0.47									#DIV/0!	#DIV/0!	#DIV/0!	#DIV/0!	#DIV/0!	#DIV/0!	#DIV/0!	#DIV/0!																									CHR6:43444659-43447359
GRB7	NM_001030002	1.865	0.8875	0.0925									#DIV/0!	#DIV/0!	#DIV/0!	#DIV/0!	#DIV/0!	#DIV/0!	#DIV/0!	#DIV/0!																									CHR17:35145512-35148615
MGC12965	NM_198519	1.865	0.605	0.8425									#DIV/0!	#DIV/0!	#DIV/0!	#DIV/0!	#DIV/0!	#DIV/0!	#DIV/0!	#DIV/0!																									CHR11:73879932-73882632
GREB1	NM_033090	1.865	0.59	0.54									#DIV/0!	#DIV/0!	#DIV/0!	#DIV/0!	#DIV/0!	#DIV/0!	#DIV/0!	#DIV/0!																									CHR2:11598101-11600801
MRPS10	NM_018141	1.865	0.09	0.5175									#DIV/0!	#DIV/0!	#DIV/0!	#DIV/0!	#DIV/0!	#DIV/0!	#DIV/0!	#DIV/0!																									CHR6:42293081-42295781
EIF2C1	NM_012199	1.8625	2.785	0.2525									#DIV/0!	#DIV/0!	#DIV/0!	#DIV/0!	#DIV/0!	#DIV/0!	#DIV/0!	#DIV/0!																									CHR1:36119196-36121896
KRT6B	NM_005555	1.8625	1.135	0.8275									#DIV/0!	#DIV/0!	#DIV/0!	#DIV/0!	#DIV/0!	#DIV/0!	#DIV/0!	#DIV/0!																									CHR12:51131630-51134330
LYRM4	NM_020408	1.8625	0.9675	0.8625									#DIV/0!	#DIV/0!	#DIV/0!	#DIV/0!	#DIV/0!	#DIV/0!	#DIV/0!	#DIV/0!																									CHR6:5204525-5208367
RUNX3	NM_001031680	1.8625	0.67	0.1975									#DIV/0!	#DIV/0!	#DIV/0!	#DIV/0!	#DIV/0!	#DIV/0!	#DIV/0!	#DIV/0!																									CHR1:25163562-25166262
ZIC5	NM_033132	1.8625	0.5925	0.75									#DIV/0!	#DIV/0!	#DIV/0!	#DIV/0!	#DIV/0!	#DIV/0!	#DIV/0!	#DIV/0!																									CHR13:99421679-99424379
NET1	NM_005863	1.8625	0.0225	1.195									#DIV/0!	#DIV/0!	#DIV/0!	#DIV/0!	#DIV/0!	#DIV/0!	#DIV/0!	#DIV/0!																									CHR10:5476382-5479082
AURKA	NM_198437	1.86	1.61	0.83									#DIV/0!	#DIV/0!	#DIV/0!	#DIV/0!	#DIV/0!	#DIV/0!	#DIV/0!	#DIV/0!																									CHR20:54398633-54402958
KIR2DL1	NM_014218	1.86	1.5175	0.895									#DIV/0!	#DIV/0!	#DIV/0!	#DIV/0!	#DIV/0!	#DIV/0!	#DIV/0!	#DIV/0!																									CHR19:59970891-59973591
NA	NM_197973	1.86	1.3525	0.6625									#DIV/0!	#DIV/0!	#DIV/0!	#DIV/0!	#DIV/0!	#DIV/0!	#DIV/0!	#DIV/0!																									CHR9:101022190-101026257
EPB41L5	NM_020909	1.86	0.9975	0.8725									#DIV/0!	#DIV/0!	#DIV/0!	#DIV/0!	#DIV/0!	#DIV/0!	#DIV/0!	#DIV/0!																									CHR2:120484938-120487638
C17orf75	NM_022344	1.86	0.67	0.6625									#DIV/0!	#DIV/0!	#DIV/0!	#DIV/0!	#DIV/0!	#DIV/0!	#DIV/0!	#DIV/0!																									CHR17:27692802-27695502
PIGY	NM_032906	1.86	0.5525	0.76									#DIV/0!	#DIV/0!	#DIV/0!	#DIV/0!	#DIV/0!	#DIV/0!	#DIV/0!	#DIV/0!																									CHR4:89663447-89666147
HBP1	NM_012257	1.86	0.5225	1.05									#DIV/0!	#DIV/0!	#DIV/0!	#DIV/0!	#DIV/0!	#DIV/0!	#DIV/0!	#DIV/0!																									CHR7:106594495-106597195
SP6	NM_199262	1.86	0.33	0.515									#DIV/0!	#DIV/0!	#DIV/0!	#DIV/0!	#DIV/0!	#DIV/0!	#DIV/0!	#DIV/0!																									CHR17:43287739-43290439
NIPSNAP3A	NM_015469	1.86	0.285	0.6525									#DIV/0!	#DIV/0!	#DIV/0!	#DIV/0!	#DIV/0!	#DIV/0!	#DIV/0!	#DIV/0!																									CHR9:106547589-106550289
SRP54	NM_003136	1.8575	3.0775	0.3725	10632.7	9818.28	10110.6	7663.93	8849.8	8462.32	6870.56	9304.55	1.14274	1.05521	1.08663	0.823676	0.951126	0.909481	0.738409	1	1.313	1.316	0.354	1.124	1.14	0.565	1.611	1.175	1.541	1.242	1.408	1.207	1.609	0.511	1.434	1.031	1.01	1.101	0.968	1.47	1.274	0.736	1.62	1.253	CHR14:34519781-34522481
PSORS1C1	NM_014068	1.8575	1.6875	0.3925									#DIV/0!	#DIV/0!	#DIV/0!	#DIV/0!	#DIV/0!	#DIV/0!	#DIV/0!	#DIV/0!																									CHR6:31187811-31191101
KIAA0828	NM_015328	1.8575	1.475	0.285									#DIV/0!	#DIV/0!	#DIV/0!	#DIV/0!	#DIV/0!	#DIV/0!	#DIV/0!	#DIV/0!																									CHR7:128649899-128652599
CASP8	NM_033356	1.8575	0.7025	0.5125									#DIV/0!	#DIV/0!	#DIV/0!	#DIV/0!	#DIV/0!	#DIV/0!	#DIV/0!	#DIV/0!																									CHR2:201828823-201833986
EIF2B5	NM_003907	1.8575	0.5125	1.0525									#DIV/0!	#DIV/0!	#DIV/0!	#DIV/0!	#DIV/0!	#DIV/0!	#DIV/0!	#DIV/0!																									CHR3:185333617-185336317
ZNF588	NM_016220	1.8575	0.39	1.225									#DIV/0!	#DIV/0!	#DIV/0!	#DIV/0!	#DIV/0!	#DIV/0!	#DIV/0!	#DIV/0!																									CHR7:63761745-63764445
LCK	NM_005356	1.855	1.3575	-0.02									#DIV/0!	#DIV/0!	#DIV/0!	#DIV/0!	#DIV/0!	#DIV/0!	#DIV/0!	#DIV/0!																									CHR1:32487319-32490019
CEP68	NM_015147	1.855	1.3525	0.28									#DIV/0!	#DIV/0!	#DIV/0!	#DIV/0!	#DIV/0!	#DIV/0!	#DIV/0!	#DIV/0!																									CHR2:65134902-65137602
HIST1H2AM	NM_003514	1.855	1.1375	0.5725									#DIV/0!	#DIV/0!	#DIV/0!	#DIV/0!	#DIV/0!	#DIV/0!	#DIV/0!	#DIV/0!																									CHR6:27966049-27971142
C1orf186	NM_001007544	1.855	0.91	-0.1125									#DIV/0!	#DIV/0!	#DIV/0!	#DIV/0!	#DIV/0!	#DIV/0!	#DIV/0!	#DIV/0!																									CHR1:204454770-204457470
P4HA3	NM_182904	1.855	0.77	0.2225									#DIV/0!	#DIV/0!	#DIV/0!	#DIV/0!	#DIV/0!	#DIV/0!	#DIV/0!	#DIV/0!																									CHR11:73699847-73702547
POU2AF1	NM_006235	1.855	0.695	0.29									#DIV/0!	#DIV/0!	#DIV/0!	#DIV/0!	#DIV/0!	#DIV/0!	#DIV/0!	#DIV/0!																									CHR11:110755126-110757826
CRISP2	NM_003296	1.855	0.4125	0.6875									#DIV/0!	#DIV/0!	#DIV/0!	#DIV/0!	#DIV/0!	#DIV/0!	#DIV/0!	#DIV/0!																									CHR6:49788733-49791433
FAM27L	NM_203392	1.8525	1.6975	0.3425									#DIV/0!	#DIV/0!	#DIV/0!	#DIV/0!	#DIV/0!	#DIV/0!	#DIV/0!	#DIV/0!																									CHR17:21747296-21749996
RFX3	NM_002919	1.8525	1.515	0.69									#DIV/0!	#DIV/0!	#DIV/0!	#DIV/0!	#DIV/0!	#DIV/0!	#DIV/0!	#DIV/0!																									CHR9:3515483-3518183
C20orf175	NM_080829	1.8525	1.205	0.19									#DIV/0!	#DIV/0!	#DIV/0!	#DIV/0!	#DIV/0!	#DIV/0!	#DIV/0!	#DIV/0!																									CHR20:48686333-48689033
MTNR1B	NM_005959	1.8525	1.075	0.595									#DIV/0!	#DIV/0!	#DIV/0!	#DIV/0!	#DIV/0!	#DIV/0!	#DIV/0!	#DIV/0!																									CHR11:92340236-92342936
PPM1M	NM_144641	1.8525	0.805	0.25									#DIV/0!	#DIV/0!	#DIV/0!	#DIV/0!	#DIV/0!	#DIV/0!	#DIV/0!	#DIV/0!																									CHR3:52253025-52255725
MMP16	NM_022564	1.8525	0.7225	0.2925									#DIV/0!	#DIV/0!	#DIV/0!	#DIV/0!	#DIV/0!	#DIV/0!	#DIV/0!	#DIV/0!																									CHR8:89408164-89410864
EXOSC2	NM_014285	1.8525	0.445	0.16									#DIV/0!	#DIV/0!	#DIV/0!	#DIV/0!	#DIV/0!	#DIV/0!	#DIV/0!	#DIV/0!																									CHR9:132556797-132559497
LCE1C	NM_178351	1.8525	0.205	0.78									#DIV/0!	#DIV/0!	#DIV/0!	#DIV/0!	#DIV/0!	#DIV/0!	#DIV/0!	#DIV/0!																									CHR1:151045231-151047931
PTPRG	NM_002841	1.85	0.8625	0.4825									#DIV/0!	#DIV/0!	#DIV/0!	#DIV/0!	#DIV/0!	#DIV/0!	#DIV/0!	#DIV/0!																									CHR3:61520084-61522784
CHRM1	NM_000738	1.85	0.8025	0.345									#DIV/0!	#DIV/0!	#DIV/0!	#DIV/0!	#DIV/0!	#DIV/0!	#DIV/0!	#DIV/0!																									CHR11:62445088-62447788
SH3YL1	NM_015677	1.85	0.78	0.45									#DIV/0!	#DIV/0!	#DIV/0!	#DIV/0!	#DIV/0!	#DIV/0!	#DIV/0!	#DIV/0!																									CHR2:252695-256358
SELP	NM_003005	1.85	0.7425	0.43									#DIV/0!	#DIV/0!	#DIV/0!	#DIV/0!	#DIV/0!	#DIV/0!	#DIV/0!	#DIV/0!																									CHR1:167865531-167868231
CDC2	NM_033379	1.85	0.4275	0.6875									#DIV/0!	#DIV/0!	#DIV/0!	#DIV/0!	#DIV/0!	#DIV/0!	#DIV/0!	#DIV/0!																									CHR10:62207716-62210416
GGTL4	NM_080839	1.85	0.085	-0.2425									#DIV/0!	#DIV/0!	#DIV/0!	#DIV/0!	#DIV/0!	#DIV/0!	#DIV/0!	#DIV/0!																									CHR22:21316579-21319281
ZNF582	NM_144690	1.8475	1.9275	0.2825									#DIV/0!	#DIV/0!	#DIV/0!	#DIV/0!	#DIV/0!	#DIV/0!	#DIV/0!	#DIV/0!																									CHR19:61596201-61598901
FAM13A1	NM_014883	1.8475	1.5575	0.5525									#DIV/0!	#DIV/0!	#DIV/0!	#DIV/0!	#DIV/0!	#DIV/0!	#DIV/0!	#DIV/0!																									CHR4:90196846-90199546
CD1B	NM_001764	1.8475	1.02	0.51									#DIV/0!	#DIV/0!	#DIV/0!	#DIV/0!	#DIV/0!	#DIV/0!	#DIV/0!	#DIV/0!																									CHR1:156567382-156570082
LDLRAD3	NM_174902	1.8475	0.88	0.6725									#DIV/0!	#DIV/0!	#DIV/0!	#DIV/0!	#DIV/0!	#DIV/0!	#DIV/0!	#DIV/0!																									CHR11:35919987-35922687
MCM10	NM_182751	1.8475	0.7375	0.7875									#DIV/0!	#DIV/0!	#DIV/0!	#DIV/0!	#DIV/0!	#DIV/0!	#DIV/0!	#DIV/0!																									CHR10:13241386-13244086
LSM5	NM_012322	1.8475	0.715	0.9625									#DIV/0!	#DIV/0!	#DIV/0!	#DIV/0!	#DIV/0!	#DIV/0!	#DIV/0!	#DIV/0!																									CHR7:32496002-32498702
KLF9	NM_001206	1.8475	0.6375	0.4775									#DIV/0!	#DIV/0!	#DIV/0!	#DIV/0!	#DIV/0!	#DIV/0!	#DIV/0!	#DIV/0!																									CHR9:72218893-72221593
PRKAB2	NM_005399	1.8475	0.4725	0.5475									#DIV/0!	#DIV/0!	#DIV/0!	#DIV/0!	#DIV/0!	#DIV/0!	#DIV/0!	#DIV/0!																									CHR1:145110253-145112953
CLDN10	NM_006984	1.8475	0.34	0.3425									#DIV/0!	#DIV/0!	#DIV/0!	#DIV/0!	#DIV/0!	#DIV/0!	#DIV/0!	#DIV/0!																									CHR13:95000760-95003460
CARD14	NM_024110	1.8475	0.115	0.4825									#DIV/0!	#DIV/0!	#DIV/0!	#DIV/0!	#DIV/0!	#DIV/0!	#DIV/0!	#DIV/0!																									CHR17:75764675-75767375
C14orf145	NM_152446	1.8475	0	0.4225									#DIV/0!	#DIV/0!	#DIV/0!	#DIV/0!	#DIV/0!	#DIV/0!	#DIV/0!	#DIV/0!																									CHR14:80475137-80477837
LRRTM2	NM_015564	1.8475	-0.0225	0.6475									#DIV/0!	#DIV/0!	#DIV/0!	#DIV/0!	#DIV/0!	#DIV/0!	#DIV/0!	#DIV/0!																									CHR5:138238408-138241108
ACRV1	NM_020115	1.845	2.17	0.555									#DIV/0!	#DIV/0!	#DIV/0!	#DIV/0!	#DIV/0!	#DIV/0!	#DIV/0!	#DIV/0!																									CHR11:125055652-125058352
PRSS3	NM_002771	1.845	1.1225	-0.3675									#DIV/0!	#DIV/0!	#DIV/0!	#DIV/0!	#DIV/0!	#DIV/0!	#DIV/0!	#DIV/0!																									CHR9:33783358-33786058
KIR3DL1	NM_013289	1.845	1.055	0.7275									#DIV/0!	#DIV/0!	#DIV/0!	#DIV/0!	#DIV/0!	#DIV/0!	#DIV/0!	#DIV/0!																									CHR19:60017543-60020243
MGC33926	NM_152390	1.845	0.8375	0.4775									#DIV/0!	#DIV/0!	#DIV/0!	#DIV/0!	#DIV/0!	#DIV/0!	#DIV/0!	#DIV/0!																									CHR2:39744393-39747093
SOX5	NM_006940	1.845	0.8275	0.515									#DIV/0!	#DIV/0!	#DIV/0!	#DIV/0!	#DIV/0!	#DIV/0!	#DIV/0!	#DIV/0!																									CHR12:23993404-23996104
SPIB	NM_003121	1.845	0.7525	0.265									#DIV/0!	#DIV/0!	#DIV/0!	#DIV/0!	#DIV/0!	#DIV/0!	#DIV/0!	#DIV/0!																									CHR19:55611827-55614527
TRAF7	NM_206835	1.845	0.5975	0.375									#DIV/0!	#DIV/0!	#DIV/0!	#DIV/0!	#DIV/0!	#DIV/0!	#DIV/0!	#DIV/0!																									CHR16:2143599-2146299
IQSEC3	NM_015232	1.845	0.5125	-0.2125									#DIV/0!	#DIV/0!	#DIV/0!	#DIV/0!	#DIV/0!	#DIV/0!	#DIV/0!	#DIV/0!																									CHR12:54602-57302
SLC4A1	NM_000342	1.845	0.51	-0.0425									#DIV/0!	#DIV/0!	#DIV/0!	#DIV/0!	#DIV/0!	#DIV/0!	#DIV/0!	#DIV/0!																									CHR17:39700493-39703193
IL21	NM_021803	1.845	0.2525	0.875									#DIV/0!	#DIV/0!	#DIV/0!	#DIV/0!	#DIV/0!	#DIV/0!	#DIV/0!	#DIV/0!																									CHR4:123761162-123763862
SETMAR	NM_006515	1.8425	3.555	0.645	1871.12	789.074	1446.8	1240.41	1528.71	1274.89	1681.44	1589.99	1.17681	0.496276	0.909944	0.78014	0.96146	0.801821	1.05751	1	2.064	2.0805	0.0675	2.508	1.289	0.9945	3.488	1.3305	1.386	0.94	-12.1265	0.8715	-0.0295	0.3145	0.7905	-16.455	0.722	1.3635	0.8295	0.848	0.504	0.5705	1.302	0.434	CHR3:4317870-4320570
ZSCAN22	NM_181846	1.8425	2.7075	-0.25									#DIV/0!	#DIV/0!	#DIV/0!	#DIV/0!	#DIV/0!	#DIV/0!	#DIV/0!	#DIV/0!																									CHR19:63527996-63530696
ASRGL1	NM_025080	1.8425	2.1875	0.0975									#DIV/0!	#DIV/0!	#DIV/0!	#DIV/0!	#DIV/0!	#DIV/0!	#DIV/0!	#DIV/0!																									CHR11:61859340-61862040
CD4	NM_000616	1.8425	1	0.18									#DIV/0!	#DIV/0!	#DIV/0!	#DIV/0!	#DIV/0!	#DIV/0!	#DIV/0!	#DIV/0!																									CHR12:6766804-6769504
CSDE1	NM_001007553	1.8425	0.845	0.6575									#DIV/0!	#DIV/0!	#DIV/0!	#DIV/0!	#DIV/0!	#DIV/0!	#DIV/0!	#DIV/0!																									CHR1:115101647-115104347
ARPC5L	NM_030978	1.8425	0.6275	0.115									#DIV/0!	#DIV/0!	#DIV/0!	#DIV/0!	#DIV/0!	#DIV/0!	#DIV/0!	#DIV/0!																									CHR9:126669104-126671804
MPHOSPH1	NM_016195	1.8425	0.625	0.6125									#DIV/0!	#DIV/0!	#DIV/0!	#DIV/0!	#DIV/0!	#DIV/0!	#DIV/0!	#DIV/0!																									CHR10:91449146-91451846
DENND2D	NM_024901	1.8425	0.61	0.575									#DIV/0!	#DIV/0!	#DIV/0!	#DIV/0!	#DIV/0!	#DIV/0!	#DIV/0!	#DIV/0!																									CHR1:111544304-111547004
HADH	NM_005327	1.8425	0.6025	0.875									#DIV/0!	#DIV/0!	#DIV/0!	#DIV/0!	#DIV/0!	#DIV/0!	#DIV/0!	#DIV/0!																									CHR4:109128250-109130950
TMEM45B	NM_138788	1.8425	0.5075	0.28									#DIV/0!	#DIV/0!	#DIV/0!	#DIV/0!	#DIV/0!	#DIV/0!	#DIV/0!	#DIV/0!																									CHR11:129188750-129191450
CPO	NM_173077	1.8425	0.0275	0.8125									#DIV/0!	#DIV/0!	#DIV/0!	#DIV/0!	#DIV/0!	#DIV/0!	#DIV/0!	#DIV/0!																									CHR2:207510368-207513068
HIST1H2BJ	NM_021058	1.84	3.39	1.205	1517.57	1193.64	1384.1	958.173	952.312	1299.96	1090.45	818.637	1.85378	1.45809	1.69073	1.17045	1.16329	1.58796	1.33203	1	-30.5635	3.016	0.839	0.325	-1.8715	-1.554	1.757	2.1635	5.631	2.6395	1.2165	-16.5015	1.947	-17.4195	-12.6715	-0.2745	0.5985	0.493	1.947	0.617	-22.212	0.2345	3.3505	6.2305	CHR6:27206599-27210754
BET1	NM_005868	1.84	0.955	1.0775									#DIV/0!	#DIV/0!	#DIV/0!	#DIV/0!	#DIV/0!	#DIV/0!	#DIV/0!	#DIV/0!																									CHR7:93471126-93473826
TTC9C	NM_173810	1.84	0.8	0.475									#DIV/0!	#DIV/0!	#DIV/0!	#DIV/0!	#DIV/0!	#DIV/0!	#DIV/0!	#DIV/0!																									CHR11:62250327-62253027
ESRRA	NM_004451	1.84	0.655	0.1675									#DIV/0!	#DIV/0!	#DIV/0!	#DIV/0!	#DIV/0!	#DIV/0!	#DIV/0!	#DIV/0!																									CHR11:63827419-63830119
PRDM11	NM_020229	1.84	0.6025	0.2875									#DIV/0!	#DIV/0!	#DIV/0!	#DIV/0!	#DIV/0!	#DIV/0!	#DIV/0!	#DIV/0!																									CHR11:45069939-45072639
MSMB	NM_138634	1.84	0.57	0.255									#DIV/0!	#DIV/0!	#DIV/0!	#DIV/0!	#DIV/0!	#DIV/0!	#DIV/0!	#DIV/0!																									CHR10:51217358-51220058
C17orf59	NM_017622	1.84	0.5675	0.44									#DIV/0!	#DIV/0!	#DIV/0!	#DIV/0!	#DIV/0!	#DIV/0!	#DIV/0!	#DIV/0!																									CHR17:8033615-8036315
MPI	NM_002435	1.84	0.2225	0.06									#DIV/0!	#DIV/0!	#DIV/0!	#DIV/0!	#DIV/0!	#DIV/0!	#DIV/0!	#DIV/0!																									CHR15:72967262-72969962
SLC8A3	NM_182936	1.84	0.1075	0.19									#DIV/0!	#DIV/0!	#DIV/0!	#DIV/0!	#DIV/0!	#DIV/0!	#DIV/0!	#DIV/0!																									CHR14:69616171-69618871
GABRA2	NM_000807	1.8375	1.905	0.535									#DIV/0!	#DIV/0!	#DIV/0!	#DIV/0!	#DIV/0!	#DIV/0!	#DIV/0!	#DIV/0!																									CHR4:46086202-46088902
MEOX2	NM_005924	1.8375	1.39	0.495									#DIV/0!	#DIV/0!	#DIV/0!	#DIV/0!	#DIV/0!	#DIV/0!	#DIV/0!	#DIV/0!																									CHR7:15692319-15695019
ZMYND11	NM_212479	1.8375	1.085	0.6825									#DIV/0!	#DIV/0!	#DIV/0!	#DIV/0!	#DIV/0!	#DIV/0!	#DIV/0!	#DIV/0!																									CHR10:168442-171142
PIK4CB	NM_002651	1.8375	0.925	0.505									#DIV/0!	#DIV/0!	#DIV/0!	#DIV/0!	#DIV/0!	#DIV/0!	#DIV/0!	#DIV/0!																									CHR1:149564848-149567548
CCNA2	NM_001237	1.8375	0.6975	0.86									#DIV/0!	#DIV/0!	#DIV/0!	#DIV/0!	#DIV/0!	#DIV/0!	#DIV/0!	#DIV/0!																									CHR4:122963842-122966542
PGCP	NM_016134	1.8375	0.665	0.0375									#DIV/0!	#DIV/0!	#DIV/0!	#DIV/0!	#DIV/0!	#DIV/0!	#DIV/0!	#DIV/0!																									CHR8:97724474-97727174
INPP5B	NM_005540	1.8375	0.595	0.4825									#DIV/0!	#DIV/0!	#DIV/0!	#DIV/0!	#DIV/0!	#DIV/0!	#DIV/0!	#DIV/0!																									CHR1:38184780-38187480
C14orf101	NM_017799	1.8375	0.3675	0.98									#DIV/0!	#DIV/0!	#DIV/0!	#DIV/0!	#DIV/0!	#DIV/0!	#DIV/0!	#DIV/0!																									CHR14:56114095-56116795
RPS6	NM_001010	1.8375	0.255	0.4625									#DIV/0!	#DIV/0!	#DIV/0!	#DIV/0!	#DIV/0!	#DIV/0!	#DIV/0!	#DIV/0!																									CHR9:19369735-19372435
HMGN2	NM_005517	1.8375	0.2175	0.4975									#DIV/0!	#DIV/0!	#DIV/0!	#DIV/0!	#DIV/0!	#DIV/0!	#DIV/0!	#DIV/0!																									CHR1:26669300-26672000
KIAA1024	NM_015206	1.8375	0.1475	0.7275									#DIV/0!	#DIV/0!	#DIV/0!	#DIV/0!	#DIV/0!	#DIV/0!	#DIV/0!	#DIV/0!																									CHR15:77533294-77535994
ADCY8	NM_001115	1.835	2.735	0.825									#DIV/0!	#DIV/0!	#DIV/0!	#DIV/0!	#DIV/0!	#DIV/0!	#DIV/0!	#DIV/0!																									CHR8:132123354-132126054
SMG6	NM_017575	1.835	1.5975	0.3125									#DIV/0!	#DIV/0!	#DIV/0!	#DIV/0!	#DIV/0!	#DIV/0!	#DIV/0!	#DIV/0!																									CHR17:2151797-2155969	2.39
GPC1	NM_002081	1.835	1.09	0.44									#DIV/0!	#DIV/0!	#DIV/0!	#DIV/0!	#DIV/0!	#DIV/0!	#DIV/0!	#DIV/0!																									CHR2:241021587-241024287
GGTLA4	NM_178311	1.835	0.83	-0.025									#DIV/0!	#DIV/0!	#DIV/0!	#DIV/0!	#DIV/0!	#DIV/0!	#DIV/0!	#DIV/0!																									CHR20:23915012-23919616
LRRC8D	NM_018103	1.835	0.73	0.1925									#DIV/0!	#DIV/0!	#DIV/0!	#DIV/0!	#DIV/0!	#DIV/0!	#DIV/0!	#DIV/0!																									CHR1:90057900-90060600
HPS4	NM_152843	1.835	0.6275	0.625									#DIV/0!	#DIV/0!	#DIV/0!	#DIV/0!	#DIV/0!	#DIV/0!	#DIV/0!	#DIV/0!																									CHR22:25205051-25212020
SH3GL3	NM_003027	1.835	0.5575	0.3125									#DIV/0!	#DIV/0!	#DIV/0!	#DIV/0!	#DIV/0!	#DIV/0!	#DIV/0!	#DIV/0!																									CHR15:81905086-81907786
TMEM10	NM_001040103	1.835	0.525	0.0575									#DIV/0!	#DIV/0!	#DIV/0!	#DIV/0!	#DIV/0!	#DIV/0!	#DIV/0!	#DIV/0!																									CHR10:98108549-98111282
C19orf30	NM_174947	1.8325	2.355	0.5825									#DIV/0!	#DIV/0!	#DIV/0!	#DIV/0!	#DIV/0!	#DIV/0!	#DIV/0!	#DIV/0!																									CHR19:4717951-4720651
DDX31	NM_138620	1.8325	1.2525	0.6625									#DIV/0!	#DIV/0!	#DIV/0!	#DIV/0!	#DIV/0!	#DIV/0!	#DIV/0!	#DIV/0!																									CHR9:134533348-134537809
LRRC33	NM_198565	1.8325	0.735	0.4375									#DIV/0!	#DIV/0!	#DIV/0!	#DIV/0!	#DIV/0!	#DIV/0!	#DIV/0!	#DIV/0!																									CHR3:197848852-197851552
SGPP2	NM_152386	1.8325	0.7025	0.4425									#DIV/0!	#DIV/0!	#DIV/0!	#DIV/0!	#DIV/0!	#DIV/0!	#DIV/0!	#DIV/0!																									CHR2:222995365-222998065
HTR5A	NM_024012	1.8325	0.6675	1.0625									#DIV/0!	#DIV/0!	#DIV/0!	#DIV/0!	#DIV/0!	#DIV/0!	#DIV/0!	#DIV/0!																									CHR7:154491342-154494042
ADIPOR1	NM_015999	1.8325	0.61	0.7525									#DIV/0!	#DIV/0!	#DIV/0!	#DIV/0!	#DIV/0!	#DIV/0!	#DIV/0!	#DIV/0!																									CHR1:201193534-201196234
ALDH6A1	NM_005589	1.8325	0.5225	0.505									#DIV/0!	#DIV/0!	#DIV/0!	#DIV/0!	#DIV/0!	#DIV/0!	#DIV/0!	#DIV/0!																									CHR14:73619051-73623149
P4HA2	NM_001017974	1.8325	0.4075	0.385									#DIV/0!	#DIV/0!	#DIV/0!	#DIV/0!	#DIV/0!	#DIV/0!	#DIV/0!	#DIV/0!																									CHR5:131590334-131593655
CLDND1	NM_019895	1.8325	0.1775	0.395									#DIV/0!	#DIV/0!	#DIV/0!	#DIV/0!	#DIV/0!	#DIV/0!	#DIV/0!	#DIV/0!																									CHR3:99723548-99726248
COL6A3	NM_057167	1.83	2.2925	0.535									#DIV/0!	#DIV/0!	#DIV/0!	#DIV/0!	#DIV/0!	#DIV/0!	#DIV/0!	#DIV/0!																									CHR2:237987059-237989759
TMEM4	NM_014255	1.83	1.475	0.74									#DIV/0!	#DIV/0!	#DIV/0!	#DIV/0!	#DIV/0!	#DIV/0!	#DIV/0!	#DIV/0!																									CHR12:54995887-54998587
PPARG	NM_015869	1.83	1.3325	0.7125									#DIV/0!	#DIV/0!	#DIV/0!	#DIV/0!	#DIV/0!	#DIV/0!	#DIV/0!	#DIV/0!																									CHR3:12365758-12368458
S100A13	NM_005979	1.83	1.2325	0.205									#DIV/0!	#DIV/0!	#DIV/0!	#DIV/0!	#DIV/0!	#DIV/0!	#DIV/0!	#DIV/0!																									CHR1:151865296-151869539
KIAA1377	NM_020802	1.83	1.1775	0.3525									#DIV/0!	#DIV/0!	#DIV/0!	#DIV/0!	#DIV/0!	#DIV/0!	#DIV/0!	#DIV/0!																									CHR11:101288762-101291462
RPL7	NM_000971	1.83	1.0725	0.515									#DIV/0!	#DIV/0!	#DIV/0!	#DIV/0!	#DIV/0!	#DIV/0!	#DIV/0!	#DIV/0!																									CHR8:74367690-74370623
PLEKHG3	NM_015549	1.83	0.7275	0.5475									#DIV/0!	#DIV/0!	#DIV/0!	#DIV/0!	#DIV/0!	#DIV/0!	#DIV/0!	#DIV/0!																									CHR14:64238745-64241445
SPAG9	NM_003971	1.83	0.715	0.3175									#DIV/0!	#DIV/0!	#DIV/0!	#DIV/0!	#DIV/0!	#DIV/0!	#DIV/0!	#DIV/0!																									CHR17:46552594-46555294
HNRPUL1	NM_144734	1.83	0.6075	0.84									#DIV/0!	#DIV/0!	#DIV/0!	#DIV/0!	#DIV/0!	#DIV/0!	#DIV/0!	#DIV/0!																									CHR19:46458063-46462575
RAB40A	NM_080879	1.83	0.375	0.7875									#DIV/0!	#DIV/0!	#DIV/0!	#DIV/0!	#DIV/0!	#DIV/0!	#DIV/0!	#DIV/0!																									CHRX:102660573-102663273
EFNB1	NM_004429	1.83	0.37	0.3325									#DIV/0!	#DIV/0!	#DIV/0!	#DIV/0!	#DIV/0!	#DIV/0!	#DIV/0!	#DIV/0!																									CHRX:67963355-67966055
APIP	NM_015957	1.8275	2.8075	0.6225									#DIV/0!	#DIV/0!	#DIV/0!	#DIV/0!	#DIV/0!	#DIV/0!	#DIV/0!	#DIV/0!																									CHR11:34892540-34896684	2.31
SNX1	NM_152826	1.8275	1.675	0.445									#DIV/0!	#DIV/0!	#DIV/0!	#DIV/0!	#DIV/0!	#DIV/0!	#DIV/0!	#DIV/0!																									CHR15:62172760-62175729
RIMS4	NM_182970	1.8275	1.28	0.685									#DIV/0!	#DIV/0!	#DIV/0!	#DIV/0!	#DIV/0!	#DIV/0!	#DIV/0!	#DIV/0!																									CHR20:42871826-42874526
TWISTNB	NM_001002926	1.8275	0.845	0.43									#DIV/0!	#DIV/0!	#DIV/0!	#DIV/0!	#DIV/0!	#DIV/0!	#DIV/0!	#DIV/0!																									CHR7:19714685-19717385
KCTD18	NM_152387	1.8275	0.775	0.7375									#DIV/0!	#DIV/0!	#DIV/0!	#DIV/0!	#DIV/0!	#DIV/0!	#DIV/0!	#DIV/0!																									CHR2:201082537-201085237
TBPL1	NM_004865	1.8275	0.6325	0.9775									#DIV/0!	#DIV/0!	#DIV/0!	#DIV/0!	#DIV/0!	#DIV/0!	#DIV/0!	#DIV/0!																									CHR6:134313793-134316493
RALY	NM_016732	1.8275	0.6325	0.1675									#DIV/0!	#DIV/0!	#DIV/0!	#DIV/0!	#DIV/0!	#DIV/0!	#DIV/0!	#DIV/0!																									CHR20:32043192-32045892
SLC35A2	NM_001032289	1.8275	0.425	0.3325									#DIV/0!	#DIV/0!	#DIV/0!	#DIV/0!	#DIV/0!	#DIV/0!	#DIV/0!	#DIV/0!																									CHRX:48653361-48656077
C11orf38	NM_212555	1.8275	0.25	0.34									#DIV/0!	#DIV/0!	#DIV/0!	#DIV/0!	#DIV/0!	#DIV/0!	#DIV/0!	#DIV/0!																									CHR11:125153424-125156124
MINK1	NM_170663	1.8275	0.07	0.44									#DIV/0!	#DIV/0!	#DIV/0!	#DIV/0!	#DIV/0!	#DIV/0!	#DIV/0!	#DIV/0!																									CHR17:4681150-4683850
KIR2DS1	NM_014512	1.825	1.54	0.83									#DIV/0!	#DIV/0!	#DIV/0!	#DIV/0!	#DIV/0!	#DIV/0!	#DIV/0!	#DIV/0!																									CHR19R:255587-258287
NSUN2	NM_017755	1.825	1.415	0.83									#DIV/0!	#DIV/0!	#DIV/0!	#DIV/0!	#DIV/0!	#DIV/0!	#DIV/0!	#DIV/0!																									CHR5:6684362-6688357
NRBF2	NM_030759	1.825	1.0075	0.7475									#DIV/0!	#DIV/0!	#DIV/0!	#DIV/0!	#DIV/0!	#DIV/0!	#DIV/0!	#DIV/0!																									CHR10:64560858-64563558
SPATA2	NM_006038	1.825	0.96	0.2825									#DIV/0!	#DIV/0!	#DIV/0!	#DIV/0!	#DIV/0!	#DIV/0!	#DIV/0!	#DIV/0!																									CHR20:47964975-47967675
UBQLN1	NM_013438	1.825	0.8175	0.6725									#DIV/0!	#DIV/0!	#DIV/0!	#DIV/0!	#DIV/0!	#DIV/0!	#DIV/0!	#DIV/0!																									CHR9:85512188-85514973
CD209	NM_021155	1.825	0.69	0.3025									#DIV/0!	#DIV/0!	#DIV/0!	#DIV/0!	#DIV/0!	#DIV/0!	#DIV/0!	#DIV/0!																									CHR19:7717906-7720606
NA	NM_152382	1.825	0.62	0.715									#DIV/0!	#DIV/0!	#DIV/0!	#DIV/0!	#DIV/0!	#DIV/0!	#DIV/0!	#DIV/0!																									CHR2:200526084-200530668
ZNF496	NM_032752	1.825	0.605	0.2525									#DIV/0!	#DIV/0!	#DIV/0!	#DIV/0!	#DIV/0!	#DIV/0!	#DIV/0!	#DIV/0!																									CHR1:245561168-245563868
TNFRSF19	NM_018647	1.825	0.5875	0.325									#DIV/0!	#DIV/0!	#DIV/0!	#DIV/0!	#DIV/0!	#DIV/0!	#DIV/0!	#DIV/0!																									CHR13:23049438-23052138
FLJ27365	NM_207477	1.825	0.5175	0.1975									#DIV/0!	#DIV/0!	#DIV/0!	#DIV/0!	#DIV/0!	#DIV/0!	#DIV/0!	#DIV/0!																									CHR22:44858346-44861046
INPP5F	NM_198331	1.825	0.4825	0.515									#DIV/0!	#DIV/0!	#DIV/0!	#DIV/0!	#DIV/0!	#DIV/0!	#DIV/0!	#DIV/0!																									CHR10:121473398-121476098
TAAR5	NM_003967	1.825	0.2125	0.9825									#DIV/0!	#DIV/0!	#DIV/0!	#DIV/0!	#DIV/0!	#DIV/0!	#DIV/0!	#DIV/0!																									CHR6:132952018-132954718
ZNHIT3	NM_004773	1.8225	0.8525	0.4775									#DIV/0!	#DIV/0!	#DIV/0!	#DIV/0!	#DIV/0!	#DIV/0!	#DIV/0!	#DIV/0!																									CHR17:31914385-31917085
RBPSUH	NM_203284	1.8225	0.7025	0.515									#DIV/0!	#DIV/0!	#DIV/0!	#DIV/0!	#DIV/0!	#DIV/0!	#DIV/0!	#DIV/0!																									CHR4:25928229-25932045
ARMCX4	NM_152583	1.8225	0.5875	0.7325									#DIV/0!	#DIV/0!	#DIV/0!	#DIV/0!	#DIV/0!	#DIV/0!	#DIV/0!	#DIV/0!																									CHRX:100624917-100627617
UBXD8	NM_014613	1.8225	0.555	0.465									#DIV/0!	#DIV/0!	#DIV/0!	#DIV/0!	#DIV/0!	#DIV/0!	#DIV/0!	#DIV/0!																									CHR5:175805783-175808483
TIGD6	NM_030953	1.8225	0.44	0.5875									#DIV/0!	#DIV/0!	#DIV/0!	#DIV/0!	#DIV/0!	#DIV/0!	#DIV/0!	#DIV/0!																									CHR5:149359910-149362610
C3orf38	NM_173824	1.8225	0.355	0.2025									#DIV/0!	#DIV/0!	#DIV/0!	#DIV/0!	#DIV/0!	#DIV/0!	#DIV/0!	#DIV/0!																									CHR3:88279598-88282298
UMPS	NM_000373	1.8225	0.1875	0.505									#DIV/0!	#DIV/0!	#DIV/0!	#DIV/0!	#DIV/0!	#DIV/0!	#DIV/0!	#DIV/0!																									CHR3:125929702-125932402
QTRT1	NM_031209	1.8225	-0.0625	0.44									#DIV/0!	#DIV/0!	#DIV/0!	#DIV/0!	#DIV/0!	#DIV/0!	#DIV/0!	#DIV/0!																									CHR19:10670930-10673630
NA	NM_001013724	1.82	1.6275	0.5475									#DIV/0!	#DIV/0!	#DIV/0!	#DIV/0!	#DIV/0!	#DIV/0!	#DIV/0!	#DIV/0!																									CHR7:57475865-57478565
C1orf31	NM_001012985	1.82	1.2675	0.5075									#DIV/0!	#DIV/0!	#DIV/0!	#DIV/0!	#DIV/0!	#DIV/0!	#DIV/0!	#DIV/0!																									CHR1:232573851-232576551
C20orf85	NM_178456	1.82	1.185	0.5225									#DIV/0!	#DIV/0!	#DIV/0!	#DIV/0!	#DIV/0!	#DIV/0!	#DIV/0!	#DIV/0!																									CHR20:56157188-56159888
ADRA1D	NM_000678	1.82	0.96	0.3825									#DIV/0!	#DIV/0!	#DIV/0!	#DIV/0!	#DIV/0!	#DIV/0!	#DIV/0!	#DIV/0!																									CHR20:4177159-4179859	2.14
DLX5	NM_005221	1.82	0.775	0.45									#DIV/0!	#DIV/0!	#DIV/0!	#DIV/0!	#DIV/0!	#DIV/0!	#DIV/0!	#DIV/0!																									CHR7:96491579-96494279
TBK1	NM_013254	1.82	0.695	0.595									#DIV/0!	#DIV/0!	#DIV/0!	#DIV/0!	#DIV/0!	#DIV/0!	#DIV/0!	#DIV/0!																									CHR12:63130003-63132703
LOC389832	NM_001013654	1.82	0.6425	-0.0125									#DIV/0!	#DIV/0!	#DIV/0!	#DIV/0!	#DIV/0!	#DIV/0!	#DIV/0!	#DIV/0!																									CHR21R:1205376-1208076
OR2T5	NM_001004697	1.82	0.57	0.5375									#DIV/0!	#DIV/0!	#DIV/0!	#DIV/0!	#DIV/0!	#DIV/0!	#DIV/0!	#DIV/0!																									CHR1:246716312-246719012
TMEM69	NM_016486	1.82	0.5475	0.6									#DIV/0!	#DIV/0!	#DIV/0!	#DIV/0!	#DIV/0!	#DIV/0!	#DIV/0!	#DIV/0!																									CHR1:45924254-45926954
FAU	NM_001997	1.82	0.4525	0.38									#DIV/0!	#DIV/0!	#DIV/0!	#DIV/0!	#DIV/0!	#DIV/0!	#DIV/0!	#DIV/0!																									CHR11:64644103-64648436
OR2H2	NM_007160	1.8175	1.745	0.2075									#DIV/0!	#DIV/0!	#DIV/0!	#DIV/0!	#DIV/0!	#DIV/0!	#DIV/0!	#DIV/0!																									CHR6:29661500-29664200
TAS2R4	NM_016944	1.8175	1.655	0.6975									#DIV/0!	#DIV/0!	#DIV/0!	#DIV/0!	#DIV/0!	#DIV/0!	#DIV/0!	#DIV/0!																									CHR7:141122557-141125257
KLHDC7A	NM_152375	1.8175	1.4525	0.4975									#DIV/0!	#DIV/0!	#DIV/0!	#DIV/0!	#DIV/0!	#DIV/0!	#DIV/0!	#DIV/0!																									CHR1:18678252-18680952
PLAC4	NM_182832	1.8175	1.3875	0.17									#DIV/0!	#DIV/0!	#DIV/0!	#DIV/0!	#DIV/0!	#DIV/0!	#DIV/0!	#DIV/0!																									CHR21:41478536-41481236
DIP2C	NM_014974	1.8175	1.1475	0.4775									#DIV/0!	#DIV/0!	#DIV/0!	#DIV/0!	#DIV/0!	#DIV/0!	#DIV/0!	#DIV/0!																									CHR10:725106-727806
U2AF1	NM_006758	1.8175	1.0775	0.2775									#DIV/0!	#DIV/0!	#DIV/0!	#DIV/0!	#DIV/0!	#DIV/0!	#DIV/0!	#DIV/0!																									CHR21:43400257-43402957
SHFM1	NM_006304	1.8175	0.975	1.1									#DIV/0!	#DIV/0!	#DIV/0!	#DIV/0!	#DIV/0!	#DIV/0!	#DIV/0!	#DIV/0!																									CHR7:96176639-96179339
CCDC43	NM_144609	1.8175	0.955	0.1475									#DIV/0!	#DIV/0!	#DIV/0!	#DIV/0!	#DIV/0!	#DIV/0!	#DIV/0!	#DIV/0!																									CHR17:40122156-40124856
CSTL1	NM_138283	1.8175	0.8275	0.1575									#DIV/0!	#DIV/0!	#DIV/0!	#DIV/0!	#DIV/0!	#DIV/0!	#DIV/0!	#DIV/0!																									CHR20:23366121-23368821
THAP3	NM_138350	1.8175	0.6975	0.4675									#DIV/0!	#DIV/0!	#DIV/0!	#DIV/0!	#DIV/0!	#DIV/0!	#DIV/0!	#DIV/0!																									CHR1:6605638-6608338
LYK5	NM_153335	1.8175	0.585	0.7825									#DIV/0!	#DIV/0!	#DIV/0!	#DIV/0!	#DIV/0!	#DIV/0!	#DIV/0!	#DIV/0!																									CHR17:59172447-59175147
C11orf76	NM_145308	1.8175	0.5625	0.4475									#DIV/0!	#DIV/0!	#DIV/0!	#DIV/0!	#DIV/0!	#DIV/0!	#DIV/0!	#DIV/0!																									CHR11:70384342-70387042
WBSCR18	NM_032317	1.8175	0.45	0.3275									#DIV/0!	#DIV/0!	#DIV/0!	#DIV/0!	#DIV/0!	#DIV/0!	#DIV/0!	#DIV/0!																									CHR7:72733633-72737917
ATF6	NM_007348	1.8175	0.325	0.9475									#DIV/0!	#DIV/0!	#DIV/0!	#DIV/0!	#DIV/0!	#DIV/0!	#DIV/0!	#DIV/0!																									CHR1:160000507-160003207
CD300E	NM_181449	1.8175	0.2	0.2025									#DIV/0!	#DIV/0!	#DIV/0!	#DIV/0!	#DIV/0!	#DIV/0!	#DIV/0!	#DIV/0!																									CHR17:70130896-70133596
PDCD4	NM_145341	1.8175	0.135	-0.4525									#DIV/0!	#DIV/0!	#DIV/0!	#DIV/0!	#DIV/0!	#DIV/0!	#DIV/0!	#DIV/0!																									CHR10:112619385-112622085
[truncated: 16,029 more rows]

## Sheet: Sheet4
Upregulated		Downregulated
Ion Channel Activity; Membrane Transport
NM_207012	adaptor-related protein complex 3, mu 1 subunit
NM_013389	npc1 (niemann-pick disease, type c1, gene)-like 1
NM_015837	ficolin (collagen/fibrinogen domain containing lectin) 2 (hucolin)
NM_000257	myosin, heavy polypeptide 7, cardiac muscle, beta
NM_000747	cholinergic receptor, nicotinic, beta 1 (muscle)
NM_003019	surfactant, pulmonary-associated protein d
NM_212533	atp-binding cassette, sub-family a (abc1), member 2
NM_000078	cholesteryl ester transfer protein, plasma
NM_177452	trafficking protein particle complex 6b
NM_001830	chloride channel 4
NM_139058	aristaless related homeobox
NM_172362	potassium voltage-gated channel, subfamily h (eag-related), member 1
NM_181840	potassium channel, subfamily k, member 18
NM_031896	calcium channel, voltage-dependent, gamma subunit 7
NM_001493	gdp dissociation inhibitor 1
NM_001400	endothelial differentiation, sphingolipid g-protein-coupled receptor, 1
NM_004984	kinesin family member 5a
NM_001955	endothelin 1
NM_016569	t-box 3 (ulnar mammary syndrome)
NM_178526	hypothetical protein r31240_1
NM_001647	apolipoprotein d
NM_000833	glutamate receptor, ionotropic, n-methyl d-aspartate 2a
NM_018557	low density lipoprotein-related protein 1b (deleted in tumors)
NM_001141	arachidonate 15-lipoxygenase, type b
NM_172159	potassium voltage-gated channel, shaker-related subfamily, beta member 1
NM_000220	potassium inwardly-rectifying channel, subfamily j, member 1
NM_001037329	cyclic nucleotide gated channel alpha 4
NM_182944	ninein (gsk3b interacting protein)
NM_002223	inositol 1,4,5-triphosphate receptor, type 2
NM_020359	phospholipid scramblase 2
NM_020860	stromal interaction molecule 2
NM_022370	roundabout, axon guidance receptor, homolog 3 (drosophila)
Regulation of Cell Proliferation
NM_017418	deleted in esophageal cancer 1
NM_006193	paired box gene 4
NM_000257	myosin, heavy polypeptide 7, cardiac muscle, beta
NM_006355	tripartite motif-containing 38
NM_032414	prokineticin 1
NM_003019	surfactant, pulmonary-associated protein d
NM_001400	endothelial differentiation, sphingolipid g-protein-coupled receptor, 1
NM_001955	endothelin 1
NM_002146	homeobox b3
NM_016569	t-box 3 (ulnar mammary syndrome)
NM_173080	small proline rich protein 4
NM_017719	snf related kinase
NM_000061	bruton agammaglobulinemia tyrosine kinase
NM_001141	arachidonate 15-lipoxygenase, type b
NM_033285	tumor protein p53 inducible nuclear protein 1
NM_006105	rap guanine nucleotide exchange factor (gef) 3
NM_139058	aristaless related homeobox
NM_020549	choline acetyltransferase
NM_004612	transforming growth factor, beta receptor i (activin a receptor type ii-like kinase, 53kda)
NM_172362	potassium voltage-gated channel, subfamily h (eag-related), member 1
NM_002460	interferon regulatory factor 4
NM_001201	bone morphogenetic protein 3 (osteogenic)
Signal Trnsduction
NM_054021	g protein-coupled receptor 101
NM_013389	npc1 (niemann-pick disease, type c1, gene)-like 1
NM_015837	ficolin (collagen/fibrinogen domain containing lectin) 2 (hucolin)
NM_004440	eph receptor a7
NM_000747	cholinergic receptor, nicotinic, beta 1 (muscle)
NM_153356	tbc1 domain family, member 21
NM_006355	tripartite motif-containing 38
NM_005840	sprouty homolog 3 (drosophila)
NM_003235	thyroglobulin
NM_001004052	olfactory receptor, family 52, subfamily b, member 2
NM_187841	tripartite motif-containing 54
NM_014391	ankyrin repeat domain 1 (cardiac muscle)
NM_001002917	olfactory receptor, family 8, subfamily d, member 1
NM_020820	phosphatidylinositol 3,4,5-trisphosphate-dependent rac exchanger 1
NM_006105	rap guanine nucleotide exchange factor (gef) 3
NM_000206	interleukin 2 receptor, gamma (severe combined immunodeficiency)
NM_020549	choline acetyltransferase
NM_172362	potassium voltage-gated channel, subfamily h (eag-related), member 1
NM_152495	cornichon homolog 3 (drosophila)
NM_032293	gtpase activating rap/rangap domain-like 3
NM_144766	regulator of g-protein signalling 13
NM_001493	gdp dissociation inhibitor 1
NM_001364	discs, large homolog 2, chapsyn-110 (drosophila)
NM_032414	prokineticin 1
NM_000529	melanocortin 2 receptor (adrenocorticotropic hormone)
NM_001400	endothelial differentiation, sphingolipid g-protein-coupled receptor, 1
NM_002609	platelet-derived growth factor receptor, beta polypeptide
NM_004984	kinesin family member 5a
NM_001955	endothelin 1
NM_130843	protein tyrosine phosphatase, receptor type, n polypeptide 2
NM_016569	t-box 3 (ulnar mammary syndrome)
NM_001647	apolipoprotein d
NM_000833	glutamate receptor, ionotropic, n-methyl d-aspartate 2a
NM_004673	angiopoietin-like 1
NM_018557	low density lipoprotein-related protein 1b (deleted in tumors)
NM_000061	bruton agammaglobulinemia tyrosine kinase
NM_000863	5-hydroxytryptamine (serotonin) receptor 1b
NM_182944	ninein (gsk3b interacting protein)
NM_004612	transforming growth factor, beta receptor i (activin a receptor type ii-like kinase, 53kda)
NM_002223	inositol 1,4,5-triphosphate receptor, type 2
NM_001201	bone morphogenetic protein 3 (osteogenic)
NM_020359	phospholipid scramblase 2
NM_001005172	olfactory receptor, family 52, subfamily k, member 2
NM_022370	roundabout, axon guidance receptor, homolog 3 (drosophila)
NM_022304	histamine receptor h2
Synaptic transmission; Neurological Process
NM_013389	npc1 (niemann-pick disease, type c1, gene)-like 1
NM_001364	discs, large homolog 2, chapsyn-110 (drosophila)
NM_000257	myosin, heavy polypeptide 7, cardiac muscle, beta
NM_000747	cholinergic receptor, nicotinic, beta 1 (muscle)
NM_001400	endothelial differentiation, sphingolipid g-protein-coupled receptor, 1
NM_001004052	olfactory receptor, family 52, subfamily b, member 2
NM_004984	kinesin family member 5a
NM_001955	endothelin 1
NM_016569	t-box 3 (ulnar mammary syndrome)
NM_030657	lens intrinsic membrane protein 2, 19kda
NM_000833	glutamate receptor, ionotropic, n-methyl d-aspartate 2a
NM_001002917	olfactory receptor, family 8, subfamily d, member 1
NM_015347	rims binding protein 2
NM_000220	potassium inwardly-rectifying channel, subfamily j, member 1
NM_020549	choline acetyltransferase
NM_000863	5-hydroxytryptamine (serotonin) receptor 1b
NM_001005172	olfactory receptor, family 52, subfamily k, member 2
NM_001201	bone morphogenetic protein 3 (osteogenic)
Calcium transport
NM_031896	calcium channel, voltage-dependent, gamma subunit 7
NM_000747	cholinergic receptor, nicotinic, beta 1 (muscle)
NM_172159	potassium voltage-gated channel, shaker-related subfamily, beta member 1
NM_000220	potassium inwardly-rectifying channel, subfamily j, member 1
NM_172362	potassium voltage-gated channel, subfamily h (eag-related), member 1
NM_181840	potassium channel, subfamily k, member 18
NM_002223	inositol 1,4,5-triphosphate receptor, type 2
NM_020860	stromal interaction molecule 2
Development; Cell Differentiation
NM_013389	npc1 (niemann-pick disease, type c1, gene)-like 1
NM_000257	myosin, heavy polypeptide 7, cardiac muscle, beta
NM_000747	cholinergic receptor, nicotinic, beta 1 (muscle)
NM_005840	sprouty homolog 3 (drosophila)
NM_003019	surfactant, pulmonary-associated protein d
NM_001004052	olfactory receptor, family 52, subfamily b, member 2
NM_002146	homeobox b3
NM_187841	tripartite motif-containing 54
NM_001002917	olfactory receptor, family 8, subfamily d, member 1
NM_033285	tumor protein p53 inducible nuclear protein 1
NM_139058	aristaless related homeobox
NM_020549	choline acetyltransferase
NM_172362	potassium voltage-gated channel, subfamily h (eag-related), member 1
NM_006193	paired box gene 4
NM_001364	discs, large homolog 2, chapsyn-110 (drosophila)
NM_032414	prokineticin 1
NM_001400	endothelial differentiation, sphingolipid g-protein-coupled receptor, 1
NM_004984	kinesin family member 5a
NM_001955	endothelin 1
NM_016569	t-box 3 (ulnar mammary syndrome)
NM_175619	zygote arrest 1
NM_000833	glutamate receptor, ionotropic, n-methyl d-aspartate 2a
NM_173080	small proline rich protein 4
NM_002285	af4/fmr2 family, member 3
NM_017719	snf related kinase
NM_000061	bruton agammaglobulinemia tyrosine kinase
NM_001141	arachidonate 15-lipoxygenase, type b
NM_000220	potassium inwardly-rectifying channel, subfamily j, member 1
NM_000863	5-hydroxytryptamine (serotonin) receptor 1b
NM_001005172	olfactory receptor, family 52, subfamily k, member 2
NM_001201	bone morphogenetic protein 3 (osteogenic)
NM_002460	interferon regulatory factor 4
NM_022370	roundabout, axon guidance receptor, homolog 3 (drosophila)
NM_020443	hypothetical protein mgc14961
Secreted Proteins
NM_033277	lacritin
NM_015837	ficolin (collagen/fibrinogen domain containing lectin) 2 (hucolin)
NM_025227	bactericidal/permeability-increasing protein-like 1
NM_032414	prokineticin 1
NM_003019	surfactant, pulmonary-associated protein d
NM_015893	prolactin releasing hormone
NM_003235	thyroglobulin
NM_000078	cholesteryl ester transfer protein, plasma
NM_001955	endothelin 1
NM_001647	apolipoprotein d
NM_001032392	plasminogen-like b2
NM_004673	angiopoietin-like 1
NM_016192	transmembrane protein with egf-like and two follistatin-like domains 2
NM_080831	defensin, beta 129
NM_022469	gremlin 2, cysteine knot superfamily, homolog (xenopus laevis)
NM_138460	cklf-like marvel transmembrane domain containing 5
NM_031909	complement-c1q tumor necrosis factor-related protein 4
NM_001201	bone morphogenetic protein 3 (osteogenic)
[truncated: 139 more rows]
